# Supplementary material for: SIRT3 mediates CPT2 delactylation to enhance mitochondrial function and proliferation in goat granulosa cells
Source: J Anim Sci Biotechnol. 2025 Jul 17;16:101. doi: 10.1186/s40104-025-01231-8 (PMC12269156; doi:10.1186/s40104-025-01231-8)
Supplement: Supplementary file 3 — Additional file 3. Table S3. Proteins identified by IP‒MS analysis. [file 40104_2025_1231_MOESM3_ESM.xlsx]

## Sheet: Protein_ident
Protein accession	Protein description	Gene name	Coverage [%]	Peptides	Razor + unique peptides	Unique peptides	Intensity SIRT3
A0A452E3F5	Protein argonaute-2 OS=Capra hircus OX=9925 GN=AGO2 PE=3 SV=1	AGO2	1.51	1	1	1	7584.21
A0A452DK54	Mitogen-activated protein kinase OS=Capra hircus OX=9925 GN=MAPK1 PE=3 SV=1	MAPK1	2.47	1	1	1	58495.6
A0A452DKB2	Fragile X messenger ribonucleoprotein 1 OS=Capra hircus OX=9925 GN=FMR1 PE=3 SV=1	FMR1	1.37	1	1	0	38967.3
A0A452E5G7	Aldo-keto reductase family 1 member B1 OS=Capra hircus OX=9925 PE=3 SV=1	--	3.89	1	1	1	39977.7
A0A452EIW9	Carnitine O-palmitoyltransferase 2, mitochondrial OS=Capra hircus OX=9925 GN=CPT2 PE=3 SV=1	CPT2	10.31	2	2	2	22404.6
A0A452EZ53	non-specific serine/threonine protein kinase OS=Capra hircus OX=9925 GN=TAOK1 PE=3 SV=1	TAOK1	2	2	2	2	15684.9
A0A452F3L3	1-acyl-sn-glycerol-3-phosphate acyltransferase OS=Capra hircus OX=9925 GN=AGPAT1 PE=3 SV=1	AGPAT1	2.79	1	1	1	35845.7
A0A452F5W0	mRNA-capping enzyme OS=Capra hircus OX=9925 GN=RNGTT PE=3 SV=1	RNGTT	1.51	1	1	1	9973.77
A0A452F752	Replication factor A protein 2 OS=Capra hircus OX=9925 GN=RPA2 PE=3 SV=1	RPA2	4.44	1	1	1	21859.1
A0A452FFI8	Aminopeptidase OS=Capra hircus OX=9925 GN=ENPEP PE=3 SV=1	ENPEP	1.26	1	1	1	133803
A0A452FSJ4	E3 ubiquitin-protein ligase RNF168 OS=Capra hircus OX=9925 GN=RNF168 PE=3 SV=1	RNF168	1.75	1	1	1	669192
A0A452FV03	Glial fibrillary acidic protein OS=Capra hircus OX=9925 GN=GFAP PE=3 SV=1	GFAP	4.91	2	1	1	15801.8
A0A452FY23	Ubiquitin carboxyl-terminal hydrolase 7 OS=Capra hircus OX=9925 GN=USP7 PE=3 SV=1	USP7	1	1	1	1	16405.9
A0A452GBK7	Complement component 1 Q subcomponent-binding protein, mitochondrial OS=Capra hircus OX=9925 GN=C1QBP PE=3 SV=1	C1QBP	5.04	1	1	1	14607.8
P02082	Hemoglobin fetal subunit beta OS=Capra hircus OX=9925 PE=1 SV=1	--	23.45	3	2	0	141827
P02102	Hemoglobin subunit epsilon-1 OS=Capra hircus OX=9925 GN=HBE1 PE=2 SV=2	HBE1	11.56	2	1	1	83122.1
P33049	Alpha-S2-casein OS=Capra hircus OX=9925 GN=CSN1S2 PE=2 SV=1	CSN1S2	4.93	1	1	1	19279.5
W8E7I1	RNA-binding protein 3 OS=Capra hircus OX=9925 GN=RBM3 PE=2 SV=2	RBM3	13.12	2	1	1	13742.4
A0A452DNE3	Tubulin alpha chain OS=Capra hircus OX=9925 GN=TUBA4A PE=3 SV=1	TUBA4A	25.89	8	1	1	54132.6
A0A452DNT0	non-specific serine/threonine protein kinase OS=Capra hircus OX=9925 GN=SRPK3 PE=4 SV=1	SRPK3	1.59	1	1	1	13149.8
A0A452DPN1	Serine hydroxymethyltransferase OS=Capra hircus OX=9925 GN=SHMT2 PE=3 SV=1	SHMT2	1.99	1	1	1	24498.5
A0A452DRQ7	Histone H3 OS=Capra hircus OX=9925 GN=LOC102185882 PE=3 SV=1	LOC102185882	13.97	2	2	2	2211580
A0A452DS06	Septin OS=Capra hircus OX=9925 GN=SEPTIN6 PE=3 SV=1	SEPTIN6	2.32	1	1	1	18284.6
A0A452DT91	Transient receptor potential cation channel subfamily C member 4 OS=Capra hircus OX=9925 GN=TRPC4 PE=4 SV=1	TRPC4	1.12	1	1	1	9020.52
A0A452DUB1	HECT-type E3 ubiquitin transferase OS=Capra hircus OX=9925 GN=NEDD4L PE=4 SV=1	NEDD4L	2.08	2	1	0	20785.5
A0A452DX22	U3 small nucleolar RNA-associated protein 11 OS=Capra hircus OX=9925 GN=UTP11 PE=3 SV=1	UTP11	4.35	1	1	1	22005.9
A0A452E059	E2 ubiquitin-conjugating enzyme OS=Capra hircus OX=9925 GN=UBE2E3 PE=3 SV=1	UBE2E3	4.21	1	1	1	17300.6
A0A452E616	U6 snRNA-associated Sm-like protein LSm4 OS=Capra hircus OX=9925 GN=LSM4 PE=3 SV=1	LSM4	6.62	1	1	1	15924
A0A452E6C7	Coatomer subunit gamma OS=Capra hircus OX=9925 GN=COPG1 PE=3 SV=1	COPG1	10.33	8	8	8	172338
A0A452E7E4	Mothers against decapentaplegic homolog OS=Capra hircus OX=9925 GN=SMAD1 PE=3 SV=1	SMAD1	3.01	1	1	1	10640.2
A0A452E8F3	Cyclin dependent kinase 6 OS=Capra hircus OX=9925 GN=CDK6 PE=3 SV=1	CDK6	2.76	1	1	1	16021.3
A0A452EBV7	Nucleophosmin OS=Capra hircus OX=9925 GN=LOC102176453 PE=3 SV=1	LOC102176453	4.81	1	1	1	66093
A0A452EJK8	Prolyl 4-hydroxylase subunit alpha-1 OS=Capra hircus OX=9925 GN=P4HA1 PE=3 SV=1	P4HA1	15.36	7	7	7	634827
A0A452ELC1	Protein 4.1 OS=Capra hircus OX=9925 GN=EPB41 PE=4 SV=1	EPB41	0.95	1	1	0	7776.83
A0A452ERM7	Anion exchange protein OS=Capra hircus OX=9925 GN=SLC4A7 PE=3 SV=1	SLC4A7	2.03	2	2	2	10132.9
A0A452ET82	Pyruvate kinase OS=Capra hircus OX=9925 GN=PKM PE=3 SV=1	PKM	43.88	19	1	1	39962.1
A0A452EYF6	Heat shock cognate 71 kDa protein OS=Capra hircus OX=9925 GN=HSPA8 PE=3 SV=1	HSPA8	14.31	9	9	8	586401
A0A452EYY1	Actin-related protein 2/3 complex subunit 5 OS=Capra hircus OX=9925 GN=ARPC5 PE=3 SV=1	ARPC5	16.56	2	2	2	149387
A0A452EZQ4	Vacuolar protein sorting-associated protein 33A OS=Capra hircus OX=9925 GN=VPS33A PE=3 SV=1	VPS33A	1.51	1	1	1	22980.8
A0A452F0W1	Glycogen [starch] synthase OS=Capra hircus OX=9925 GN=GYS1 PE=3 SV=1	GYS1	1.36	1	1	1	10816
A0A452F118	non-specific serine/threonine protein kinase OS=Capra hircus OX=9925 GN=TNIK PE=3 SV=1	TNIK	5	6	6	6	91260.9
A0A452F1A2	ATP-dependent RNA helicase DHX30 OS=Capra hircus OX=9925 GN=DHX30 PE=3 SV=1	DHX30	0.8	1	1	1	9501.08
A0A452F9L1	Ras-related protein Rab-8B OS=Capra hircus OX=9925 GN=RAB8B PE=3 SV=1	RAB8B	23.19	4	3	2	1191440
A0A452FB72	Capping protein regulator and myosin 1 linker 1 OS=Capra hircus OX=9925 GN=CARMIL1 PE=3 SV=1	CARMIL1	0.84	1	1	1	11907.6
A0A452FC79	Exosome component 10 OS=Capra hircus OX=9925 GN=EXOSC10 PE=3 SV=1	EXOSC10	1.3	1	1	1	7303.03
A0A452FCW4	Delta-aminolevulinic acid dehydratase OS=Capra hircus OX=9925 GN=ALAD PE=3 SV=1	ALAD	3.01	1	1	0	11143.6
A0A452FEA7	Histone deacetylase 1 OS=Capra hircus OX=9925 GN=HDAC1 PE=3 SV=1	HDAC1	4.55	2	2	2	148284
A0A452FF96	Protein-glutamine gamma-glutamyltransferase K OS=Capra hircus OX=9925 GN=TGM1 PE=3 SV=1	TGM1	2.45	2	2	2	43979.2
A0A452FFG9	Desmocollin 2 OS=Capra hircus OX=9925 GN=DSC2 PE=4 SV=1	DSC2	1.98	2	2	2	13203.5
A0A452FFM4	Casein kinase II subunit alpha OS=Capra hircus OX=9925 GN=CSNK2A2 PE=3 SV=1	CSNK2A2	4.86	2	2	2	22333.9
A0A452FHU0	Mitochondrial amidoxime reducing component 2 OS=Capra hircus OX=9925 GN=MTARC2 PE=4 SV=1	MTARC2	2.68	1	1	1	22797.4
A0A452FI11	Erlin OS=Capra hircus OX=9925 GN=ERLIN1 PE=3 SV=1	ERLIN1	3.47	1	1	1	18531.3
A0A452FIR8	Lysophosphatidylserine lipase ABHD12 OS=Capra hircus OX=9925 GN=ABHD12 PE=3 SV=1	ABHD12	2.01	1	1	0	27979.9
A0A452FJJ6	Fibronectin OS=Capra hircus OX=9925 GN=FN1 PE=4 SV=1	FN1	4.37	9	9	9	432971
A0A452FK33	Calcium-transporting ATPase OS=Capra hircus OX=9925 GN=ATP2B4 PE=3 SV=1	ATP2B4	1.16	1	1	0	14205.5
A0A452FKN9	Transmembrane protein 97 OS=Capra hircus OX=9925 GN=TMEM97 PE=3 SV=1	TMEM97	4.55	1	1	1	27649.3
A0A452FTE2	complement subcomponent C1r OS=Capra hircus OX=9925 GN=C1R PE=4 SV=1	C1R	1.12	1	1	1	431426
A0A452FTE9	Guanine nucleotide-binding protein G(i) subunit alpha-1 OS=Capra hircus OX=9925 GN=GNAI1 PE=4 SV=1	GNAI1	8.47	3	1	1	14861.7
A0A452FTY8	Arachidonate lipoxygenase 3 OS=Capra hircus OX=9925 GN=ALOXE3 PE=3 SV=1	ALOXE3	1.97	1	1	1	30429.7
A0A452FUD2	Latent transforming growth factor beta binding protein 3 OS=Capra hircus OX=9925 GN=LTBP3 PE=4 SV=1	LTBP3	0.7	1	1	1	19447.8
A0A452FVR5	Gephyrin OS=Capra hircus OX=9925 GN=GPHN PE=3 SV=1	GPHN	1.52	1	1	1	12341.9
A0A452FYB0	F-actin monooxygenase OS=Capra hircus OX=9925 GN=MICAL3 PE=3 SV=1	MICAL3	2.35	4	4	4	26698.3
A0A452G2X2	CDP-diacylglycerol--glycerol-3-phosphate 3-phosphatidyltransferase OS=Capra hircus OX=9925 GN=PGS1 PE=3 SV=1	PGS1	1.62	1	1	1	8121.96
A0A452G3A1	Stress-activated protein kinase JNK OS=Capra hircus OX=9925 GN=MAPK8 PE=3 SV=1	MAPK8	1.87	1	1	1	9493.69
A0A452G3K6	mitogen-activated protein kinase kinase OS=Capra hircus OX=9925 GN=MAP2K4 PE=3 SV=1	MAP2K4	2.43	1	1	1	9497.74
A0A452G6N7	Syntaxin 5 OS=Capra hircus OX=9925 GN=STX5 PE=3 SV=1	STX5	2.82	1	1	1	18432.6
A0A452G6Q8	Replication protein A subunit OS=Capra hircus OX=9925 GN=RPA1 PE=3 SV=1	RPA1	2.92	2	2	2	27688.1
A0A452DMN7	40S ribosomal protein S6 OS=Capra hircus OX=9925 GN=LOC108637410 PE=3 SV=1	LOC108637410	14.46	3	3	2	937405
A0A452DMX8	DRBM domain-containing protein OS=Capra hircus OX=9925 GN=STAU1 PE=4 SV=1	STAU1	4.33	2	2	2	21459.8
A0A452DNS3	GPI-anchor transamidase OS=Capra hircus OX=9925 GN=PIGK PE=3 SV=1	PIGK	5.82	2	2	2	26902.4
A0A452DNY6	Y-box-binding protein 1 OS=Capra hircus OX=9925 GN=LOC102186417 PE=3 SV=1	LOC102186417	3.53	1	1	0	47264.8
A0A452DQI1	Ribosome biogenesis protein NSA2 homolog OS=Capra hircus OX=9925 PE=3 SV=1	--	8.17	2	2	2	137378
A0A452DQL0	vesicle-fusing ATPase OS=Capra hircus OX=9925 GN=VPS4B PE=3 SV=1	VPS4B	2.25	1	1	1	31018.3
A0A452DQL4	Mitochondrial ribosomal protein S18C OS=Capra hircus OX=9925 GN=MRPS18C PE=3 SV=1	MRPS18C	10.08	1	1	1	26522.2
A0A452DTV6	Reticulon OS=Capra hircus OX=9925 GN=RTN4 PE=4 SV=1	RTN4	12.06	2	2	2	15551.1
A0A452DVH7	Zinc finger protein 622 OS=Capra hircus OX=9925 GN=ZNF622 PE=3 SV=1	ZNF622	2.77	1	1	1	20045.6
A0A452DVN5	Protein RER1 OS=Capra hircus OX=9925 GN=RER1 PE=3 SV=1	RER1	6.63	1	1	1	17218.5
A0A452DW40	inorganic diphosphatase OS=Capra hircus OX=9925 GN=PPA2 PE=3 SV=1	PPA2	3.8	1	1	1	43693.2
A0A452DWB6	Small ribosomal subunit protein eS1 OS=Capra hircus OX=9925 GN=RPS3A PE=3 SV=1	RPS3A	16.67	4	4	2	996946
A0A452DWG5	Synaptogyrin OS=Capra hircus OX=9925 GN=SYNGR2 PE=3 SV=1	SYNGR2	5.36	1	1	1	30709.2
A0A452DX35	Kinesin motor domain-containing protein OS=Capra hircus OX=9925 GN=STARD9 PE=3 SV=1	STARD9	0.26	1	1	0	15064.1
A0A452DXD9	RNA methyltransferase OS=Capra hircus OX=9925 GN=MEPCE PE=3 SV=1	MEPCE	1.16	1	1	1	27157.1
A0A452DXJ0	Striatin interacting protein 2 OS=Capra hircus OX=9925 GN=STRIP2 PE=3 SV=1	STRIP2	1.19	1	1	0	11069.6
A0A452DY68	1-phosphatidylinositol 4-kinase OS=Capra hircus OX=9925 GN=PI4KA PE=3 SV=1	PI4KA	1.04	2	2	2	17986.7
A0A452DZD8	Mitochondrial import inner membrane translocase subunit OS=Capra hircus OX=9925 GN=TIMM8B PE=3 SV=1	TIMM8B	13.25	1	1	1	8814.84
A0A452DZN6	Pleckstrin homology domain interacting protein OS=Capra hircus OX=9925 GN=PHIP PE=4 SV=1	PHIP	0.49	1	1	0	16552.3
A0A452E1P3	Calcium/calmodulin-dependent protein kinase type II subunit delta OS=Capra hircus OX=9925 GN=CAMK2D PE=3 SV=1	CAMK2D	2.01	1	1	1	21395.2
A0A452E1Y6	Transmembrane 9 superfamily member OS=Capra hircus OX=9925 GN=TM9SF2 PE=3 SV=1	TM9SF2	1.36	1	1	1	40254.3
A0A452E249	Stathmin OS=Capra hircus OX=9925 PE=3 SV=1	--	7.03	1	1	1	33209.9
A0A452E2V7	Transmembrane protein 65 OS=Capra hircus OX=9925 GN=TMEM65 PE=4 SV=1	TMEM65	4.74	1	1	1	25249.5
A0A452E397	FLII actin remodeling protein OS=Capra hircus OX=9925 GN=FLII PE=4 SV=1	FLII	5.62	7	7	7	149521
A0A452E5Y3	Interferon regulatory factor 2 binding protein like OS=Capra hircus OX=9925 GN=IRF2BPL PE=3 SV=1	IRF2BPL	2.98	2	2	2	25319.3
A0A452E6T1	60S ribosomal protein L32 OS=Capra hircus OX=9925 GN=RPL32 PE=3 SV=1	RPL32	20	2	2	2	24109.2
A0A452E724	Complement C1q C chain OS=Capra hircus OX=9925 GN=C1QC PE=4 SV=1	C1QC	4.1	1	1	1	286321
A0A452E7R8	Rab GDP dissociation inhibitor OS=Capra hircus OX=9925 GN=GDI1 PE=3 SV=1	GDI1	6.9	3	1	1	12855.7
A0A452E8Y3	Exocyst complex component OS=Capra hircus OX=9925 GN=EXOC6 PE=3 SV=1	EXOC6	1.37	1	1	1	5956.42
A0A452E8Y8	choline-phosphate cytidylyltransferase OS=Capra hircus OX=9925 GN=PCYT1B PE=3 SV=1	PCYT1B	3.44	1	1	1	23121.6
A0A452E8Z2	Importin subunit alpha OS=Capra hircus OX=9925 GN=LOC102172689 PE=3 SV=1	LOC102172689	1.7	1	1	1	35280.2
A0A452E9E7	Ras-related protein Rap-2 OS=Capra hircus OX=9925 GN=RAP2B PE=3 SV=1	RAP2B	12.02	2	2	2	31668
A0A452E9K0	UTP18 small subunit processome component OS=Capra hircus OX=9925 GN=UTP18 PE=3 SV=1	UTP18	1.83	1	1	1	8812.28
A0A452EA28	ADP-ribosylation factor-like protein 3 OS=Capra hircus OX=9925 GN=ARL3 PE=3 SV=1	ARL3	5.62	1	1	1	51021.1
A0A452EB00	Eukaryotic translation initiation factor 3 subunit M OS=Capra hircus OX=9925 GN=EIF3M PE=3 SV=1	EIF3M	2.41	1	1	1	27555
A0A452EB57	Proteasome subunit beta OS=Capra hircus OX=9925 GN=PSMB3 PE=3 SV=1	PSMB3	8.78	1	1	1	21400
A0A452ECJ6	Leucyl and cystinyl aminopeptidase OS=Capra hircus OX=9925 GN=LNPEP PE=3 SV=1	LNPEP	1.18	1	1	1	16142.3
A0A452ECN4	Proteasome subunit alpha type OS=Capra hircus OX=9925 GN=PSMA2 PE=3 SV=1	PSMA2	10.68	2	2	2	36225.5
A0A452ECU4	Complement C1s OS=Capra hircus OX=9925 GN=C1S PE=4 SV=1	C1S	1.43	1	1	1	44233.5
A0A452EE69	Ig-like domain-containing protein OS=Capra hircus OX=9925 PE=4 SV=1	--	7.63	1	1	1	22144.1
A0A452EFS9	Large ribosomal subunit protein eL34 OS=Capra hircus OX=9925 GN=LOC102186381 PE=3 SV=1	LOC102186381	14.53	2	2	2	101401
A0A452EIL7	2,4-dienoyl-CoA reductase [(3E)-enoyl-CoA-producing] OS=Capra hircus OX=9925 GN=DECR1 PE=3 SV=1	DECR1	4.05	1	1	1	6039.36
A0A452EIU9	Cytochrome b-c1 complex subunit 6 OS=Capra hircus OX=9925 GN=LOC102176290 PE=3 SV=1	LOC102176290	8.79	1	1	1	13015.4
A0A452EIW8	Thimet oligopeptidase OS=Capra hircus OX=9925 GN=THOP1 PE=3 SV=1	THOP1	1.37	1	1	1	13829.3
A0A452EJN4	Hephaestin OS=Capra hircus OX=9925 GN=HEPH PE=3 SV=1	HEPH	1.19	1	1	1	28295.6
A0A452EK95	mitogen-activated protein kinase kinase OS=Capra hircus OX=9925 GN=MAP2K3 PE=3 SV=1	MAP2K3	2.88	1	1	1	35640.5
A0A452EKG8	Glycosyltransferase 8 domain-containing protein 1 OS=Capra hircus OX=9925 GN=GLT8D1 PE=3 SV=1	GLT8D1	2.43	1	1	1	16336.4
A0A452EMM6	HECT-type E3 ubiquitin transferase OS=Capra hircus OX=9925 GN=UBE3C PE=4 SV=1	UBE3C	1.02	1	1	1	14356.2
A0A452EMX2	Tropomyosin beta chain OS=Capra hircus OX=9925 GN=TPM2 PE=3 SV=1	TPM2	29.93	9	9	7	2496860
A0A452EN28	Lysophospholipid acyltransferase 5 OS=Capra hircus OX=9925 GN=LPCAT3 PE=3 SV=1	LPCAT3	4.54	2	2	2	47597
A0A452EN63	Fibrinogen beta chain OS=Capra hircus OX=9925 GN=FGB PE=4 SV=1	FGB	2.1	1	1	1	16479.3
A0A452ENT7	Bone marrow stromal antigen 2 OS=Capra hircus OX=9925 GN=BST2 PE=4 SV=1	BST2	6.41	1	1	1	381701
A0A452ENV4	Keratin 79 OS=Capra hircus OX=9925 GN=KRT79 PE=3 SV=1	KRT79	10.65	6	1	1	43758.6
A0A452EP69	Keratin 71 OS=Capra hircus OX=9925 GN=KRT71 PE=3 SV=1	KRT71	10.1	6	3	3	127516
A0A452EQ37	Large ribosomal subunit protein uL18 OS=Capra hircus OX=9925 GN=RPL5 PE=3 SV=1	RPL5	29.73	7	7	5	485080
A0A452EQ71	Keratin, type I cytoskeletal 25 OS=Capra hircus OX=9925 GN=KRT25 PE=4 SV=1	KRT25	6.07	3	1	1	59920
A0A452EQY7	Coagulation factor V OS=Capra hircus OX=9925 GN=F5 PE=3 SV=1	F5	0.38	1	1	1	42922.7
A0A452ER52	Electron transfer flavoprotein subunit alpha OS=Capra hircus OX=9925 GN=ETFA PE=3 SV=1	ETFA	12.91	4	4	4	68622.3
A0A452ERU4	Formin like 3 OS=Capra hircus OX=9925 GN=FMNL3 PE=3 SV=1	FMNL3	2.24	2	2	2	15133.3
A0A452ESQ6	Alpha-2-macroglobulin domain-containing protein OS=Capra hircus OX=9925 GN=LOC102175560 PE=3 SV=1	LOC102175560	1.3	2	2	0	181546
A0A452ETJ6	Poly(ADP-ribose) polymerase family member 9 OS=Capra hircus OX=9925 GN=PARP9 PE=3 SV=1	PARP9	1.05	1	1	1	8659.76
A0A452EUH7	Golgin A4 OS=Capra hircus OX=9925 GN=GOLGA4 PE=4 SV=1	GOLGA4	4.77	11	11	11	852303
A0A452EVS3	Supervillin OS=Capra hircus OX=9925 GN=SVIL PE=3 SV=1	SVIL	0.61	1	1	1	17617.3
A0A452EWX8	Uracil phosphoribosyltransferase homolog OS=Capra hircus OX=9925 GN=UPRT PE=3 SV=1	UPRT	3.59	1	1	1	20061.6
A0A452F078	Collapsin response mediator protein 1 OS=Capra hircus OX=9925 GN=CRMP1 PE=3 SV=1	CRMP1	4.97	2	1	0	68720.4
A0A452F0F4	E2 ubiquitin-conjugating enzyme OS=Capra hircus OX=9925 GN=UBE2D1 PE=3 SV=1	UBE2D1	7.48	1	1	1	22386.9
A0A452F0H1	Coronin OS=Capra hircus OX=9925 GN=CORO1B PE=3 SV=1	CORO1B	2.06	1	1	1	16257.2
A0A452F1F7	Large ribosomal subunit protein P2 OS=Capra hircus OX=9925 GN=RPLP2 PE=3 SV=1	RPLP2	26.96	2	2	2	768848
A0A452F296	Actin, aortic smooth muscle OS=Capra hircus OX=9925 GN=ACTA2 PE=3 SV=1	ACTA2	25.2	9	4	3	2371310
A0A452F2U1	Death associated protein kinase 3 OS=Capra hircus OX=9925 GN=DAPK3 PE=3 SV=1	DAPK3	2.47	1	1	1	13683.8
A0A452F3U1	EI24 autophagy associated transmembrane protein OS=Capra hircus OX=9925 GN=LOC102176530 PE=3 SV=1	LOC102176530	3.72	1	1	1	12268.7
A0A452F607	Large ribosomal subunit protein bL19m OS=Capra hircus OX=9925 GN=MRPL19 PE=3 SV=1	MRPL19	7.17	2	2	2	27762.8
A0A452F6J7	Keratin 15 OS=Capra hircus OX=9925 GN=KRT15 PE=3 SV=1	KRT15	14.35	8	1	1	58937.7
A0A452F738	ADP-ribosylation factor OS=Capra hircus OX=9925 GN=ARF5 PE=3 SV=1	ARF5	27.22	4	4	4	1905840
A0A452F7H2	RNA helicase OS=Capra hircus OX=9925 GN=DDX39A PE=4 SV=1	DDX39A	11.11	5	1	1	10652.6
A0A452F7N2	Adenosylhomocysteinase like 2 OS=Capra hircus OX=9925 GN=AHCYL2 PE=3 SV=1	AHCYL2	5.9	3	3	3	24265.9
A0A452F9T8	Coagulation factor VIII OS=Capra hircus OX=9925 GN=F8 PE=3 SV=1	F8	1.11	2	2	2	21182.7
A0A452FAG3	NEDD4-binding protein 1 OS=Capra hircus OX=9925 GN=N4BP1 PE=3 SV=1	N4BP1	1.11	1	1	1	219931
A0A452FBB1	2'-5'-oligoadenylate synthetase 1 OS=Capra hircus OX=9925 GN=OAS1 PE=3 SV=1	OAS1	5.18	2	1	1	20168.1
A0A452FBN8	Transmembrane protein 70 OS=Capra hircus OX=9925 GN=TMEM70 PE=3 SV=1	TMEM70	3.54	1	1	1	162970
A0A452FC18	Multidrug and toxin extrusion protein OS=Capra hircus OX=9925 GN=SLC47A2 PE=3 SV=1	SLC47A2	2.46	1	1	1	31705
A0A452FCU3	Retinol dehydrogenase 11 OS=Capra hircus OX=9925 GN=RDH11 PE=3 SV=1	RDH11	3.95	1	1	1	34836.3
A0A452FFQ6	Acyl-CoA dehydrogenase family member 9 OS=Capra hircus OX=9925 GN=ACAD9 PE=3 SV=1	ACAD9	3.23	2	2	2	44298.4
A0A452FFW1	Voltage-dependent anion-selective channel protein 3 OS=Capra hircus OX=9925 GN=VDAC3 PE=3 SV=1	VDAC3	25.44	5	5	5	132295
A0A452FGR4	Proteasome inhibitor PI31 subunit OS=Capra hircus OX=9925 GN=PSMF1 PE=3 SV=1	PSMF1	5.42	1	1	1	34943.7
A0A452FHX7	Cytochrome P450 family 4 subfamily V member 2 OS=Capra hircus OX=9925 GN=CYP4V2 PE=3 SV=1	CYP4V2	2.28	1	1	1	11642.9
A0A452FJG6	COP9 signalosome complex subunit 2 OS=Capra hircus OX=9925 GN=COPS2 PE=3 SV=1	COPS2	1.81	1	1	1	15417.8
A0A452FKQ5	Ig-like domain-containing protein OS=Capra hircus OX=9925 PE=3 SV=1	--	4.86	2	2	2	15064.8
A0A452FLU9	Glia maturation factor OS=Capra hircus OX=9925 GN=GMFB PE=3 SV=1	GMFB	7.46	1	1	1	11901
A0A452FME0	Cell division cycle 5 like OS=Capra hircus OX=9925 GN=CDC5L PE=3 SV=1	CDC5L	1.12	1	1	1	38027.1
A0A452FME2	Rho GTPase activating protein 1 OS=Capra hircus OX=9925 GN=ARHGAP1 PE=4 SV=1	ARHGAP1	13.27	5	5	5	150513
A0A452FN58	SLIT-ROBO Rho GTPase-activating protein 2 OS=Capra hircus OX=9925 GN=SRGAP2 PE=4 SV=1	SRGAP2	0.82	1	1	1	215826
A0A452FNC0	Saccharopine dehydrogenase-like oxidoreductase OS=Capra hircus OX=9925 GN=SCCPDH PE=3 SV=1	SCCPDH	3.03	1	1	1	29822.2
A0A452FQX7	Neural EGFL like 1 OS=Capra hircus OX=9925 GN=NELL1 PE=4 SV=1	NELL1	2.24	1	1	1	7591.08
A0A452FQY9	AP complex subunit sigma OS=Capra hircus OX=9925 GN=AP2S1 PE=3 SV=1	AP2S1	5.67	1	1	1	89872.5
A0A452FQZ4	Sulfhydryl oxidase OS=Capra hircus OX=9925 GN=QSOX1 PE=3 SV=1	QSOX1	2.17	1	1	1	30530.1
A0A452FSL6	Cysteine--tRNA ligase, cytoplasmic OS=Capra hircus OX=9925 GN=CARS1 PE=3 SV=1	CARS1	1.22	1	1	1	25019.8
A0A452FT42	non-specific serine/threonine protein kinase OS=Capra hircus OX=9925 GN=AKT1 PE=3 SV=1	AKT1	4.01	2	2	0	30162.4
A0A452FTD7	Replication protein A 14 kDa subunit OS=Capra hircus OX=9925 GN=RPA3 PE=3 SV=1	RPA3	8.26	1	1	1	52795.7
A0A452FTN3	3-hydroxyisobutyryl-CoA hydrolase OS=Capra hircus OX=9925 GN=HIBCH PE=3 SV=1	HIBCH	3.11	1	1	1	24323.3
A0A452FU94	Protein Hikeshi OS=Capra hircus OX=9925 GN=HIKESHI PE=3 SV=1	HIKESHI	4.57	1	1	1	5201.57
A0A452FUQ2	Perilipin OS=Capra hircus OX=9925 GN=PLIN3 PE=3 SV=1	PLIN3	2.51	1	1	1	18069.3
A0A452FVW2	CDGSH iron-sulfur domain-containing protein 2 OS=Capra hircus OX=9925 GN=CISD2 PE=3 SV=1	CISD2	8.89	1	1	1	36765.6
A0A452FXI9	protein kinase C OS=Capra hircus OX=9925 GN=PRKCA PE=3 SV=1	PRKCA	1.78	1	1	1	9057.18
A0A452FZ76	Complement C1q subcomponent subunit A OS=Capra hircus OX=9925 GN=C1QA PE=4 SV=1	C1QA	4.51	1	1	1	214490
A0A452FZM5	Protein arginine methyltransferase NDUFAF7 OS=Capra hircus OX=9925 GN=NDUFAF7 PE=3 SV=1	NDUFAF7	2.73	1	1	1	19922.9
A0A452G092	Secretory carrier-associated membrane protein OS=Capra hircus OX=9925 GN=SCAMP1 PE=3 SV=1	SCAMP1	2.58	1	1	1	11385.6
A0A452G2K7	WD repeat domain phosphoinositide-interacting protein 2 OS=Capra hircus OX=9925 GN=WIPI2 PE=3 SV=1	WIPI2	2.06	1	1	1	16162.1
A0A452G2X7	Myelin proteolipid protein OS=Capra hircus OX=9925 GN=PLP1 PE=3 SV=1	PLP1	3.97	1	1	1	25594.2
A0A452G3B2	Protein transport protein Sec61 subunit beta OS=Capra hircus OX=9925 GN=SEC61B PE=3 SV=1	SEC61B	21.88	2	2	2	118961
A0A452G412	RING-type domain-containing protein OS=Capra hircus OX=9925 GN=RBX1 PE=3 SV=1	RBX1	7.41	1	1	1	18326
A0A452G5R1	Haptoglobin OS=Capra hircus OX=9925 GN=LOC102176354 PE=4 SV=1	LOC102176354	4.99	2	2	2	195810
A0A452G8I9	Glucosamine (UDP-N-acetyl)-2-epimerase/N-acetylmannosamine kinase OS=Capra hircus OX=9925 GN=GNE PE=4 SV=1	GNE	1.8	1	1	1	20080.6
A0A452G8K3	Kinase D interacting substrate 220 OS=Capra hircus OX=9925 GN=KIDINS220 PE=4 SV=1	KIDINS220	4.48	8	8	8	55224.2
A0A452G8U1	Oxysterol-binding protein OS=Capra hircus OX=9925 GN=OSBPL9 PE=3 SV=1	OSBPL9	1.38	1	1	1	16942.8
A0A452G9M5	G-protein coupled receptors family 1 profile domain-containing protein OS=Capra hircus OX=9925 GN=LOC102182709 PE=4 SV=1	LOC102182709	2.2	1	1	1	21371.5
A0A452G9S5	L-xylulose reductase OS=Capra hircus OX=9925 GN=DCXR PE=3 SV=1	DCXR	4.51	1	1	0	55995.4
A0A452GAG6	deoxyribose-phosphate aldolase OS=Capra hircus OX=9925 GN=DERA PE=3 SV=1	DERA	6.6	2	2	2	75204.6
H9TKZ0	Translocating chain-associated membrane protein OS=Capra hircus OX=9925 GN=tram1 PE=2 SV=1	tram1	2.14	1	1	1	37861.4
I7BWT2	Myogenic factor OS=Capra hircus OX=9925 GN=MYOD1 PE=2 SV=1	MYOD1	2.82	1	1	1	60768.8
A0A452DK19	Protein phosphatase, Mg2+/Mn2+ dependent 1F OS=Capra hircus OX=9925 GN=PPM1F PE=3 SV=1	PPM1F	3.11	1	1	1	15958.9
A0A452DM25	Transcription factor BTF3 OS=Capra hircus OX=9925 PE=3 SV=1	--	10.08	1	1	1	14636
A0A452DQW1	RUN and FYVE domain containing 3 OS=Capra hircus OX=9925 GN=RUFY3 PE=4 SV=1	RUFY3	1.25	1	1	1	22307.5
A0A452DTX9	Disco interacting protein 2 homolog A OS=Capra hircus OX=9925 GN=DIP2A PE=3 SV=1	DIP2A	0.6	1	1	1	10748.5
A0A452DUH6	PX domain-containing protein OS=Capra hircus OX=9925 GN=SNX24 PE=3 SV=1	SNX24	5.33	1	1	1	38037.3
A0A452DVU7	Large ribosomal subunit protein uL22 OS=Capra hircus OX=9925 PE=3 SV=1	--	9.78	2	2	2	558611
A0A452DX07	Protein MON2 homolog OS=Capra hircus OX=9925 GN=MON2 PE=3 SV=1	MON2	2.98	5	5	5	57506
A0A452E088	UTP20 small subunit processome component OS=Capra hircus OX=9925 GN=UTP20 PE=4 SV=1	UTP20	0.4	1	1	1	13177.6
A0A452E1L2	Ribosomal L1 domain containing 1 OS=Capra hircus OX=9925 GN=LOC102176764 PE=4 SV=1	LOC102176764	9.95	5	5	5	191701
A0A452E1U2	Calmodulin like 5 OS=Capra hircus OX=9925 GN=CALML5 PE=4 SV=1	CALML5	6.04	1	1	1	27385.2
A0A452E1Y0	Pyridoxal dependent decarboxylase domain containing 1 OS=Capra hircus OX=9925 GN=PDXDC1 PE=4 SV=1	PDXDC1	1.39	1	1	1	22297.5
A0A452E3D3	Perilipin 4 OS=Capra hircus OX=9925 GN=PLIN4 PE=3 SV=1	PLIN4	7.01	1	1	1	10381.2
A0A452E4K0	Cystatin E/M OS=Capra hircus OX=9925 GN=CST6 PE=3 SV=1	CST6	6.71	1	1	1	18787.1
A0A452E4S8	40S ribosomal protein S29 OS=Capra hircus OX=9925 PE=3 SV=1	--	14.29	1	1	0	37984.7
A0A452E5G8	Apoptosis and caspase activation inhibitor OS=Capra hircus OX=9925 PE=4 SV=1	--	4.59	1	1	1	17547.4
A0A452E850	TAR (HIV-1) RNA binding protein 1 OS=Capra hircus OX=9925 GN=TARBP1 PE=4 SV=1	TARBP1	0.93	1	1	1	30551
A0A452E8U9	Integrator complex subunit 1 OS=Capra hircus OX=9925 GN=INTS1 PE=4 SV=1	INTS1	3.32	1	1	1	60255
A0A452E989	Stomatin OS=Capra hircus OX=9925 GN=STOM PE=3 SV=1	STOM	7.77	2	2	2	53214.5
A0A452ECU0	Alpha-2-macroglobulin like 1 OS=Capra hircus OX=9925 GN=A2ML1 PE=3 SV=1	A2ML1	0.62	1	1	1	17009.3
A0A452EDQ2	LIM and cysteine rich domains 1 OS=Capra hircus OX=9925 GN=LMCD1 PE=4 SV=1	LMCD1	5.21	2	2	2	86212.1
A0A452EDX9	60S ribosomal protein L31 OS=Capra hircus OX=9925 PE=3 SV=1	--	10.39	1	1	0	295508
A0A452EF41	Ribosomal protein 63, mitochondrial OS=Capra hircus OX=9925 GN=MRPL57 PE=4 SV=1	MRPL57	8.82	1	1	0	130540
A0A452EF71	Keratin 23 OS=Capra hircus OX=9925 GN=KRT23 PE=3 SV=1	KRT23	2.41	1	1	1	24583.2
A0A452EFB2	Exocyst complex component 3 OS=Capra hircus OX=9925 GN=EXOC3 PE=3 SV=1	EXOC3	1.46	1	1	1	19937.4
A0A452EH97	Sorbin and SH3 domain containing 1 OS=Capra hircus OX=9925 GN=SORBS1 PE=4 SV=1	SORBS1	0.86	1	1	1	9457.14
A0A452EHC3	RAS like proto-oncogene A OS=Capra hircus OX=9925 GN=RALA PE=4 SV=1	RALA	5.34	1	1	0	103071
A0A452EJ68	Cleavage and polyadenylation specific factor 3 OS=Capra hircus OX=9925 GN=CPSF3 PE=4 SV=1	CPSF3	2.78	2	2	2	19272
A0A452EK36	Pre-mRNA processing factor 4B OS=Capra hircus OX=9925 GN=PRPF4B PE=4 SV=1	PRPF4B	2.9	2	2	0	343962
A0A452ENV1	FAM86 N-terminal domain-containing protein OS=Capra hircus OX=9925 GN=EEF2KMT PE=3 SV=1	EEF2KMT	2.94	1	1	1	9960.1
A0A452EP11	Transmembrane 4 L six family member 1 OS=Capra hircus OX=9925 GN=TM4SF1 PE=3 SV=1	TM4SF1	4.46	1	1	1	47666.8
A0A452EPX6	AHNAK nucleoprotein OS=Capra hircus OX=9925 GN=AHNAK PE=4 SV=1	AHNAK	13.41	21	21	21	362579
A0A452EYG3	Heparin binding growth factor OS=Capra hircus OX=9925 GN=HDGF PE=4 SV=1	HDGF	10.23	1	1	1	17004.7
A0A452F4C5	IKBKB interacting protein OS=Capra hircus OX=9925 GN=IKBIP PE=4 SV=1	IKBIP	3.15	1	1	1	19789.8
A0A452F5X0	Serine and arginine rich splicing factor 10 OS=Capra hircus OX=9925 GN=SRSF10 PE=4 SV=1	SRSF10	9.24	2	2	1	79860.8
A0A452F8C8	Prostaglandin reductase 3 OS=Capra hircus OX=9925 GN=PTGR3 PE=3 SV=1	PTGR3	5.57	2	2	2	16932
A0A452FCQ8	POF1B actin binding protein OS=Capra hircus OX=9925 GN=POF1B PE=4 SV=1	POF1B	1.8	1	1	1	26785.5
A0A452FDC9	Heterogeneous nuclear ribonucleoprotein U like 2 OS=Capra hircus OX=9925 GN=HNRNPUL2 PE=4 SV=1	HNRNPUL2	19.09	12	12	12	1454090
A0A452FE37	Ly1 antibody reactive OS=Capra hircus OX=9925 GN=LYAR PE=4 SV=1	LYAR	3.12	1	1	1	22051
A0A452FF90	Ig-like domain-containing protein OS=Capra hircus OX=9925 PE=4 SV=1	--	5.56	1	1	1	138428
A0A452FIR3	Mitochondrial ribosomal protein S21 OS=Capra hircus OX=9925 GN=MRPS21 PE=3 SV=1	MRPS21	9.2	1	1	1	24457.9
A0A452FJN4	Nucleoporin 160 OS=Capra hircus OX=9925 GN=NUP160 PE=4 SV=1	NUP160	0.71	1	1	1	13206
A0A452FJR4	Rho GTPase activating protein 17 OS=Capra hircus OX=9925 GN=ARHGAP17 PE=4 SV=1	ARHGAP17	1.1	1	1	1	21964
A0A452FJU7	Heterogeneous nuclear ribonucleoprotein A/B OS=Capra hircus OX=9925 GN=HNRNPAB PE=4 SV=1	HNRNPAB	4.21	1	1	1	152436
A0A452FKS1	Sacsin molecular chaperone OS=Capra hircus OX=9925 GN=SACS PE=4 SV=1	SACS	0.48	2	2	2	22299.4
A0A452FLX4	Myelin expression factor 2 OS=Capra hircus OX=9925 GN=MYEF2 PE=4 SV=1	MYEF2	10.58	2	2	2	26451.3
A0A452FRE6	Distal membrane arm assembly component 2 like OS=Capra hircus OX=9925 GN=DMAC2L PE=4 SV=1	DMAC2L	5.5	1	1	1	12511.8
A0A452FSW8	Glomulin, FKBP associated protein OS=Capra hircus OX=9925 GN=GLMN PE=4 SV=1	GLMN	1.92	1	1	1	7311.75
A0A452FYJ9	Mitogen-activated protein kinase kinase kinase 2 OS=Capra hircus OX=9925 GN=MAP3K2 PE=4 SV=1	MAP3K2	3.55	2	2	2	7652.13
A0A452FYL9	RNA binding motif protein 12 OS=Capra hircus OX=9925 GN=RBM12 PE=4 SV=1	RBM12	0.98	1	1	1	7989.17
A0A452G0N6	Zinc finger and BTB domain containing 11 OS=Capra hircus OX=9925 GN=ZBTB11 PE=4 SV=1	ZBTB11	0.86	1	1	1	15905.7
A0A452G1A2	Zinc finger MYM-type containing 1 OS=Capra hircus OX=9925 GN=ZMYM1 PE=4 SV=1	ZMYM1	9.41	9	9	9	68996.6
A0A452G3D2	Ig-like domain-containing protein OS=Capra hircus OX=9925 PE=4 SV=1	--	13.68	1	1	1	13340.1
A0A452G7L0	2-aminoethanethiol dioxygenase OS=Capra hircus OX=9925 GN=ADO PE=4 SV=1	ADO	3.47	1	1	1	6351.32
A0A452G7T9	Transmembrane protein 33 OS=Capra hircus OX=9925 GN=TMEM33 PE=3 SV=1	TMEM33	4.05	1	1	1	12201.2
A0A452G965	Short chain dehydrogenase/reductase family 9C member 7 OS=Capra hircus OX=9925 GN=SDR9C7 PE=3 SV=1	SDR9C7	3.83	1	1	1	15910.3

## Sheet: Peptide_ident
Sequence	Length	Protein accession	Protein description	Gene name	Charge	Unique [yes/no]	Coverage [%]	Intensity SIRT3
ATIGADFLTK	10	A0A452DMR1	Ras-related protein Rab-7a OS=Capra hircus OX=9925 GN=RAB7A PE=3 SV=1	RAB7A	2	yes	40.58	324190
FQSLGVAFYR	10	A0A452DMR1	Ras-related protein Rab-7a OS=Capra hircus OX=9925 GN=RAB7A PE=3 SV=1	RAB7A	2	yes	40.58	204694
NNIPYFETSAK	11	A0A452DMR1	Ras-related protein Rab-7a OS=Capra hircus OX=9925 GN=RAB7A PE=3 SV=1	RAB7A	2	yes	40.58	179815
QETEVELYNEFPEPIK	16	A0A452DMR1	Ras-related protein Rab-7a OS=Capra hircus OX=9925 GN=RAB7A PE=3 SV=1	RAB7A	3	yes	40.58	31524.5
TLDSWRDEFLIQASPR	16	A0A452DMR1	Ras-related protein Rab-7a OS=Capra hircus OX=9925 GN=RAB7A PE=3 SV=1	RAB7A	3	yes	40.58	13618.7
TSLMNQYVNK	10	A0A452DMR1	Ras-related protein Rab-7a OS=Capra hircus OX=9925 GN=RAB7A PE=3 SV=1	RAB7A	2	yes	40.58	108253
VIILGDSGVGK	11	A0A452DMR1	Ras-related protein Rab-7a OS=Capra hircus OX=9925 GN=RAB7A PE=3 SV=1	RAB7A	2	yes	40.58	488851
DIIALNPLYR	10	A0A452DPV7	Lon protease homolog, mitochondrial OS=Capra hircus OX=9925 GN=LONP1 PE=3 SV=1	LONP1	2	yes	1.04	40155
LQNLQLQPGK	10	A0A452DRP4	Sterol carrier protein 2 OS=Capra hircus OX=9925 GN=SCP2 PE=3 SV=1	SCP2	2	yes	5.68	38419.6
MGFPEAASSFR	11	A0A452DRP4	Sterol carrier protein 2 OS=Capra hircus OX=9925 GN=SCP2 PE=3 SV=1	SCP2	2	yes	5.68	16945.3
VFVVGVGMTK	10	A0A452DRP4	Sterol carrier protein 2 OS=Capra hircus OX=9925 GN=SCP2 PE=3 SV=1	SCP2	2	yes	5.68	13281
EELVAAVEDVR	11	A0A452DRV7	Catenin alpha 1 OS=Capra hircus OX=9925 GN=CTNNA1 PE=3 SV=1	CTNNA1	2	yes	3.14	97196.7
QDLLAYLQR	9	A0A452DRV7	Catenin alpha 1 OS=Capra hircus OX=9925 GN=CTNNA1 PE=3 SV=1	CTNNA1	2	yes	3.14	39853
TIADHCPDSACK	12	A0A452DRV7	Catenin alpha 1 OS=Capra hircus OX=9925 GN=CTNNA1 PE=3 SV=1	CTNNA1	2	yes	3.14	20113.9
EWAMHVGEK	9	A0A452DTI0	Catechol O-methyltransferase OS=Capra hircus OX=9925 GN=COMT PE=3 SV=1	COMT	2	yes	12.5	46658.2
MVEFAGLQDK	10	A0A452DTI0	Catechol O-methyltransferase OS=Capra hircus OX=9925 GN=COMT PE=3 SV=1	COMT	2	yes	12.5	117305
YDVDTLDMVFIDHWK	15	A0A452DTI0	Catechol O-methyltransferase OS=Capra hircus OX=9925 GN=COMT PE=3 SV=1	COMT	3	yes	12.5	21022.8
ALVSEEGEGK	10	A0A452DVZ8	Cullin 3 OS=Capra hircus OX=9925 GN=CUL3 PE=3 SV=1	CUL3	2	yes	1.3	10277.9
TATHALITGLEEYVR	15	A0A452DZM2	Large proline-rich protein BAG6 OS=Capra hircus OX=9925 GN=BAG6 PE=4 SV=1	BAG6	3	yes	1.29	8935.6
AGTQLLAGLR	10	A0A452E162	Integrin subunit alpha V OS=Capra hircus OX=9925 GN=ITGAV PE=3 SV=1	ITGAV	2	yes	3.24	55679.7
LQEVGQVSVALQK	13	A0A452E162	Integrin subunit alpha V OS=Capra hircus OX=9925 GN=ITGAV PE=3 SV=1	ITGAV	2	yes	3.24	17237.1
QVVCDLGNPMK	11	A0A452E162	Integrin subunit alpha V OS=Capra hircus OX=9925 GN=ITGAV PE=3 SV=1	ITGAV	2	yes	3.24	18246.3
IQTYLQSTK	9	A0A452E1K0	UMP-CMP kinase OS=Capra hircus OX=9925 GN=CMPK1 PE=3 SV=1	CMPK1	2	yes	13.16	19659.4
NQDNLQGWNK	10	A0A452E1K0	UMP-CMP kinase OS=Capra hircus OX=9925 GN=CMPK1 PE=3 SV=1	CMPK1	2	yes	13.16	25948.3
SVDEVFDEVVK	11	A0A452E1K0	UMP-CMP kinase OS=Capra hircus OX=9925 GN=CMPK1 PE=3 SV=1	CMPK1	2	yes	13.16	82974.4
ALESGDMNTVWK	12	A0A452E2E2	IQ motif containing GTPase activating protein 1 OS=Capra hircus OX=9925 GN=IQGAP1 PE=4 SV=1	IQGAP1	2	yes	13.4	35751.9
EDSNLSLQEK	10	A0A452E2E2	IQ motif containing GTPase activating protein 1 OS=Capra hircus OX=9925 GN=IQGAP1 PE=4 SV=1	IQGAP1	2	yes	13.4	101225
EEIQSSISGVTAAYNR	16	A0A452E2E2	IQ motif containing GTPase activating protein 1 OS=Capra hircus OX=9925 GN=IQGAP1 PE=4 SV=1	IQGAP1	3	yes	13.4	11544.3
FLAAIISSVDK	11	A0A452E2E2	IQ motif containing GTPase activating protein 1 OS=Capra hircus OX=9925 GN=IQGAP1 PE=4 SV=1	IQGAP1	2	yes	13.4	134801
GVLLEIEDLQVNQFK	15	A0A452E2E2	IQ motif containing GTPase activating protein 1 OS=Capra hircus OX=9925 GN=IQGAP1 PE=4 SV=1	IQGAP1	3	yes	13.4	14186.6
IIGNLLYYR	9	A0A452E2E2	IQ motif containing GTPase activating protein 1 OS=Capra hircus OX=9925 GN=IQGAP1 PE=4 SV=1	IQGAP1	2	yes	13.4	30881.2
ILAIGLINEALDEGDAQK	18	A0A452E2E2	IQ motif containing GTPase activating protein 1 OS=Capra hircus OX=9925 GN=IQGAP1 PE=4 SV=1	IQGAP1	3	yes	13.4	30851
ILQSPALGLR	10	A0A452E2E2	IQ motif containing GTPase activating protein 1 OS=Capra hircus OX=9925 GN=IQGAP1 PE=4 SV=1	IQGAP1	2	yes	13.4	375035
LIFQMPQNK	9	A0A452E2E2	IQ motif containing GTPase activating protein 1 OS=Capra hircus OX=9925 GN=IQGAP1 PE=4 SV=1	IQGAP1	2	yes	13.4	106819
LPYDVTPEQALSHEEVR	17	A0A452E2E2	IQ motif containing GTPase activating protein 1 OS=Capra hircus OX=9925 GN=IQGAP1 PE=4 SV=1	IQGAP1	3	yes	13.4	163862
LTAEEMDER	9	A0A452E2E2	IQ motif containing GTPase activating protein 1 OS=Capra hircus OX=9925 GN=IQGAP1 PE=4 SV=1	IQGAP1	2	yes	13.4	86366.1
LTELGTVDPK	10	A0A452E2E2	IQ motif containing GTPase activating protein 1 OS=Capra hircus OX=9925 GN=IQGAP1 PE=4 SV=1	IQGAP1	2	yes	13.4	85098.4
MREEVITLIR	10	A0A452E2E2	IQ motif containing GTPase activating protein 1 OS=Capra hircus OX=9925 GN=IQGAP1 PE=4 SV=1	IQGAP1	2	yes	13.4	13353.7
QGGQAELLQK	10	A0A452E2E2	IQ motif containing GTPase activating protein 1 OS=Capra hircus OX=9925 GN=IQGAP1 PE=4 SV=1	IQGAP1	2	yes	13.4	20365.9
QNVAYEYLCHLEEAK	15	A0A452E2E2	IQ motif containing GTPase activating protein 1 OS=Capra hircus OX=9925 GN=IQGAP1 PE=4 SV=1	IQGAP1	3	yes	13.4	18200.4
TEVSLTLTNK	10	A0A452E2E2	IQ motif containing GTPase activating protein 1 OS=Capra hircus OX=9925 GN=IQGAP1 PE=4 SV=1	IQGAP1	2	yes	13.4	91788.7
TLQALQIPAAK	11	A0A452E2E2	IQ motif containing GTPase activating protein 1 OS=Capra hircus OX=9925 GN=IQGAP1 PE=4 SV=1	IQGAP1	2	yes	13.4	106771
YGIQMPAFSK	10	A0A452E2E2	IQ motif containing GTPase activating protein 1 OS=Capra hircus OX=9925 GN=IQGAP1 PE=4 SV=1	IQGAP1	2	yes	13.4	61522
YQELINDIAR	10	A0A452E2E2	IQ motif containing GTPase activating protein 1 OS=Capra hircus OX=9925 GN=IQGAP1 PE=4 SV=1	IQGAP1	2	yes	13.4	217939
VSDLAGLDIGWK	12	A0A452E3C3	Peroxisomal bifunctional enzyme OS=Capra hircus OX=9925 GN=EHHADH PE=3 SV=1	EHHADH	2	yes	1.66	10031.8
SGNIPAGTTVDTK	13	A0A452E3F5	Protein argonaute-2 OS=Capra hircus OX=9925 GN=AGO2 PE=3 SV=1	AGO2	2	yes	1.51	7584.21
AAQELQEGQR	10	A0A452E5E0	Cystathionine beta-synthase OS=Capra hircus OX=9925 GN=CBS PE=3 SV=1	CBS	2	yes	7	61198.6
CEFFNAGGSVK	11	A0A452E5E0	Cystathionine beta-synthase OS=Capra hircus OX=9925 GN=CBS PE=3 SV=1	CBS	2	yes	7	19683.1
SNDEEAFAFAR	11	A0A452E5E0	Cystathionine beta-synthase OS=Capra hircus OX=9925 GN=CBS PE=3 SV=1	CBS	2	yes	7	55727.8
VQPSDQVCK	9	A0A452E5E0	Cystathionine beta-synthase OS=Capra hircus OX=9925 GN=CBS PE=3 SV=1	CBS	2	yes	7	15793.5
IIFVVGGPGSGK	12	A0A452E712	Adenylate kinase isoenzyme 1 OS=Capra hircus OX=9925 GN=AK1 PE=3 SV=1	AK1	2	yes	6.19	42272.7
NLEENYCR	8	A0A452E7A0	Plasminogen OS=Capra hircus OX=9925 GN=PLG PE=3 SV=1	PLG	2	yes	3.31	79137.7
PNKPGVYVR	9	A0A452E7A0	Plasminogen OS=Capra hircus OX=9925 GN=PLG PE=3 SV=1	PLG	2	yes	3.31	78997
SPWCYTTDPR	10	A0A452E7A0	Plasminogen OS=Capra hircus OX=9925 GN=PLG PE=3 SV=1	PLG	2	yes	3.31	8655.78
AEISFEDRK	9	A0A452E7C9	Filamin A OS=Capra hircus OX=9925 GN=FLNA PE=3 SV=1	FLNA	2	yes	15.79	13386.3
AGQSAAGAVLGIGADTR	17	A0A452E7C9	Filamin A OS=Capra hircus OX=9925 GN=FLNA PE=3 SV=1	FLNA	3	yes	15.79	101373
AHVVPCFDPSK	11	A0A452E7C9	Filamin A OS=Capra hircus OX=9925 GN=FLNA PE=3 SV=1	FLNA	2	yes	15.79	97120.4
AWGPGLEGGVVGK	13	A0A452E7C9	Filamin A OS=Capra hircus OX=9925 GN=FLNA PE=3 SV=1	FLNA	2	yes	15.79	156607
CSGPGLSPGMVR	12	A0A452E7C9	Filamin A OS=Capra hircus OX=9925 GN=FLNA PE=3 SV=1	FLNA	2	yes	15.79	110964
DAGEGLLAVQITDPEGKPK	19	A0A452E7C9	Filamin A OS=Capra hircus OX=9925 GN=FLNA PE=3 SV=1	FLNA	3	yes	15.79	58171.3
DAPQDFHPDR	10	A0A452E7C9	Filamin A OS=Capra hircus OX=9925 GN=FLNA PE=3 SV=1	FLNA	2	yes	15.79	213196
DKGEYTLVVK	10	A0A452E7C9	Filamin A OS=Capra hircus OX=9925 GN=FLNA PE=3 SV=1	FLNA	2	yes	15.79	51835.2
EATTEFSVDAR	11	A0A452E7C9	Filamin A OS=Capra hircus OX=9925 GN=FLNA PE=3 SV=1	FLNA	2	yes	15.79	181486
ENGIYLIDVK	10	A0A452E7C9	Filamin A OS=Capra hircus OX=9925 GN=FLNA PE=3 SV=1	FLNA	2	yes	15.79	124059
FNGTHIPGSPFK	12	A0A452E7C9	Filamin A OS=Capra hircus OX=9925 GN=FLNA PE=3 SV=1	FLNA	2	yes	15.79	46767.3
GKLDVQFSGLAK	12	A0A452E7C9	Filamin A OS=Capra hircus OX=9925 GN=FLNA PE=3 SV=1	FLNA	2	yes	15.79	48803.6
GQHVPGSPFQFTVGPLGEGGAHK	23	A0A452E7C9	Filamin A OS=Capra hircus OX=9925 GN=FLNA PE=3 SV=1	FLNA	4	yes	15.79	21754.7
GTVEPQLEAR	10	A0A452E7C9	Filamin A OS=Capra hircus OX=9925 GN=FLNA PE=3 SV=1	FLNA	2	yes	15.79	304239
HTAVVSWGGVSIPNSPFR	18	A0A452E7C9	Filamin A OS=Capra hircus OX=9925 GN=FLNA PE=3 SV=1	FLNA	3	yes	15.79	279210
IVGPSGAAVPCK	12	A0A452E7C9	Filamin A OS=Capra hircus OX=9925 GN=FLNA PE=3 SV=1	FLNA	2	yes	15.79	432507
LDVQFSGLAK	10	A0A452E7C9	Filamin A OS=Capra hircus OX=9925 GN=FLNA PE=3 SV=1	FLNA	2	yes	15.79	117025
LSPFMADIR	9	A0A452E7C9	Filamin A OS=Capra hircus OX=9925 GN=FLNA PE=3 SV=1	FLNA	2	yes	15.79	35806.4
LTVSSLQESGLK	12	A0A452E7C9	Filamin A OS=Capra hircus OX=9925 GN=FLNA PE=3 SV=1	FLNA	2	yes	15.79	338171
LVSNHSLHETSSVFVDSLTK	20	A0A452E7C9	Filamin A OS=Capra hircus OX=9925 GN=FLNA PE=3 SV=1	FLNA	4	yes	15.79	63302.1
LYSVSYLLK	9	A0A452E7C9	Filamin A OS=Capra hircus OX=9925 GN=FLNA PE=3 SV=1	FLNA	2	yes	15.79	226317
NGHVGISFVPK	11	A0A452E7C9	Filamin A OS=Capra hircus OX=9925 GN=FLNA PE=3 SV=1	FLNA	2	yes	15.79	45034.7
SHEAEIVEGENHTYCIR	17	A0A452E7C9	Filamin A OS=Capra hircus OX=9925 GN=FLNA PE=3 SV=1	FLNA	3	yes	15.79	75445.9
SSFTVDCSK	9	A0A452E7C9	Filamin A OS=Capra hircus OX=9925 GN=FLNA PE=3 SV=1	FLNA	2	yes	15.79	230613
TFSVWYVPEVTGTHK	15	A0A452E7C9	Filamin A OS=Capra hircus OX=9925 GN=FLNA PE=3 SV=1	FLNA	3	yes	15.79	121367
VDVGKDQEFTVK	12	A0A452E7C9	Filamin A OS=Capra hircus OX=9925 GN=FLNA PE=3 SV=1	FLNA	2	yes	15.79	9484.7
VEPGLGADNSVVR	13	A0A452E7C9	Filamin A OS=Capra hircus OX=9925 GN=FLNA PE=3 SV=1	FLNA	2	yes	15.79	305392
VHGPGIQSGTTNKPNK	16	A0A452E7C9	Filamin A OS=Capra hircus OX=9925 GN=FLNA PE=3 SV=1	FLNA	3	yes	15.79	46404
VKAEGPGLSR	10	A0A452E7C9	Filamin A OS=Capra hircus OX=9925 GN=FLNA PE=3 SV=1	FLNA	2	yes	15.79	94823.7
VPVHDVTDASK	11	A0A452E7C9	Filamin A OS=Capra hircus OX=9925 GN=FLNA PE=3 SV=1	FLNA	2	yes	15.79	240827
YGGQPVPNFPSK	12	A0A452E7C9	Filamin A OS=Capra hircus OX=9925 GN=FLNA PE=3 SV=1	FLNA	2	yes	15.79	396888
LINVNVLSVCK	11	A0A452E9L6	Very-long-chain 3-oxoacyl-CoA reductase OS=Capra hircus OX=9925 GN=HSD17B12 PE=3 SV=1	HSD17B12	2	yes	9.29	38177.7
LNQVSSEIR	9	A0A452E9L6	Very-long-chain 3-oxoacyl-CoA reductase OS=Capra hircus OX=9925 GN=HSD17B12 PE=3 SV=1	HSD17B12	2	yes	9.29	77847.4
LVLPGMVER	9	A0A452E9L6	Very-long-chain 3-oxoacyl-CoA reductase OS=Capra hircus OX=9925 GN=HSD17B12 PE=3 SV=1	HSD17B12	2	yes	9.29	262341
AELNEFLTR	9	A0A452EBJ3	Small ribosomal subunit protein uS3 OS=Capra hircus OX=9925 GN=RPS3 PE=3 SV=1	RPS3	2	yes	20.99	663895
FGFPEGSVELYAEK	14	A0A452EBJ3	Small ribosomal subunit protein uS3 OS=Capra hircus OX=9925 GN=RPS3 PE=3 SV=1	RPS3	3	yes	20.99	10299.1
IMLPWDPTGK	10	A0A452EBJ3	Small ribosomal subunit protein uS3 OS=Capra hircus OX=9925 GN=RPS3 PE=3 SV=1	RPS3	2	yes	20.99	198000
KFVADGIFK	9	A0A452EBJ3	Small ribosomal subunit protein uS3 OS=Capra hircus OX=9925 GN=RPS3 PE=3 SV=1	RPS3	2	yes	20.99	28010.4
TEIIILATR	9	A0A452EBJ3	Small ribosomal subunit protein uS3 OS=Capra hircus OX=9925 GN=RPS3 PE=3 SV=1	RPS3	2	no	20.99	941352
IEENVEELR	9	A0A452ED43	Apolipoprotein A-IV OS=Capra hircus OX=9925 GN=APOA4 PE=3 SV=1	APOA4	2	yes	13.68	31198.5
LGPYAEELR	9	A0A452ED43	Apolipoprotein A-IV OS=Capra hircus OX=9925 GN=APOA4 PE=3 SV=1	APOA4	2	yes	13.68	57055.5
LLPHATEVSQK	11	A0A452ED43	Apolipoprotein A-IV OS=Capra hircus OX=9925 GN=APOA4 PE=3 SV=1	APOA4	2	yes	13.68	17220.7
SLAPYAQDVQGK	12	A0A452ED43	Apolipoprotein A-IV OS=Capra hircus OX=9925 GN=APOA4 PE=3 SV=1	APOA4	2	yes	13.68	21871.7
TVGPYGETFNK	11	A0A452ED43	Apolipoprotein A-IV OS=Capra hircus OX=9925 GN=APOA4 PE=3 SV=1	APOA4	2	yes	13.68	19152.5
APDFVFYAPR	10	A0A452EEE2	Moesin OS=Capra hircus OX=9925 GN=MSN PE=4 SV=1	MSN	2	no	19.37	620004
AQQELEEQTR	10	A0A452EEE2	Moesin OS=Capra hircus OX=9925 GN=MSN PE=4 SV=1	MSN	2	yes	19.37	297349
EALLQASQDQK	11	A0A452EEE2	Moesin OS=Capra hircus OX=9925 GN=MSN PE=4 SV=1	MSN	2	yes	19.37	272933
EDAVLEYLK	9	A0A452EEE2	Moesin OS=Capra hircus OX=9925 GN=MSN PE=4 SV=1	MSN	2	yes	19.37	262798
EKEELMEK	8	A0A452EEE2	Moesin OS=Capra hircus OX=9925 GN=MSN PE=4 SV=1	MSN	2	yes	19.37	140852
ESEAVEWQQK	10	A0A452EEE2	Moesin OS=Capra hircus OX=9925 GN=MSN PE=4 SV=1	MSN	2	yes	19.37	107180
FYPEDVSEELIQDITQR	17	A0A452EEE2	Moesin OS=Capra hircus OX=9925 GN=MSN PE=4 SV=1	MSN	3	yes	19.37	286811
IAQDLEMYGVNYFNIK	16	A0A452EEE2	Moesin OS=Capra hircus OX=9925 GN=MSN PE=4 SV=1	MSN	3	yes	19.37	33879
IGFPWSEIR	9	A0A452EEE2	Moesin OS=Capra hircus OX=9925 GN=MSN PE=4 SV=1	MSN	2	no	19.37	313873
KAPDFVFYAPR	11	A0A452EEE2	Moesin OS=Capra hircus OX=9925 GN=MSN PE=4 SV=1	MSN	2	no	19.37	69658.3
KAQQELEEQTR	11	A0A452EEE2	Moesin OS=Capra hircus OX=9925 GN=MSN PE=4 SV=1	MSN	2	yes	19.37	32724.8
KPDTIEVQQMK	11	A0A452EEE2	Moesin OS=Capra hircus OX=9925 GN=MSN PE=4 SV=1	MSN	2	no	19.37	50022.2
KTQEQLALEMAELTAR	16	A0A452EEE2	Moesin OS=Capra hircus OX=9925 GN=MSN PE=4 SV=1	MSN	3	yes	19.37	100287
TQEQLALEMAELTAR	15	A0A452EEE2	Moesin OS=Capra hircus OX=9925 GN=MSN PE=4 SV=1	MSN	3	yes	19.37	48094.5
GAFGEVQLVR	10	A0A452EFS7	Rho-associated protein kinase OS=Capra hircus OX=9925 GN=ROCK2 PE=3 SV=1	ROCK2	2	yes	2.1	32659.1
LADFGTCMK	9	A0A452EFS7	Rho-associated protein kinase OS=Capra hircus OX=9925 GN=ROCK2 PE=3 SV=1	ROCK2	2	yes	2.1	8261.72
SDSAFFWEER	10	A0A452EFS7	Rho-associated protein kinase OS=Capra hircus OX=9925 GN=ROCK2 PE=3 SV=1	ROCK2	2	yes	2.1	20396.3
IYYVDHFTR	9	A0A452EFU9	E3 ubiquitin-protein ligase OS=Capra hircus OX=9925 GN=ITCH PE=4 SV=1	ITCH	2	yes	3.2	26578.2
LLQFVTGTCR	10	A0A452EFU9	E3 ubiquitin-protein ligase OS=Capra hircus OX=9925 GN=ITCH PE=4 SV=1	ITCH	2	yes	3.2	28104.5
NYEQWQLQR	9	A0A452EFU9	E3 ubiquitin-protein ligase OS=Capra hircus OX=9925 GN=ITCH PE=4 SV=1	ITCH	2	yes	3.2	23381.5
FQYPSNIIR	9	A0A452EJS2	Platelet-activating factor acetylhydrolase OS=Capra hircus OX=9925 GN=PLA2G7 PE=4 SV=1	PLA2G7	2	yes	2.03	47968.2
NDGEGDSEEIK	11	A0A452EKZ5	CAAX prenyl protease OS=Capra hircus OX=9925 GN=ZMPSTE24 PE=3 SV=1	ZMPSTE24	2	yes	2.32	5193.06
LYEWTTEK	8	A0A452ENH1	DNA damage-binding protein 1 OS=Capra hircus OX=9925 GN=DDB1 PE=3 SV=1	DDB1	2	yes	1.49	7401.35
TVPLYESPR	9	A0A452ENH1	DNA damage-binding protein 1 OS=Capra hircus OX=9925 GN=DDB1 PE=3 SV=1	DDB1	2	yes	1.49	24016
DLEQAISQR	9	A0A452EP88	RELA proto-oncogene, NF-kB subunit OS=Capra hircus OX=9925 GN=RELA PE=4 SV=1	RELA	2	yes	3.33	43785.6
GSFSQADVHR	10	A0A452EP88	RELA proto-oncogene, NF-kB subunit OS=Capra hircus OX=9925 GN=RELA PE=4 SV=1	RELA	2	yes	3.33	7358.51
VNEDDQDVER	10	A0A452EPI7	ATP-binding cassette sub-family B member 6 OS=Capra hircus OX=9925 GN=ABCB6 PE=3 SV=1	ABCB6	2	yes	1.18	6332.05
ATTHEIMGPK	10	A0A452ERC4	Phosphatidylinositol binding clathrin assembly protein OS=Capra hircus OX=9925 GN=PICALM PE=3 SV=1	PICALM	2	yes	5.99	49277.6
NDVNWSQPGEK	11	A0A452ERC4	Phosphatidylinositol binding clathrin assembly protein OS=Capra hircus OX=9925 GN=PICALM PE=3 SV=1	PICALM	2	yes	5.99	23275.3
QAALEEEQAR	10	A0A452ERC4	Phosphatidylinositol binding clathrin assembly protein OS=Capra hircus OX=9925 GN=PICALM PE=3 SV=1	PICALM	2	yes	5.99	24558.3
TTNSSWVVVFK	11	A0A452ERC4	Phosphatidylinositol binding clathrin assembly protein OS=Capra hircus OX=9925 GN=PICALM PE=3 SV=1	PICALM	2	yes	5.99	14809.2
DLQMVNISLR	10	A0A452EYS8	Prohibitin OS=Capra hircus OX=9925 GN=PHB2 PE=3 SV=1	PHB2	2	yes	20.76	56940.8
FNASQLITQR	10	A0A452EYS8	Prohibitin OS=Capra hircus OX=9925 GN=PHB2 PE=3 SV=1	PHB2	2	yes	20.76	188750
IGGVQQDTILAEGLHFR	17	A0A452EYS8	Prohibitin OS=Capra hircus OX=9925 GN=PHB2 PE=3 SV=1	PHB2	3	yes	20.76	280265
IVQAEGEAEAAR	12	A0A452EYS8	Prohibitin OS=Capra hircus OX=9925 GN=PHB2 PE=3 SV=1	PHB2	2	yes	20.76	315905
VLPSIVNEVLK	11	A0A452EYS8	Prohibitin OS=Capra hircus OX=9925 GN=PHB2 PE=3 SV=1	PHB2	2	yes	20.76	189583
LFQQILSGVDYCHR	14	A0A452F0I9	Acetyl-CoA carboxylase kinase OS=Capra hircus OX=9925 GN=PRKAA1 PE=3 SV=1	PRKAA1	3	yes	6.08	18676.3
SIDDEITEAK	10	A0A452F0I9	Acetyl-CoA carboxylase kinase OS=Capra hircus OX=9925 GN=PRKAA1 PE=3 SV=1	PRKAA1	2	yes	6.08	11062.4
VPFLVAETPR	10	A0A452F0I9	Acetyl-CoA carboxylase kinase OS=Capra hircus OX=9925 GN=PRKAA1 PE=3 SV=1	PRKAA1	2	yes	6.08	24360.7
AQGYSGLSVK	10	A0A452F1G2	Thrombospondin 1 OS=Capra hircus OX=9925 GN=THBS1 PE=3 SV=1	THBS1	2	yes	5.67	50543.3
FQMIPLDPK	9	A0A452F1G2	Thrombospondin 1 OS=Capra hircus OX=9925 GN=THBS1 PE=3 SV=1	THBS1	2	yes	5.67	53794.4
GTSQNDPNWVVR	12	A0A452F1G2	Thrombospondin 1 OS=Capra hircus OX=9925 GN=THBS1 PE=3 SV=1	THBS1	2	yes	5.67	50224
IMADSGPIYDK	11	A0A452F1G2	Thrombospondin 1 OS=Capra hircus OX=9925 GN=THBS1 PE=3 SV=1	THBS1	2	yes	5.67	71862.9
QHVVSVEEALLATGQWK	17	A0A452F1G2	Thrombospondin 1 OS=Capra hircus OX=9925 GN=THBS1 PE=3 SV=1	THBS1	3	yes	5.67	13278.8
SITLFVQEDR	10	A0A452F1G2	Thrombospondin 1 OS=Capra hircus OX=9925 GN=THBS1 PE=3 SV=1	THBS1	2	yes	5.67	27171.6
ENEVEEWQLR	10	A0A452F2C6	Ezrin OS=Capra hircus OX=9925 GN=EZR PE=4 SV=1	EZR	2	yes	7.06	16182.2
ADLVNNLGTIAK	12	A0A452F327	Heat shock protein HSP 90-beta OS=Capra hircus OX=9925 GN=HSP90AB1 PE=3 SV=1	HSP90AB1	2	yes	20.44	477566
APFDLFENK	9	A0A452F327	Heat shock protein HSP 90-beta OS=Capra hircus OX=9925 GN=HSP90AB1 PE=3 SV=1	HSP90AB1	2	yes	20.44	95100.6
EDQTEYLEER	10	A0A452F327	Heat shock protein HSP 90-beta OS=Capra hircus OX=9925 GN=HSP90AB1 PE=3 SV=1	HSP90AB1	2	yes	20.44	514238
EGLELPEDEEEKK	13	A0A452F327	Heat shock protein HSP 90-beta OS=Capra hircus OX=9925 GN=HSP90AB1 PE=3 SV=1	HSP90AB1	3	yes	20.44	22662.2
ELISNASDALDK	12	A0A452F327	Heat shock protein HSP 90-beta OS=Capra hircus OX=9925 GN=HSP90AB1 PE=3 SV=1	HSP90AB1	2	no	20.44	787015
EQVANSAFVER	11	A0A452F327	Heat shock protein HSP 90-beta OS=Capra hircus OX=9925 GN=HSP90AB1 PE=3 SV=1	HSP90AB1	2	yes	20.44	152941
HFSVEGQLEFR	11	A0A452F327	Heat shock protein HSP 90-beta OS=Capra hircus OX=9925 GN=HSP90AB1 PE=3 SV=1	HSP90AB1	2	yes	20.44	453082
HSQFIGYPITLYLEK	15	A0A452F327	Heat shock protein HSP 90-beta OS=Capra hircus OX=9925 GN=HSP90AB1 PE=3 SV=1	HSP90AB1	3	yes	20.44	40025
IDIIPNPQER	10	A0A452F327	Heat shock protein HSP 90-beta OS=Capra hircus OX=9925 GN=HSP90AB1 PE=3 SV=1	HSP90AB1	2	yes	20.44	1331810
LGIHEDSTNR	10	A0A452F327	Heat shock protein HSP 90-beta OS=Capra hircus OX=9925 GN=HSP90AB1 PE=3 SV=1	HSP90AB1	2	yes	20.44	80133.3
RAPFDLFENK	10	A0A452F327	Heat shock protein HSP 90-beta OS=Capra hircus OX=9925 GN=HSP90AB1 PE=3 SV=1	HSP90AB1	2	yes	20.44	231789
SIYYITGESK	10	A0A452F327	Heat shock protein HSP 90-beta OS=Capra hircus OX=9925 GN=HSP90AB1 PE=3 SV=1	HSP90AB1	2	yes	20.44	225233
VILHLKEDQTEYLEER	16	A0A452F327	Heat shock protein HSP 90-beta OS=Capra hircus OX=9925 GN=HSP90AB1 PE=3 SV=1	HSP90AB1	3	yes	20.44	21253.8
YESLTDPSK	9	A0A452F327	Heat shock protein HSP 90-beta OS=Capra hircus OX=9925 GN=HSP90AB1 PE=3 SV=1	HSP90AB1	2	yes	20.44	715611
YIDQEELNK	9	A0A452F327	Heat shock protein HSP 90-beta OS=Capra hircus OX=9925 GN=HSP90AB1 PE=3 SV=1	HSP90AB1	2	yes	20.44	195356
ALLCDDPLLSGLLNSPALK	19	A0A452F4U3	Fatty acid synthase OS=Capra hircus OX=9925 GN=FASN PE=4 SV=1	FASN	3	yes	5.34	27201.9
ATYHGNVTLLR	11	A0A452F4U3	Fatty acid synthase OS=Capra hircus OX=9925 GN=FASN PE=4 SV=1	FASN	2	yes	5.34	44603.9
DVSSLDGTQR	10	A0A452F4U3	Fatty acid synthase OS=Capra hircus OX=9925 GN=FASN PE=4 SV=1	FASN	2	yes	5.34	80325.8
HPQALEAAQAK	11	A0A452F4U3	Fatty acid synthase OS=Capra hircus OX=9925 GN=FASN PE=4 SV=1	FASN	2	yes	5.34	29752.9
LGMLSPEGTCK	11	A0A452F4U3	Fatty acid synthase OS=Capra hircus OX=9925 GN=FASN PE=4 SV=1	FASN	2	yes	5.34	87412.4
LSFFFDFK	8	A0A452F4U3	Fatty acid synthase OS=Capra hircus OX=9925 GN=FASN PE=4 SV=1	FASN	2	yes	5.34	16724.7
NCMLGMEFSGR	11	A0A452F4U3	Fatty acid synthase OS=Capra hircus OX=9925 GN=FASN PE=4 SV=1	FASN	2	yes	5.34	51158.3
QAHNMDPQLR	10	A0A452F4U3	Fatty acid synthase OS=Capra hircus OX=9925 GN=FASN PE=4 SV=1	FASN	2	yes	5.34	42117
QGPLLIGSTK	10	A0A452F4U3	Fatty acid synthase OS=Capra hircus OX=9925 GN=FASN PE=4 SV=1	FASN	2	yes	5.34	19319.1
SFDASGDGYCR	11	A0A452F4U3	Fatty acid synthase OS=Capra hircus OX=9925 GN=FASN PE=4 SV=1	FASN	2	yes	5.34	45719.4
VAATVELIVQR	11	A0A452F4U3	Fatty acid synthase OS=Capra hircus OX=9925 GN=FASN PE=4 SV=1	FASN	2	yes	5.34	96884.8
VLEALLPLGDLEAR	14	A0A452F4U3	Fatty acid synthase OS=Capra hircus OX=9925 GN=FASN PE=4 SV=1	FASN	3	yes	5.34	15485.3
VYQWEDPDPK	10	A0A452F4U3	Fatty acid synthase OS=Capra hircus OX=9925 GN=FASN PE=4 SV=1	FASN	2	yes	5.34	50009.8
AAMEALVVEVTK	12	A0A452F5Z4	RNA helicase OS=Capra hircus OX=9925 GN=DHX9 PE=3 SV=1	DHX9	2	yes	10.23	10032.1
DFVNYLVR	8	A0A452F5Z4	RNA helicase OS=Capra hircus OX=9925 GN=DHX9 PE=3 SV=1	DHX9	2	yes	10.23	87638.8
DLQAVLQER	9	A0A452F5Z4	RNA helicase OS=Capra hircus OX=9925 GN=DHX9 PE=3 SV=1	DHX9	2	yes	10.23	90319.4
DVVQAYPEVR	10	A0A452F5Z4	RNA helicase OS=Capra hircus OX=9925 GN=DHX9 PE=3 SV=1	DHX9	2	yes	10.23	43781.7
FESEILEAISQNPVVIIR	18	A0A452F5Z4	RNA helicase OS=Capra hircus OX=9925 GN=DHX9 PE=3 SV=1	DHX9	3	yes	10.23	11205.8
GISHVIVDEIHER	13	A0A452F5Z4	RNA helicase OS=Capra hircus OX=9925 GN=DHX9 PE=3 SV=1	DHX9	3	yes	10.23	21462
ISMAQLNEK	9	A0A452F5Z4	RNA helicase OS=Capra hircus OX=9925 GN=DHX9 PE=3 SV=1	DHX9	2	yes	10.23	21445.1
LAQFEPSQR	9	A0A452F5Z4	RNA helicase OS=Capra hircus OX=9925 GN=DHX9 PE=3 SV=1	DHX9	2	yes	10.23	119604
LETHMTPEMFR	11	A0A452F5Z4	RNA helicase OS=Capra hircus OX=9925 GN=DHX9 PE=3 SV=1	DHX9	2	yes	10.23	20848.3
LGGIGQFLAK	10	A0A452F5Z4	RNA helicase OS=Capra hircus OX=9925 GN=DHX9 PE=3 SV=1	DHX9	2	yes	10.23	73711.4
TPLHEIALSIK	11	A0A452F5Z4	RNA helicase OS=Capra hircus OX=9925 GN=DHX9 PE=3 SV=1	DHX9	2	yes	10.23	16440.4
YTQVGPDHNR	10	A0A452F5Z4	RNA helicase OS=Capra hircus OX=9925 GN=DHX9 PE=3 SV=1	DHX9	2	yes	10.23	31908.2
EACGVIVELIK	11	A0A452F921	RuvB-like helicase OS=Capra hircus OX=9925 GN=RUVBL1 PE=3 SV=1	RUVBL1	2	yes	16.45	36088.3
GLGLDESGLAK	11	A0A452F921	RuvB-like helicase OS=Capra hircus OX=9925 GN=RUVBL1 PE=3 SV=1	RUVBL1	2	yes	16.45	75748.1
LDPSIFESLQK	11	A0A452F921	RuvB-like helicase OS=Capra hircus OX=9925 GN=RUVBL1 PE=3 SV=1	RUVBL1	2	yes	16.45	33265.9
QAASGLVGQENAR	13	A0A452F921	RuvB-like helicase OS=Capra hircus OX=9925 GN=RUVBL1 PE=3 SV=1	RUVBL1	2	yes	16.45	34557.8
TEVLMENFR	9	A0A452F921	RuvB-like helicase OS=Capra hircus OX=9925 GN=RUVBL1 PE=3 SV=1	RUVBL1	2	yes	16.45	27819.6
TISHVIIGLK	10	A0A452F921	RuvB-like helicase OS=Capra hircus OX=9925 GN=RUVBL1 PE=3 SV=1	RUVBL1	2	yes	16.45	36732.1
TMLYTPQEMK	10	A0A452F921	RuvB-like helicase OS=Capra hircus OX=9925 GN=RUVBL1 PE=3 SV=1	RUVBL1	2	yes	16.45	31888.1
SGMVQTEAQYR	11	A0A452F960	Tyrosine-protein phosphatase non-receptor type OS=Capra hircus OX=9925 GN=PTPN11 PE=3 SV=1	PTPN11	2	yes	1.85	13733.3
DIASDTSGDYEK	12	A0A452FG03	Annexin OS=Capra hircus OX=9925 GN=ANXA1 PE=3 SV=1	ANXA1	2	yes	9.25	88085.5
SEIDMNDIK	9	A0A452FG03	Annexin OS=Capra hircus OX=9925 GN=ANXA1 PE=3 SV=1	ANXA1	2	yes	9.25	80123.6
TPAQFDAEELR	11	A0A452FG03	Annexin OS=Capra hircus OX=9925 GN=ANXA1 PE=3 SV=1	ANXA1	2	yes	9.25	161807
DDLGNTLEK	9	A0A452FI00	Core histone macro-H2A OS=Capra hircus OX=9925 GN=MACROH2A1 PE=4 SV=1	MACROH2A1	2	yes	10.51	48417.5
EFVEAVLELR	10	A0A452FI00	Core histone macro-H2A OS=Capra hircus OX=9925 GN=MACROH2A1 PE=4 SV=1	MACROH2A1	2	yes	10.51	121842
NCLALADDK	9	A0A452FI00	Core histone macro-H2A OS=Capra hircus OX=9925 GN=MACROH2A1 PE=4 SV=1	MACROH2A1	2	yes	10.51	29260.6
SIAFPSIGSGR	11	A0A452FI00	Core histone macro-H2A OS=Capra hircus OX=9925 GN=MACROH2A1 PE=4 SV=1	MACROH2A1	2	yes	10.51	223259
IGDPLLEDTR	10	A0A452FJE8	4-trimethylaminobutyraldehyde dehydrogenase OS=Capra hircus OX=9925 GN=ALDH9A1 PE=3 SV=1	ALDH9A1	2	yes	4.45	37198.9
VSFTGSVPTGSK	12	A0A452FJE8	4-trimethylaminobutyraldehyde dehydrogenase OS=Capra hircus OX=9925 GN=ALDH9A1 PE=3 SV=1	ALDH9A1	2	yes	4.45	30429.3
CLVEKGDVAFVK	12	A0A452FJF9	Serotransferrin OS=Capra hircus OX=9925 GN=TF PE=3 SV=1	TF	2	no	10.32	12281.1
DLLFRDDTK	9	A0A452FJF9	Serotransferrin OS=Capra hircus OX=9925 GN=TF PE=3 SV=1	TF	2	yes	10.32	26325.7
ECVPNSNER	9	A0A452FJF9	Serotransferrin OS=Capra hircus OX=9925 GN=TF PE=3 SV=1	TF	2	yes	10.32	426276
ELPDPQESIQR	11	A0A452FJF9	Serotransferrin OS=Capra hircus OX=9925 GN=TF PE=3 SV=1	TF	2	yes	10.32	98682.1
KTYDSYLGDDYVR	13	A0A452FJF9	Serotransferrin OS=Capra hircus OX=9925 GN=TF PE=3 SV=1	TF	3	yes	10.32	71356.5
WCAIGHQER	9	A0A452FJF9	Serotransferrin OS=Capra hircus OX=9925 GN=TF PE=3 SV=1	TF	2	yes	10.32	147048
YYGYTGAFR	9	A0A452FJF9	Serotransferrin OS=Capra hircus OX=9925 GN=TF PE=3 SV=1	TF	2	no	10.32	230211
GPGTSFEFALK	11	A0A452FM54	protein deglycase OS=Capra hircus OX=9925 GN=PARK7 PE=3 SV=1	PARK7	2	yes	5.82	91794.4
AELELELGR	9	A0A452FMX3	Plectin OS=Capra hircus OX=9925 GN=PLEC PE=4 SV=1	PLEC	2	yes	11.25	40086.8
AEMEVLLASK	10	A0A452FMX3	Plectin OS=Capra hircus OX=9925 GN=PLEC PE=4 SV=1	PLEC	2	yes	11.25	18672.2
AFCGFEDPR	9	A0A452FMX3	Plectin OS=Capra hircus OX=9925 GN=PLEC PE=4 SV=1	PLEC	2	yes	11.25	33964.3
AIYEVLFR	8	A0A452FMX3	Plectin OS=Capra hircus OX=9925 GN=PLEC PE=4 SV=1	PLEC	2	yes	11.25	9329.43
ALQALEELR	9	A0A452FMX3	Plectin OS=Capra hircus OX=9925 GN=PLEC PE=4 SV=1	PLEC	2	yes	11.25	69733.2
AQAEVEGLGK	10	A0A452FMX3	Plectin OS=Capra hircus OX=9925 GN=PLEC PE=4 SV=1	PLEC	2	yes	11.25	14071.2
AQLEPVASPAK	11	A0A452FMX3	Plectin OS=Capra hircus OX=9925 GN=PLEC PE=4 SV=1	PLEC	2	yes	11.25	67363.2
AQLMADFQAGR	11	A0A452FMX3	Plectin OS=Capra hircus OX=9925 GN=PLEC PE=4 SV=1	PLEC	2	yes	11.25	55655.7
AQVEQELTALR	11	A0A452FMX3	Plectin OS=Capra hircus OX=9925 GN=PLEC PE=4 SV=1	PLEC	2	yes	11.25	80671.3
ATVEVPVGSFQGR	13	A0A452FMX3	Plectin OS=Capra hircus OX=9925 GN=PLEC PE=4 SV=1	PLEC	2	yes	11.25	167572
DYELQLVTYK	10	A0A452FMX3	Plectin OS=Capra hircus OX=9925 GN=PLEC PE=4 SV=1	PLEC	2	yes	11.25	29651.3
EEVAVDAQQQK	11	A0A452FMX3	Plectin OS=Capra hircus OX=9925 GN=PLEC PE=4 SV=1	PLEC	2	yes	11.25	8816.36
EVLEAESAWR	10	A0A452FMX3	Plectin OS=Capra hircus OX=9925 GN=PLEC PE=4 SV=1	PLEC	2	yes	11.25	56155
GGAEGELQALR	11	A0A452FMX3	Plectin OS=Capra hircus OX=9925 GN=PLEC PE=4 SV=1	PLEC	2	yes	11.25	65339.8
GLVGPELHDR	10	A0A452FMX3	Plectin OS=Capra hircus OX=9925 GN=PLEC PE=4 SV=1	PLEC	2	yes	11.25	56286.9
GQLCFQGLR	9	A0A452FMX3	Plectin OS=Capra hircus OX=9925 GN=PLEC PE=4 SV=1	PLEC	2	yes	11.25	25315
GYFDEEMNR	9	A0A452FMX3	Plectin OS=Capra hircus OX=9925 GN=PLEC PE=4 SV=1	PLEC	2	yes	11.25	48542.4
KLQETLHR	8	A0A452FMX3	Plectin OS=Capra hircus OX=9925 GN=PLEC PE=4 SV=1	PLEC	2	yes	11.25	16815.6
LAEDEAFQR	9	A0A452FMX3	Plectin OS=Capra hircus OX=9925 GN=PLEC PE=4 SV=1	PLEC	2	yes	11.25	52778.4
LEHLEEEHR	9	A0A452FMX3	Plectin OS=Capra hircus OX=9925 GN=PLEC PE=4 SV=1	PLEC	2	yes	11.25	37744.2
LISLFQAMK	9	A0A452FMX3	Plectin OS=Capra hircus OX=9925 GN=PLEC PE=4 SV=1	PLEC	2	yes	11.25	33600.5
LLEAQIATGGIIDPEESHR	19	A0A452FMX3	Plectin OS=Capra hircus OX=9925 GN=PLEC PE=4 SV=1	PLEC	3	yes	11.25	82331.8
LLPLTDQAAK	10	A0A452FMX3	Plectin OS=Capra hircus OX=9925 GN=PLEC PE=4 SV=1	PLEC	2	yes	11.25	128805
LQSEAAAATQK	11	A0A452FMX3	Plectin OS=Capra hircus OX=9925 GN=PLEC PE=4 SV=1	PLEC	2	yes	11.25	29247.9
NLVDNITGQR	10	A0A452FMX3	Plectin OS=Capra hircus OX=9925 GN=PLEC PE=4 SV=1	PLEC	2	yes	11.25	78110.6
QITVEELVR	9	A0A452FMX3	Plectin OS=Capra hircus OX=9925 GN=PLEC PE=4 SV=1	PLEC	2	yes	11.25	45812.6
QLAEEDLAQQR	11	A0A452FMX3	Plectin OS=Capra hircus OX=9925 GN=PLEC PE=4 SV=1	PLEC	2	yes	11.25	12662.4
QLAEGTAQQR	10	A0A452FMX3	Plectin OS=Capra hircus OX=9925 GN=PLEC PE=4 SV=1	PLEC	2	yes	11.25	38855.5
QQLLASMEEAR	11	A0A452FMX3	Plectin OS=Capra hircus OX=9925 GN=PLEC PE=4 SV=1	PLEC	2	yes	11.25	37258.1
QQNLASYDYVR	11	A0A452FMX3	Plectin OS=Capra hircus OX=9925 GN=PLEC PE=4 SV=1	PLEC	2	yes	11.25	30843.6
QVQVALETAQR	11	A0A452FMX3	Plectin OS=Capra hircus OX=9925 GN=PLEC PE=4 SV=1	PLEC	2	yes	11.25	46186.3
RQELEAELAK	10	A0A452FMX3	Plectin OS=Capra hircus OX=9925 GN=PLEC PE=4 SV=1	PLEC	2	yes	11.25	31948.3
SHVMDEATAQR	11	A0A452FMX3	Plectin OS=Capra hircus OX=9925 GN=PLEC PE=4 SV=1	PLEC	2	yes	11.25	98075.6
SILDQELQR	9	A0A452FMX3	Plectin OS=Capra hircus OX=9925 GN=PLEC PE=4 SV=1	PLEC	2	yes	11.25	66189.9
SIQEELQQLR	10	A0A452FMX3	Plectin OS=Capra hircus OX=9925 GN=PLEC PE=4 SV=1	PLEC	2	yes	11.25	60853.6
SLLAWQSLSR	10	A0A452FMX3	Plectin OS=Capra hircus OX=9925 GN=PLEC PE=4 SV=1	PLEC	2	yes	11.25	30619.1
SQVEEELFSVR	11	A0A452FMX3	Plectin OS=Capra hircus OX=9925 GN=PLEC PE=4 SV=1	PLEC	2	yes	11.25	39700.8
STQGAEEALR	10	A0A452FMX3	Plectin OS=Capra hircus OX=9925 GN=PLEC PE=4 SV=1	PLEC	2	yes	11.25	13475.4
SVQEVAEVEGVR	12	A0A452FMX3	Plectin OS=Capra hircus OX=9925 GN=PLEC PE=4 SV=1	PLEC	2	yes	11.25	73145.6
TLKPEEQR	8	A0A452FMX3	Plectin OS=Capra hircus OX=9925 GN=PLEC PE=4 SV=1	PLEC	2	yes	11.25	97096.8
VPLLAVCDYK	10	A0A452FMX3	Plectin OS=Capra hircus OX=9925 GN=PLEC PE=4 SV=1	PLEC	2	yes	11.25	86608.2
VPVDVAYHR	9	A0A452FMX3	Plectin OS=Capra hircus OX=9925 GN=PLEC PE=4 SV=1	PLEC	2	yes	11.25	36870
VTLVQTLETQR	11	A0A452FMX3	Plectin OS=Capra hircus OX=9925 GN=PLEC PE=4 SV=1	PLEC	2	yes	11.25	34483.9
VVIVDPETGK	10	A0A452FMX3	Plectin OS=Capra hircus OX=9925 GN=PLEC PE=4 SV=1	PLEC	2	yes	11.25	29584.1
VYTEEETR	8	A0A452FMX3	Plectin OS=Capra hircus OX=9925 GN=PLEC PE=4 SV=1	PLEC	2	yes	11.25	39274.1
ATVFLNPAACK	11	A0A452FRX8	Acylglycerol kinase, mitochondrial OS=Capra hircus OX=9925 GN=AGK PE=3 SV=1	AGK	2	yes	16.9	418661
EQPVFALTGLR	11	A0A452FRX8	Acylglycerol kinase, mitochondrial OS=Capra hircus OX=9925 GN=AGK PE=3 SV=1	AGK	2	yes	16.9	295202
KATVFLNPAACK	12	A0A452FRX8	Acylglycerol kinase, mitochondrial OS=Capra hircus OX=9925 GN=AGK PE=3 SV=1	AGK	2	yes	16.9	14935.9
KLQFFCDPR	9	A0A452FRX8	Acylglycerol kinase, mitochondrial OS=Capra hircus OX=9925 GN=AGK PE=3 SV=1	AGK	2	yes	16.9	41080.6
LHVEGTECLQASR	13	A0A452FRX8	Acylglycerol kinase, mitochondrial OS=Capra hircus OX=9925 GN=AGK PE=3 SV=1	AGK	3	yes	16.9	211758
LQFFCDPR	8	A0A452FRX8	Acylglycerol kinase, mitochondrial OS=Capra hircus OX=9925 GN=AGK PE=3 SV=1	AGK	2	yes	16.9	128194
TTAGICLLTWGGHWVYGK	18	A0A452FRX8	Acylglycerol kinase, mitochondrial OS=Capra hircus OX=9925 GN=AGK PE=3 SV=1	AGK	3	yes	16.9	29018.7
YWYLGPLK	8	A0A452FRX8	Acylglycerol kinase, mitochondrial OS=Capra hircus OX=9925 GN=AGK PE=3 SV=1	AGK	2	yes	16.9	409166
AYGENIGYSEK	11	A0A452FU58	Sodium/potassium-transporting ATPase subunit beta OS=Capra hircus OX=9925 GN=ATP1B1 PE=3 SV=1	ATP1B1	2	yes	6.93	47144.6
GEFNNEQGER	10	A0A452FU58	Sodium/potassium-transporting ATPase subunit beta OS=Capra hircus OX=9925 GN=ATP1B1 PE=3 SV=1	ATP1B1	2	yes	6.93	28163.7
AEELLAEEK	9	A0A452FVT3	Dynamin-1-like protein OS=Capra hircus OX=9925 GN=DNM1L PE=3 SV=1	DNM1L	2	yes	11.74	13709.4
GHAVNLLDVPVPVAR	15	A0A452FVT3	Dynamin-1-like protein OS=Capra hircus OX=9925 GN=DNM1L PE=3 SV=1	DNM1L	3	yes	11.74	23802.2
LHDAIVEVVTCLLR	14	A0A452FVT3	Dynamin-1-like protein OS=Capra hircus OX=9925 GN=DNM1L PE=3 SV=1	DNM1L	3	yes	11.74	13518.9
SATLLQLITK	10	A0A452FVT3	Dynamin-1-like protein OS=Capra hircus OX=9925 GN=DNM1L PE=3 SV=1	DNM1L	2	yes	11.74	34051.3
SKPIPIMPASPQK	13	A0A452FVT3	Dynamin-1-like protein OS=Capra hircus OX=9925 GN=DNM1L PE=3 SV=1	DNM1L	2	yes	11.74	26210.6
SSVLESLVGR	10	A0A452FVT3	Dynamin-1-like protein OS=Capra hircus OX=9925 GN=DNM1L PE=3 SV=1	DNM1L	2	yes	11.74	52504.1
YIETSELCGGAR	12	A0A452FVT3	Dynamin-1-like protein OS=Capra hircus OX=9925 GN=DNM1L PE=3 SV=1	DNM1L	2	yes	11.74	46818.5
FILSCADDK	9	A0A452FXL9	Platelet-activating factor acetylhydrolase IB subunit alpha OS=Capra hircus OX=9925 GN=PAFAH1B1 PE=3 SV=1	PAFAH1B1	2	yes	2.2	29123.3
AAGVVLEMIR	10	A0A452FY80	RuvB-like helicase OS=Capra hircus OX=9925 GN=RUVBL2 PE=3 SV=1	RUVBL2	2	yes	13.8	64448.9
AVLIAGQPGTGK	12	A0A452FY80	RuvB-like helicase OS=Capra hircus OX=9925 GN=RUVBL2 PE=3 SV=1	RUVBL2	2	yes	13.8	59272.7
FVQCPDGELQK	11	A0A452FY80	RuvB-like helicase OS=Capra hircus OX=9925 GN=RUVBL2 PE=3 SV=1	RUVBL2	2	yes	13.8	37813.7
QASQGMVGQLAAR	13	A0A452FY80	RuvB-like helicase OS=Capra hircus OX=9925 GN=RUVBL2 PE=3 SV=1	RUVBL2	2	yes	13.8	17875
TEALTQAFR	9	A0A452FY80	RuvB-like helicase OS=Capra hircus OX=9925 GN=RUVBL2 PE=3 SV=1	RUVBL2	2	yes	13.8	64279.5
VYSLFLDESR	10	A0A452FY80	RuvB-like helicase OS=Capra hircus OX=9925 GN=RUVBL2 PE=3 SV=1	RUVBL2	2	yes	13.8	39138.7
DHPMVPIEEAAQEYQEK	17	A0A452FZ00	RING-type E3 ubiquitin transferase OS=Capra hircus OX=9925 GN=TRIM21 PE=3 SV=1	TRIM21	3	yes	29.03	391768
EAWDLGVCR	9	A0A452FZ00	RING-type E3 ubiquitin transferase OS=Capra hircus OX=9925 GN=TRIM21 PE=3 SV=1	TRIM21	2	yes	29.03	891824
EGGSVCPVCR	10	A0A452FZ00	RING-type E3 ubiquitin transferase OS=Capra hircus OX=9925 GN=TRIM21 PE=3 SV=1	TRIM21	2	yes	29.03	140469
EVDVASTDLR	10	A0A452FZ00	RING-type E3 ubiquitin transferase OS=Capra hircus OX=9925 GN=TRIM21 PE=3 SV=1	TRIM21	2	yes	29.03	141509
FDTYPMVLGAQR	12	A0A452FZ00	RING-type E3 ubiquitin transferase OS=Capra hircus OX=9925 GN=TRIM21 PE=3 SV=1	TRIM21	2	yes	29.03	110246
LAQQIQALQELIAEVER	17	A0A452FZ00	RING-type E3 ubiquitin transferase OS=Capra hircus OX=9925 GN=TRIM21 PE=3 SV=1	TRIM21	3	yes	29.03	50168.1
NFLAEEEQK	9	A0A452FZ00	RING-type E3 ubiquitin transferase OS=Capra hircus OX=9925 GN=TRIM21 PE=3 SV=1	TRIM21	2	yes	29.03	427638
NSAPLILCPL	10	A0A452FZ00	RING-type E3 ubiquitin transferase OS=Capra hircus OX=9925 GN=TRIM21 PE=3 SV=1	TRIM21	2	yes	29.03	7876.05
QDVPENEER	9	A0A452FZ00	RING-type E3 ubiquitin transferase OS=Capra hircus OX=9925 GN=TRIM21 PE=3 SV=1	TRIM21	2	yes	29.03	35142.9
QVANMVDNLR	10	A0A452FZ00	RING-type E3 ubiquitin transferase OS=Capra hircus OX=9925 GN=TRIM21 PE=3 SV=1	TRIM21	2	yes	29.03	47515.1
RGSALELLQEVK	12	A0A452FZ00	RING-type E3 ubiquitin transferase OS=Capra hircus OX=9925 GN=TRIM21 PE=3 SV=1	TRIM21	2	yes	29.03	83298.8
VYWEVDVTGK	10	A0A452FZ00	RING-type E3 ubiquitin transferase OS=Capra hircus OX=9925 GN=TRIM21 PE=3 SV=1	TRIM21	2	yes	29.03	203400
DIYLENPEIK	10	A0A452G155	Protein-glutamine gamma-glutamyltransferase 2 OS=Capra hircus OX=9925 GN=TGM2 PE=3 SV=1	TGM2	2	yes	11.64	130224
LVDKEETGVAMR	12	A0A452G155	Protein-glutamine gamma-glutamyltransferase 2 OS=Capra hircus OX=9925 GN=TGM2 PE=3 SV=1	TGM2	2	yes	11.64	45390.6
LVVNFESDR	9	A0A452G155	Protein-glutamine gamma-glutamyltransferase 2 OS=Capra hircus OX=9925 GN=TGM2 PE=3 SV=1	TGM2	2	yes	11.64	113235
NEYGEIQSDK	10	A0A452G155	Protein-glutamine gamma-glutamyltransferase 2 OS=Capra hircus OX=9925 GN=TGM2 PE=3 SV=1	TGM2	2	yes	11.64	137386
SINHSLVVGLK	11	A0A452G155	Protein-glutamine gamma-glutamyltransferase 2 OS=Capra hircus OX=9925 GN=TGM2 PE=3 SV=1	TGM2	2	yes	11.64	44244.1
VDLLPLYVGR	10	A0A452G155	Protein-glutamine gamma-glutamyltransferase 2 OS=Capra hircus OX=9925 GN=TGM2 PE=3 SV=1	TGM2	2	yes	11.64	90091
VVSGMVNCNDDQGVLLGR	18	A0A452G155	Protein-glutamine gamma-glutamyltransferase 2 OS=Capra hircus OX=9925 GN=TGM2 PE=3 SV=1	TGM2	3	yes	11.64	17269.5
DDVVQHIQAEK	11	A0A452G4W7	RNA helicase OS=Capra hircus OX=9925 GN=RIGI PE=3 SV=1	RIGI	2	yes	10.3	22286
FSELWMVEK	9	A0A452G4W7	RNA helicase OS=Capra hircus OX=9925 GN=RIGI PE=3 SV=1	RIGI	2	yes	10.3	33045.8
IHQIQVQEK	9	A0A452G4W7	RNA helicase OS=Capra hircus OX=9925 GN=RIGI PE=3 SV=1	RIGI	2	yes	10.3	76151.7
MMNDSISSLQR	11	A0A452G4W7	RNA helicase OS=Capra hircus OX=9925 GN=RIGI PE=3 SV=1	RIGI	2	yes	10.3	86107.2
SAFSEYFER	9	A0A452G4W7	RNA helicase OS=Capra hircus OX=9925 GN=RIGI PE=3 SV=1	RIGI	2	yes	10.3	80046.4
SIFEELGTVTLENLSR	16	A0A452G4W7	RNA helicase OS=Capra hircus OX=9925 GN=RIGI PE=3 SV=1	RIGI	3	yes	10.3	10118.1
TFACYTADIR	10	A0A452G4W7	RNA helicase OS=Capra hircus OX=9925 GN=RIGI PE=3 SV=1	RIGI	2	yes	10.3	66234.6
YEQWIIAVQK	10	A0A452G4W7	RNA helicase OS=Capra hircus OX=9925 GN=RIGI PE=3 SV=1	RIGI	2	yes	10.3	31826.3
YNDALIISEDAR	12	A0A452G4W7	RNA helicase OS=Capra hircus OX=9925 GN=RIGI PE=3 SV=1	RIGI	2	yes	10.3	37036
AAMIVNQLSK	10	A0A452G6Z9	Junction plakoglobin OS=Capra hircus OX=9925 GN=JUP PE=3 SV=1	JUP	2	yes	20.13	270482
GLMEEDEACGR	11	A0A452G6Z9	Junction plakoglobin OS=Capra hircus OX=9925 GN=JUP PE=3 SV=1	JUP	2	yes	20.13	30887.1
HPEAEMAQNSVR	12	A0A452G6Z9	Junction plakoglobin OS=Capra hircus OX=9925 GN=JUP PE=3 SV=1	JUP	2	yes	20.13	81750.5
ISEDKNPDYR	10	A0A452G6Z9	Junction plakoglobin OS=Capra hircus OX=9925 GN=JUP PE=3 SV=1	JUP	2	yes	20.13	80764.4
LIILANGGPQALVQIMR	17	A0A452G6Z9	Junction plakoglobin OS=Capra hircus OX=9925 GN=JUP PE=3 SV=1	JUP	3	yes	20.13	37325.7
LLNDEDPVVVTK	12	A0A452G6Z9	Junction plakoglobin OS=Capra hircus OX=9925 GN=JUP PE=3 SV=1	JUP	2	yes	20.13	274817
LNYGIPAIVK	10	A0A452G6Z9	Junction plakoglobin OS=Capra hircus OX=9925 GN=JUP PE=3 SV=1	JUP	2	yes	20.13	79188.4
LVQNCLWTLR	10	A0A452G6Z9	Junction plakoglobin OS=Capra hircus OX=9925 GN=JUP PE=3 SV=1	JUP	2	no	20.13	81763.9
MEEIVEGCTGALHILAR	17	A0A452G6Z9	Junction plakoglobin OS=Capra hircus OX=9925 GN=JUP PE=3 SV=1	JUP	3	no	20.13	128455
TLVTQNSGVEALIHAILR	18	A0A452G6Z9	Junction plakoglobin OS=Capra hircus OX=9925 GN=JUP PE=3 SV=1	JUP	3	yes	20.13	71786.2
TMQNTSDLDTAR	12	A0A452G6Z9	Junction plakoglobin OS=Capra hircus OX=9925 GN=JUP PE=3 SV=1	JUP	2	yes	20.13	169913
VSVELTNSLFK	11	A0A452G6Z9	Junction plakoglobin OS=Capra hircus OX=9925 GN=JUP PE=3 SV=1	JUP	2	yes	20.13	379446
AHCAICTDR	9	A0A452G7X5	Protein kinase C iota type OS=Capra hircus OX=9925 GN=PRKCI PE=3 SV=1	PRKCI	2	yes	1.42	75724.9
EVFDNDGKPR	10	A0A452G868	Serine/threonine-protein phosphatase OS=Capra hircus OX=9925 GN=PPP3CA PE=3 SV=1	PPP3CA	2	yes	7.97	19798.1
IITEGASILR	10	A0A452G868	Serine/threonine-protein phosphatase OS=Capra hircus OX=9925 GN=PPP3CA PE=3 SV=1	PPP3CA	2	yes	7.97	113391
LFEVGGSPANTR	12	A0A452G868	Serine/threonine-protein phosphatase OS=Capra hircus OX=9925 GN=PPP3CA PE=3 SV=1	PPP3CA	2	yes	7.97	70268.7
YLFLGDYVDR	10	A0A452G868	Serine/threonine-protein phosphatase OS=Capra hircus OX=9925 GN=PPP3CA PE=3 SV=1	PPP3CA	2	no	7.97	112678
IATLASGLEVGR	12	A0A452G963	Sodium/potassium-transporting ATPase subunit alpha OS=Capra hircus OX=9925 GN=ATP1A2 PE=3 SV=1	ATP1A2	2	yes	3.92	39535.2
LLGNVLVVVLAR	12	P02077	Hemoglobin subunit beta-A OS=Capra hircus OX=9925 PE=1 SV=1	--	2	no	17.24	136795
VDEVGAEALGR	11	P02077	Hemoglobin subunit beta-A OS=Capra hircus OX=9925 PE=1 SV=1	--	2	no	17.24	106600
VKVDEVGAEALGR	13	P02077	Hemoglobin subunit beta-A OS=Capra hircus OX=9925 PE=1 SV=1	--	2	no	17.24	20977.4
AAGCDFTNVVK	11	P80601	2-iminobutanoate/2-iminopropanoate deaminase OS=Capra hircus OX=9925 GN=RIDA PE=1 SV=3	RIDA	2	yes	16.06	18545.5
QALTNIGEILK	11	P80601	2-iminobutanoate/2-iminopropanoate deaminase OS=Capra hircus OX=9925 GN=RIDA PE=1 SV=3	RIDA	2	yes	16.06	7659.69
TPPEAIALCSR	11	A0A097P8R4	Glycogen synthase kinase-3 beta OS=Capra hircus OX=9925 GN=GSK3B1 PE=2 SV=1	GSK3B1	2	yes	2.62	70056.8
TENLVDSSVTFK	12	A0A452DK13	Vesicle-associated membrane protein 7 OS=Capra hircus OX=9925 GN=VAMP7 PE=3 SV=1	VAMP7	2	yes	5.45	11865.2
ELIFEETAR	9	A0A452DK54	Mitogen-activated protein kinase OS=Capra hircus OX=9925 GN=MAPK1 PE=3 SV=1	MAPK1	2	yes	2.47	58495.6
LQIDEQLR	8	A0A452DKB2	Fragile X messenger ribonucleoprotein 1 OS=Capra hircus OX=9925 GN=FMR1 PE=3 SV=1	FMR1	2	no	1.37	38967.3
AAFEYIITAK	10	A0A452DLP7	Enoyl-CoA hydratase, mitochondrial OS=Capra hircus OX=9925 GN=ECHS1 PE=3 SV=1	ECHS1	2	yes	6.67	86629.6
SLAMEMVLTGDR	12	A0A452DLP7	Enoyl-CoA hydratase, mitochondrial OS=Capra hircus OX=9925 GN=ECHS1 PE=3 SV=1	ECHS1	2	yes	6.67	122472
ASGVEGTDVVK	11	A0A452DLT7	Hexokinase-1 OS=Capra hircus OX=9925 GN=HK1 PE=3 SV=1	HK1	2	yes	10.91	102312
FLLSESGSGK	10	A0A452DLT7	Hexokinase-1 OS=Capra hircus OX=9925 GN=HK1 PE=3 SV=1	HK1	2	yes	10.91	174912
FNTSDVSAIEK	11	A0A452DLT7	Hexokinase-1 OS=Capra hircus OX=9925 GN=HK1 PE=3 SV=1	HK1	2	yes	10.91	69658.7
GAALITAVGVR	11	A0A452DLT7	Hexokinase-1 OS=Capra hircus OX=9925 GN=HK1 PE=3 SV=1	HK1	2	yes	10.91	169711
GAAMVTAVAYR	11	A0A452DLT7	Hexokinase-1 OS=Capra hircus OX=9925 GN=HK1 PE=3 SV=1	HK1	2	no	10.91	130164
HIDLVEGDEGR	11	A0A452DLT7	Hexokinase-1 OS=Capra hircus OX=9925 GN=HK1 PE=3 SV=1	HK1	2	yes	10.91	129906
LNVTVGVDGTLYK	13	A0A452DLT7	Hexokinase-1 OS=Capra hircus OX=9925 GN=HK1 PE=3 SV=1	HK1	2	yes	10.91	44431.3
LVDEFSLNSGK	11	A0A452DLT7	Hexokinase-1 OS=Capra hircus OX=9925 GN=HK1 PE=3 SV=1	HK1	2	yes	10.91	118702
TTVGVDGSLYK	11	A0A452DLT7	Hexokinase-1 OS=Capra hircus OX=9925 GN=HK1 PE=3 SV=1	HK1	2	yes	10.91	130456
DSGNIPEAIASYR	13	A0A452DMY3	UDP-N-acetylglucosamine--peptide N-acetylglucosaminyltransferase 110 kDa subunit OS=Capra hircus OX=9925 GN=OGT PE=3 SV=1	OGT	2	yes	1.24	15403.8
AYIEEDLELVGK	12	A0A452DNI3	C-1-tetrahydrofolate synthase, cytoplasmic OS=Capra hircus OX=9925 GN=MTHFD1 PE=3 SV=1	MTHFD1	2	yes	3.42	18552.7
MFHEETQTDK	10	A0A452DNI3	C-1-tetrahydrofolate synthase, cytoplasmic OS=Capra hircus OX=9925 GN=MTHFD1 PE=3 SV=1	MTHFD1	2	yes	3.42	9802.85
TANLNEEISK	10	A0A452DNI3	C-1-tetrahydrofolate synthase, cytoplasmic OS=Capra hircus OX=9925 GN=MTHFD1 PE=3 SV=1	MTHFD1	2	yes	3.42	10042.3
GLALSNSDVIR	11	A0A452DQA1	Ubiquitin carboxyl-terminal hydrolase OS=Capra hircus OX=9925 GN=UCHL5 PE=3 SV=1	UCHL5	2	yes	3.38	29352.6
EIGNIISDAMK	11	A0A452DQM6	60 kDa heat shock protein, mitochondrial OS=Capra hircus OX=9925 GN=HSPD1 PE=3 SV=1	HSPD1	2	yes	12.22	184729
IQEIIEQLDVTTSEYEK	17	A0A452DQM6	60 kDa heat shock protein, mitochondrial OS=Capra hircus OX=9925 GN=HSPD1 PE=3 SV=1	HSPD1	3	yes	12.22	58150.2
ISSVQSIVPALEIANAHR	18	A0A452DQM6	60 kDa heat shock protein, mitochondrial OS=Capra hircus OX=9925 GN=HSPD1 PE=3 SV=1	HSPD1	3	yes	12.22	182832
NAGVEGSLIVEK	12	A0A452DQM6	60 kDa heat shock protein, mitochondrial OS=Capra hircus OX=9925 GN=HSPD1 PE=3 SV=1	HSPD1	2	yes	12.22	270790
VGGTSDVEVNEK	12	A0A452DQM6	60 kDa heat shock protein, mitochondrial OS=Capra hircus OX=9925 GN=HSPD1 PE=3 SV=1	HSPD1	2	yes	12.22	34194.9
DLPEHAVLK	9	A0A452DR18	Heterogeneous nuclear ribonucleoprotein U OS=Capra hircus OX=9925 GN=HNRNPU PE=4 SV=1	HNRNPU	2	yes	7.49	893936
KDCEVVMMIGLPGAGK	16	A0A452DR18	Heterogeneous nuclear ribonucleoprotein U OS=Capra hircus OX=9925 GN=HNRNPU PE=4 SV=1	HNRNPU	3	yes	7.49	53639.9
KMCLFAGFQR	10	A0A452DR18	Heterogeneous nuclear ribonucleoprotein U OS=Capra hircus OX=9925 GN=HNRNPU PE=4 SV=1	HNRNPU	2	yes	7.49	34681.3
MCLFAGFQR	9	A0A452DR18	Heterogeneous nuclear ribonucleoprotein U OS=Capra hircus OX=9925 GN=HNRNPU PE=4 SV=1	HNRNPU	2	yes	7.49	165674
NFILDQTNVSAAAQR	15	A0A452DR18	Heterogeneous nuclear ribonucleoprotein U OS=Capra hircus OX=9925 GN=HNRNPU PE=4 SV=1	HNRNPU	3	yes	7.49	68510.1
NGQDLGIAFK	10	A0A452DR18	Heterogeneous nuclear ribonucleoprotein U OS=Capra hircus OX=9925 GN=HNRNPU PE=4 SV=1	HNRNPU	2	yes	7.49	93809.1
FDGILTEGEGPR	12	A0A452DRH2	ERO1-like protein alpha OS=Capra hircus OX=9925 GN=ERO1A PE=3 SV=1	ERO1A	2	yes	2.61	15570.7
ICSWNVDGLR	10	A0A452DU30	DNA repair nuclease/redox regulator APEX1 OS=Capra hircus OX=9925 GN=APEX1 PE=3 SV=1	APEX1	2	yes	3.14	145277
TLVQAEALDR	10	A0A452DUP7	Adenylate kinase 4, mitochondrial OS=Capra hircus OX=9925 GN=AK4 PE=3 SV=1	AK4	2	yes	4.48	50257.5
EILNISGPPLK	11	A0A452DVV1	Cytosol aminopeptidase OS=Capra hircus OX=9925 GN=LAP3 PE=3 SV=1	LAP3	2	yes	10.02	14182.2
FAEIVEENLK	10	A0A452DVV1	Cytosol aminopeptidase OS=Capra hircus OX=9925 GN=LAP3 PE=3 SV=1	LAP3	2	yes	10.02	19219.1
LFEASIETGDR	11	A0A452DVV1	Cytosol aminopeptidase OS=Capra hircus OX=9925 GN=LAP3 PE=3 SV=1	LAP3	2	yes	10.02	28868.3
TIQVDNTDAEGR	12	A0A452DVV1	Cytosol aminopeptidase OS=Capra hircus OX=9925 GN=LAP3 PE=3 SV=1	LAP3	2	yes	10.02	22574.6
TLIEFLFR	8	A0A452DVV1	Cytosol aminopeptidase OS=Capra hircus OX=9925 GN=LAP3 PE=3 SV=1	LAP3	2	yes	10.02	9984.1
ACEPGVDYVYK	11	A0A452DX18	Complement C3 OS=Capra hircus OX=9925 GN=C3 PE=4 SV=1	C3	2	yes	5.53	205962
ADIGCTPGSGR	11	A0A452DX18	Complement C3 OS=Capra hircus OX=9925 GN=C3 PE=4 SV=1	C3	2	yes	5.53	137970
AQFILQGDACVK	12	A0A452DX18	Complement C3 OS=Capra hircus OX=9925 GN=C3 PE=4 SV=1	C3	2	yes	5.53	4690670
DICEAQVNSLGR	12	A0A452DX18	Complement C3 OS=Capra hircus OX=9925 GN=C3 PE=4 SV=1	C3	2	yes	5.53	24104.8
DNPMKFPCQR	10	A0A452DX18	Complement C3 OS=Capra hircus OX=9925 GN=C3 PE=4 SV=1	C3	2	yes	5.53	40090.7
GYTQQLAFR	9	A0A452DX18	Complement C3 OS=Capra hircus OX=9925 GN=C3 PE=4 SV=1	C3	2	yes	5.53	20933.6
KCCEDGMR	8	A0A452DX18	Complement C3 OS=Capra hircus OX=9925 GN=C3 PE=4 SV=1	C3	2	yes	5.53	81156
NTLIIYLDK	9	A0A452DX18	Complement C3 OS=Capra hircus OX=9925 GN=C3 PE=4 SV=1	C3	2	yes	5.53	101794
TSQGLETQQR	10	A0A452DX18	Complement C3 OS=Capra hircus OX=9925 GN=C3 PE=4 SV=1	C3	2	yes	5.53	150260
GAAQNIIPASTGAAK	15	A0A452DYR9	Glyceraldehyde-3-phosphate dehydrogenase OS=Capra hircus OX=9925 GN=LOC102176799 PE=3 SV=1	LOC102176799	2	no	28.83	10888200
LISWYDNEFGYSNR	14	A0A452DYR9	Glyceraldehyde-3-phosphate dehydrogenase OS=Capra hircus OX=9925 GN=LOC102176799 PE=3 SV=1	LOC102176799	3	yes	28.83	186289
RVIISAPSADAPMFVMGVNHEK	22	A0A452DYR9	Glyceraldehyde-3-phosphate dehydrogenase OS=Capra hircus OX=9925 GN=LOC102176799 PE=3 SV=1	LOC102176799	4	yes	28.83	16938.2
TVDGPSGKLWR	11	A0A452DYR9	Glyceraldehyde-3-phosphate dehydrogenase OS=Capra hircus OX=9925 GN=LOC102176799 PE=3 SV=1	LOC102176799	2	yes	28.83	28858.6
VIHDHFGIVEGLMTTVHAITATQK	24	A0A452DYR9	Glyceraldehyde-3-phosphate dehydrogenase OS=Capra hircus OX=9925 GN=LOC102176799 PE=3 SV=1	LOC102176799	4	yes	28.83	121782
VKVGVNGFGR	10	A0A452DYR9	Glyceraldehyde-3-phosphate dehydrogenase OS=Capra hircus OX=9925 GN=LOC102176799 PE=3 SV=1	LOC102176799	2	no	28.83	234852
GQFETYLR	8	A0A452E0H9	Acid ceramidase OS=Capra hircus OX=9925 GN=ASAH1 PE=3 SV=1	ASAH1	2	yes	7.25	48297.8
QSLDVYELDPK	11	A0A452E0H9	Acid ceramidase OS=Capra hircus OX=9925 GN=ASAH1 PE=3 SV=1	ASAH1	2	yes	7.25	9861.24
WYVVQTNYDR	10	A0A452E0H9	Acid ceramidase OS=Capra hircus OX=9925 GN=ASAH1 PE=3 SV=1	ASAH1	2	yes	7.25	99222.4
LFDSICNNK	9	A0A452E1P4	Guanine nucleotide-binding protein G(i) subunit alpha-2 OS=Capra hircus OX=9925 GN=GNAI2 PE=3 SV=1	GNAI2	2	yes	12.32	48056.5
LLLLGAGESGK	11	A0A452E1P4	Guanine nucleotide-binding protein G(i) subunit alpha-2 OS=Capra hircus OX=9925 GN=GNAI2 PE=3 SV=1	GNAI2	2	no	12.32	872625
LWADHGVQACFGR	13	A0A452E1P4	Guanine nucleotide-binding protein G(i) subunit alpha-2 OS=Capra hircus OX=9925 GN=GNAI2 PE=3 SV=1	GNAI2	3	yes	12.32	55045
YDEAASYIQSK	11	A0A452E1P4	Guanine nucleotide-binding protein G(i) subunit alpha-2 OS=Capra hircus OX=9925 GN=GNAI2 PE=3 SV=1	GNAI2	2	yes	12.32	22515.1
AFEHSVYR	8	A0A452E4U4	5'-nucleotidase OS=Capra hircus OX=9925 GN=NT5E PE=3 SV=1	NT5E	2	yes	17.6	16407.8
GTEVAHFMNALR	12	A0A452E4U4	5'-nucleotidase OS=Capra hircus OX=9925 GN=NT5E PE=3 SV=1	NT5E	2	yes	17.6	34357.3
HDSGDQDINVVSGYISK	17	A0A452E4U4	5'-nucleotidase OS=Capra hircus OX=9925 GN=NT5E PE=3 SV=1	NT5E	3	yes	17.6	54059.2
ILPVGNEVVGIVGYTSK	17	A0A452E4U4	5'-nucleotidase OS=Capra hircus OX=9925 GN=NT5E PE=3 SV=1	NT5E	3	yes	17.6	60761.3
ISGLYSPYK	9	A0A452E4U4	5'-nucleotidase OS=Capra hircus OX=9925 GN=NT5E PE=3 SV=1	NT5E	2	yes	17.6	319332
KVPVVQAYAFGK	12	A0A452E4U4	5'-nucleotidase OS=Capra hircus OX=9925 GN=NT5E PE=3 SV=1	NT5E	2	yes	17.6	83438.3
LEVLCTQCR	9	A0A452E4U4	5'-nucleotidase OS=Capra hircus OX=9925 GN=NT5E PE=3 SV=1	NT5E	2	yes	17.6	159209
MIKDEMIK	8	A0A452E4U4	5'-nucleotidase OS=Capra hircus OX=9925 GN=NT5E PE=3 SV=1	NT5E	2	yes	17.6	61827.6
VLYPAVEGR	9	A0A452E4U4	5'-nucleotidase OS=Capra hircus OX=9925 GN=NT5E PE=3 SV=1	NT5E	2	yes	17.6	685851
MPILGLGTWK	10	A0A452E5G7	Aldo-keto reductase family 1 member B1 OS=Capra hircus OX=9925 PE=3 SV=1	--	2	yes	3.89	39977.7
DKLPQPGQVDPLSHCK	16	A0A452E668	Integrin beta OS=Capra hircus OX=9925 GN=ITGB1 PE=3 SV=1	ITGB1	3	yes	12.53	86108.4
GCHPNDIENPR	11	A0A452E668	Integrin beta OS=Capra hircus OX=9925 GN=ITGB1 PE=3 SV=1	ITGB1	2	yes	12.53	66912
GEVFNELVGK	10	A0A452E668	Integrin beta OS=Capra hircus OX=9925 GN=ITGB1 PE=3 SV=1	ITGB1	2	yes	12.53	89433.7
GVCECGACK	9	A0A452E668	Integrin beta OS=Capra hircus OX=9925 GN=ITGB1 PE=3 SV=1	ITGB1	2	yes	12.53	50142.6
SAVTTVVNPK	10	A0A452E668	Integrin beta OS=Capra hircus OX=9925 GN=ITGB1 PE=3 SV=1	ITGB1	2	yes	12.53	155796
SGEPQTFTLK	10	A0A452E668	Integrin beta OS=Capra hircus OX=9925 GN=ITGB1 PE=3 SV=1	ITGB1	2	yes	12.53	17381.3
SLGTDLMNEMR	11	A0A452E668	Integrin beta OS=Capra hircus OX=9925 GN=ITGB1 PE=3 SV=1	ITGB1	2	yes	12.53	187473
SNGLICGGNGVCK	13	A0A452E668	Integrin beta OS=Capra hircus OX=9925 GN=ITGB1 PE=3 SV=1	ITGB1	2	yes	12.53	113220
WDTGENPIYK	10	A0A452E668	Integrin beta OS=Capra hircus OX=9925 GN=ITGB1 PE=3 SV=1	ITGB1	2	yes	12.53	45715.8
NLIDAGVDALR	11	A0A452E7M2	Inosine-5'-monophosphate dehydrogenase OS=Capra hircus OX=9925 GN=IMPDH2 PE=3 SV=1	IMPDH2	2	yes	2.14	54947.6
SENEEFVEVGR	11	A0A452E8D8	cAMP-dependent protein kinase type I-alpha regulatory subunit OS=Capra hircus OX=9925 GN=PRKAR1A PE=3 SV=1	PRKAR1A	2	yes	5.26	31266.4
VSILESLDK	9	A0A452E8D8	cAMP-dependent protein kinase type I-alpha regulatory subunit OS=Capra hircus OX=9925 GN=PRKAR1A PE=3 SV=1	PRKAR1A	2	yes	5.26	25545.6
DLPNALDEK	9	A0A452EAA3	ADP-ribosylation factor-like protein 8B OS=Capra hircus OX=9925 GN=ARL8B PE=3 SV=1	ARL8B	2	yes	24.83	101719
EICCYSISCK	10	A0A452EAA3	ADP-ribosylation factor-like protein 8B OS=Capra hircus OX=9925 GN=ARL8B PE=3 SV=1	ARL8B	2	no	24.83	18286.4
IWDIGGQPR	9	A0A452EAA3	ADP-ribosylation factor-like protein 8B OS=Capra hircus OX=9925 GN=ARL8B PE=3 SV=1	ARL8B	2	yes	24.83	396077
MNLSAIQDR	9	A0A452EAA3	ADP-ribosylation factor-like protein 8B OS=Capra hircus OX=9925 GN=ARL8B PE=3 SV=1	ARL8B	2	yes	24.83	189529
HPQLHIESK	9	A0A452EAE6	Casein kinase I isoform delta OS=Capra hircus OX=9925 GN=CSNK1D PE=3 SV=1	CSNK1D	2	no	7.58	12991.8
MMQGGVGIPTIR	12	A0A452EAE6	Casein kinase I isoform delta OS=Capra hircus OX=9925 GN=CSNK1D PE=3 SV=1	CSNK1D	2	yes	7.58	54190.3
MSTPIEVLCK	10	A0A452EAE6	Casein kinase I isoform delta OS=Capra hircus OX=9925 GN=CSNK1D PE=3 SV=1	CSNK1D	2	no	7.58	27321.9
DIVENYFMR	9	A0A452ECK7	Tripartite motif containing 28 OS=Capra hircus OX=9925 GN=TRIM28 PE=4 SV=1	TRIM28	2	yes	1.08	26383.1
LFSWIVNR	8	A0A452ECN6	non-specific serine/threonine protein kinase OS=Capra hircus OX=9925 GN=MYO3B PE=3 SV=1	MYO3B	2	yes	0.61	40126.4
GLCGSCNKPIAGQVVTALGR	20	A0A452EE79	Transforming growth factor beta-1-induced transcript 1 protein OS=Capra hircus OX=9925 GN=TGFB1I1 PE=3 SV=1	TGFB1I1	3	yes	9.88	15275.1
PIAGQVVTALGR	12	A0A452EE79	Transforming growth factor beta-1-induced transcript 1 protein OS=Capra hircus OX=9925 GN=TGFB1I1 PE=3 SV=1	TGFB1I1	2	yes	9.88	48365.4
PSATSATLELDR	12	A0A452EE79	Transforming growth factor beta-1-induced transcript 1 protein OS=Capra hircus OX=9925 GN=TGFB1I1 PE=3 SV=1	TGFB1I1	2	yes	9.88	35144.5
PYCQPCFLK	9	A0A452EE79	Transforming growth factor beta-1-induced transcript 1 protein OS=Capra hircus OX=9925 GN=TGFB1I1 PE=3 SV=1	TGFB1I1	2	yes	9.88	55701.4
FSLDFNLR	8	A0A452EH31	YY1 transcription factor OS=Capra hircus OX=9925 GN=YY1 PE=3 SV=1	YY1	2	yes	4.1	11815.7
VHVCAECGK	9	A0A452EH31	YY1 transcription factor OS=Capra hircus OX=9925 GN=YY1 PE=3 SV=1	YY1	2	yes	4.1	70303.7
TSEVTATQSK	10	A0A452EHD6	Delta(14)-sterol reductase LBR OS=Capra hircus OX=9925 GN=LBR PE=3 SV=1	LBR	2	yes	1.55	21193.2
FLIVAHDDGR	10	A0A452EHN4	Fascin OS=Capra hircus OX=9925 GN=FSCN1 PE=3 SV=1	FSCN1	2	yes	17.85	71578.6
GEHGFIGCR	9	A0A452EHN4	Fascin OS=Capra hircus OX=9925 GN=FSCN1 PE=3 SV=1	FSCN1	2	yes	17.85	42250.6
KVTGTLDANR	10	A0A452EHN4	Fascin OS=Capra hircus OX=9925 GN=FSCN1 PE=3 SV=1	FSCN1	2	yes	17.85	30998.1
LINRPIIVFR	10	A0A452EHN4	Fascin OS=Capra hircus OX=9925 GN=FSCN1 PE=3 SV=1	FSCN1	2	yes	17.85	12706.6
PADEISVDR	9	A0A452EHN4	Fascin OS=Capra hircus OX=9925 GN=FSCN1 PE=3 SV=1	FSCN1	2	yes	17.85	23778.5
WSLQSEAHR	9	A0A452EHN4	Fascin OS=Capra hircus OX=9925 GN=FSCN1 PE=3 SV=1	FSCN1	2	yes	17.85	36933.7
YLAPSGPSGTLK	12	A0A452EHN4	Fascin OS=Capra hircus OX=9925 GN=FSCN1 PE=3 SV=1	FSCN1	2	yes	17.85	169041
YLTAETFGFK	10	A0A452EHN4	Fascin OS=Capra hircus OX=9925 GN=FSCN1 PE=3 SV=1	FSCN1	2	yes	17.85	88549.4
YSLQTADHR	9	A0A452EHN4	Fascin OS=Capra hircus OX=9925 GN=FSCN1 PE=3 SV=1	FSCN1	2	yes	17.85	23312.6
EEIIPVAAEYDK	12	A0A452EII2	Medium-chain specific acyl-CoA dehydrogenase, mitochondrial OS=Capra hircus OX=9925 GN=LOC102179380 PE=3 SV=1	LOC102179380	2	yes	5.78	81672.3
ENVLIGEGAGFK	12	A0A452EII2	Medium-chain specific acyl-CoA dehydrogenase, mitochondrial OS=Capra hircus OX=9925 GN=LOC102179380 PE=3 SV=1	LOC102179380	2	yes	5.78	96533.6
ANWEAQQR	8	A0A452EIK0	Septin OS=Capra hircus OX=9925 GN=SEPTIN7 PE=3 SV=1	SEPTIN7	2	yes	8.72	44285.3
FEDYLNAESR	10	A0A452EIK0	Septin OS=Capra hircus OX=9925 GN=SEPTIN7 PE=3 SV=1	SEPTIN7	2	yes	8.72	61717.5
LKDSEAELQR	10	A0A452EIK0	Septin OS=Capra hircus OX=9925 GN=SEPTIN7 PE=3 SV=1	SEPTIN7	2	yes	8.72	42020
SPLAQMEEER	10	A0A452EIK0	Septin OS=Capra hircus OX=9925 GN=SEPTIN7 PE=3 SV=1	SEPTIN7	2	yes	8.72	49376.7
ALEDMFDALEGK	12	A0A452EIW9	Carnitine O-palmitoyltransferase 2, mitochondrial OS=Capra hircus OX=9925 GN=CPT2 PE=3 SV=1	CPT2	2	yes	10.31	13768.1
ELHEQLVAQDK	11	A0A452EIW9	Carnitine O-palmitoyltransferase 2, mitochondrial OS=Capra hircus OX=9925 GN=CPT2 PE=3 SV=1	CPT2	2	yes	10.31	22404.6
YPGQGSPGGNR	11	A0A452EJX6	Major prion protein OS=Capra hircus OX=9925 GN=PRNP PE=3 SV=1	PRNP	2	yes	4.3	17723.2
LSPLFAEDPK	10	A0A452EKA9	Regulator of telomere elongation helicase 1 OS=Capra hircus OX=9925 GN=RTEL1 PE=3 SV=1	RTEL1	2	yes	0.83	32206.5
DTWHQVYR	8	A0A452EKR4	Dynamin-like 120 kDa protein, mitochondrial OS=Capra hircus OX=9925 GN=OPA1 PE=4 SV=1	OPA1	2	yes	3.94	21737.1
GNSSESIEAIR	11	A0A452EKR4	Dynamin-like 120 kDa protein, mitochondrial OS=Capra hircus OX=9925 GN=OPA1 PE=4 SV=1	OPA1	2	yes	3.94	18640.9
GVEVDPSLIK	10	A0A452EKR4	Dynamin-like 120 kDa protein, mitochondrial OS=Capra hircus OX=9925 GN=OPA1 PE=4 SV=1	OPA1	2	yes	3.94	33655.7
VVVVGDQSAGK	11	A0A452EKR4	Dynamin-like 120 kDa protein, mitochondrial OS=Capra hircus OX=9925 GN=OPA1 PE=4 SV=1	OPA1	2	yes	3.94	31946.7
VLVIGELGVGK	11	A0A452EKZ1	Ras-related protein Rab OS=Capra hircus OX=9925 GN=RAB32 PE=3 SV=1	RAB32	2	yes	4.89	41045.8
DALSSVQESQVAQQAR	16	A0A452EM11	Apolipoprotein C-III OS=Capra hircus OX=9925 GN=APOC3 PE=3 SV=1	APOC3	3	yes	27.84	660650
DWMTESFSSLK	11	A0A452EM11	Apolipoprotein C-III OS=Capra hircus OX=9925 GN=APOC3 PE=3 SV=1	APOC3	2	yes	27.84	222195
VLGSQEALHPVHYEEK	16	A0A452EMC8	Amine oxidase OS=Capra hircus OX=9925 GN=MAOA PE=3 SV=1	MAOA	3	yes	6.48	178075
NVQLQENEIR	10	A0A452EMJ0	Serine/threonine-protein phosphatase OS=Capra hircus OX=9925 GN=PPP1CC PE=3 SV=1	PPP1CC	2	yes	33.12	63700.3
AFEDEMSGR	9	A0A452END7	Spectrin beta chain OS=Capra hircus OX=9925 GN=SPTBN1 PE=3 SV=1	SPTBN1	2	yes	4.56	35175.3
AKDEQSAVSMLK	12	A0A452END7	Spectrin beta chain OS=Capra hircus OX=9925 GN=SPTBN1 PE=3 SV=1	SPTBN1	2	yes	4.56	14992.9
DQNTVETLQR	10	A0A452END7	Spectrin beta chain OS=Capra hircus OX=9925 GN=SPTBN1 PE=3 SV=1	SPTBN1	2	yes	4.56	47717.1
EAASELLMR	9	A0A452END7	Spectrin beta chain OS=Capra hircus OX=9925 GN=SPTBN1 PE=3 SV=1	SPTBN1	2	yes	4.56	57355.7
ETWLSENQR	9	A0A452END7	Spectrin beta chain OS=Capra hircus OX=9925 GN=SPTBN1 PE=3 SV=1	SPTBN1	2	yes	4.56	56813.9
HLLGVEDLLQK	11	A0A452END7	Spectrin beta chain OS=Capra hircus OX=9925 GN=SPTBN1 PE=3 SV=1	SPTBN1	2	yes	4.56	27021.1
ITDLYTDLR	9	A0A452END7	Spectrin beta chain OS=Capra hircus OX=9925 GN=SPTBN1 PE=3 SV=1	SPTBN1	2	yes	4.56	90912.9
LLEVLSGER	9	A0A452END7	Spectrin beta chain OS=Capra hircus OX=9925 GN=SPTBN1 PE=3 SV=1	SPTBN1	2	yes	4.56	87214.3
LTTLELLEVR	10	A0A452END7	Spectrin beta chain OS=Capra hircus OX=9925 GN=SPTBN1 PE=3 SV=1	SPTBN1	2	yes	4.56	35530.9
LVSDGNINSDR	11	A0A452END7	Spectrin beta chain OS=Capra hircus OX=9925 GN=SPTBN1 PE=3 SV=1	SPTBN1	2	yes	4.56	52906.9
SGHFEQAIK	9	A0A452END7	Spectrin beta chain OS=Capra hircus OX=9925 GN=SPTBN1 PE=3 SV=1	SPTBN1	2	yes	4.56	24104.5
DNIACVILTFK	11	A0A452ENU2	Glucose-6-phosphate 1-dehydrogenase OS=Capra hircus OX=9925 GN=G6PD PE=3 SV=1	G6PD	2	yes	16.7	33734.9
EMVQNLMVLR	10	A0A452ENU2	Glucose-6-phosphate 1-dehydrogenase OS=Capra hircus OX=9925 GN=G6PD PE=3 SV=1	G6PD	2	yes	16.7	19931.2
GSTTATFAAAVLYVENER	18	A0A452ENU2	Glucose-6-phosphate 1-dehydrogenase OS=Capra hircus OX=9925 GN=G6PD PE=3 SV=1	G6PD	3	yes	16.7	16133.2
GYLDDPTVPR	10	A0A452ENU2	Glucose-6-phosphate 1-dehydrogenase OS=Capra hircus OX=9925 GN=G6PD PE=3 SV=1	G6PD	2	yes	16.7	140571
IFGPIWNR	8	A0A452ENU2	Glucose-6-phosphate 1-dehydrogenase OS=Capra hircus OX=9925 GN=G6PD PE=3 SV=1	G6PD	2	yes	16.7	257003
IIVEKPFGK	9	A0A452ENU2	Glucose-6-phosphate 1-dehydrogenase OS=Capra hircus OX=9925 GN=G6PD PE=3 SV=1	G6PD	2	yes	16.7	84798.7
VGFQYEGTYK	10	A0A452ENU2	Glucose-6-phosphate 1-dehydrogenase OS=Capra hircus OX=9925 GN=G6PD PE=3 SV=1	G6PD	2	yes	16.7	71877.4
VQPNEAVYTK	10	A0A452ENU2	Glucose-6-phosphate 1-dehydrogenase OS=Capra hircus OX=9925 GN=G6PD PE=3 SV=1	G6PD	2	yes	16.7	41638.6
DEVAHTVTESR	11	A0A452EP20	non-specific serine/threonine protein kinase OS=Capra hircus OX=9925 GN=AKT2 PE=3 SV=1	AKT2	2	yes	4.36	9828.88
SFEMLILGR	9	A0A452EQW3	Solute carrier family 2, facilitated glucose transporter member 1 OS=Capra hircus OX=9925 GN=SLC2A1 PE=3 SV=1	SLC2A1	2	yes	3.8	10887.9
TFDEIASGFR	10	A0A452EQW3	Solute carrier family 2, facilitated glucose transporter member 1 OS=Capra hircus OX=9925 GN=SLC2A1 PE=3 SV=1	SLC2A1	2	yes	3.8	36228.7
VKDPNSGLPK	10	A0A452ESQ8	Drebrin like OS=Capra hircus OX=9925 GN=DBNL PE=3 SV=1	DBNL	2	yes	2.34	9567
DWYPAHSR	8	A0A452ESU7	Heat shock protein beta-1 OS=Capra hircus OX=9925 GN=HSPB1 PE=3 SV=1	HSPB1	2	yes	22.89	647719
GPSWDPFRDWYPAHSR	16	A0A452ESU7	Heat shock protein beta-1 OS=Capra hircus OX=9925 GN=HSPB1 PE=3 SV=1	HSPB1	3	yes	22.89	49704.9
LFDQAFGLPR	10	A0A452ESU7	Heat shock protein beta-1 OS=Capra hircus OX=9925 GN=HSPB1 PE=3 SV=1	HSPB1	2	yes	22.89	649728
QDEHGYISR	9	A0A452ESU7	Heat shock protein beta-1 OS=Capra hircus OX=9925 GN=HSPB1 PE=3 SV=1	HSPB1	2	yes	22.89	82328.7
TKDGVVEITGK	11	A0A452ESU7	Heat shock protein beta-1 OS=Capra hircus OX=9925 GN=HSPB1 PE=3 SV=1	HSPB1	2	yes	22.89	50113.9
ELIFQETAR	9	A0A452ETI1	Mitogen-activated protein kinase OS=Capra hircus OX=9925 GN=MAPK3 PE=3 SV=1	MAPK3	2	yes	2.51	49648.9
ASIHEAWTDGK	11	A0A452ETN5	Alpha-actinin-1 OS=Capra hircus OX=9925 GN=ACTN1 PE=3 SV=1	ACTN1	2	no	20.35	158660
ATLPDADKER	10	A0A452ETN5	Alpha-actinin-1 OS=Capra hircus OX=9925 GN=ACTN1 PE=3 SV=1	ACTN1	2	yes	20.35	9752.75
DHSGTLGPEEFK	12	A0A452ETN5	Alpha-actinin-1 OS=Capra hircus OX=9925 GN=ACTN1 PE=3 SV=1	ACTN1	2	yes	20.35	44840.9
DLLLDPAWEK	10	A0A452ETN5	Alpha-actinin-1 OS=Capra hircus OX=9925 GN=ACTN1 PE=3 SV=1	ACTN1	2	no	20.35	201171
DQALTEEHAR	10	A0A452ETN5	Alpha-actinin-1 OS=Capra hircus OX=9925 GN=ACTN1 PE=3 SV=1	ACTN1	2	yes	20.35	46048.1
EGLLLWCQR	9	A0A452ETN5	Alpha-actinin-1 OS=Capra hircus OX=9925 GN=ACTN1 PE=3 SV=1	ACTN1	2	no	20.35	188618
HEAFESDLAAHQDR	14	A0A452ETN5	Alpha-actinin-1 OS=Capra hircus OX=9925 GN=ACTN1 PE=3 SV=1	ACTN1	3	no	20.35	16111.6
HRPELIDYGK	10	A0A452ETN5	Alpha-actinin-1 OS=Capra hircus OX=9925 GN=ACTN1 PE=3 SV=1	ACTN1	2	yes	20.35	47046.2
ISIEMHGTLEDQLNHLR	17	A0A452ETN5	Alpha-actinin-1 OS=Capra hircus OX=9925 GN=ACTN1 PE=3 SV=1	ACTN1	3	yes	20.35	62588.3
KDDPLTNLNTAFDVAEK	17	A0A452ETN5	Alpha-actinin-1 OS=Capra hircus OX=9925 GN=ACTN1 PE=3 SV=1	ACTN1	3	yes	20.35	40991.5
LASDLLEWIR	10	A0A452ETN5	Alpha-actinin-1 OS=Capra hircus OX=9925 GN=ACTN1 PE=3 SV=1	ACTN1	2	no	20.35	169100
MLDAEDIVGTARPDEK	16	A0A452ETN5	Alpha-actinin-1 OS=Capra hircus OX=9925 GN=ACTN1 PE=3 SV=1	ACTN1	3	yes	20.35	206026
NYITVDELR	9	A0A452ETN5	Alpha-actinin-1 OS=Capra hircus OX=9925 GN=ACTN1 PE=3 SV=1	ACTN1	2	yes	20.35	217088
RDQALTEEHAR	11	A0A452ETN5	Alpha-actinin-1 OS=Capra hircus OX=9925 GN=ACTN1 PE=3 SV=1	ACTN1	2	yes	20.35	5758.14
TGMMDTDDFR	10	A0A452ETN5	Alpha-actinin-1 OS=Capra hircus OX=9925 GN=ACTN1 PE=3 SV=1	ACTN1	2	yes	20.35	28648.9
TIPWLENR	8	A0A452ETN5	Alpha-actinin-1 OS=Capra hircus OX=9925 GN=ACTN1 PE=3 SV=1	ACTN1	2	no	20.35	297801
VGWEQLLTTIAR	12	A0A452ETN5	Alpha-actinin-1 OS=Capra hircus OX=9925 GN=ACTN1 PE=3 SV=1	ACTN1	2	no	20.35	189274
ASQQVYQQGR	10	A0A452EVK6	Molecule interacting with CasL protein 1 OS=Capra hircus OX=9925 GN=MICAL1 PE=3 SV=1	MICAL1	2	yes	2.06	18758.3
NVAQYGLDPATR	12	A0A452EVK6	Molecule interacting with CasL protein 1 OS=Capra hircus OX=9925 GN=MICAL1 PE=3 SV=1	MICAL1	2	yes	2.06	20869.1
CCPGAAGLSR	10	A0A452EVN2	Tenascin N OS=Capra hircus OX=9925 GN=TNN PE=3 SV=1	TNN	2	yes	0.72	43898
ANEFLEVGK	9	A0A452EWF9	Eukaryotic translation initiation factor 3 subunit A OS=Capra hircus OX=9925 GN=EIF3A PE=3 SV=1	EIF3A	2	yes	5.19	63586.1
IGLINDMVR	9	A0A452EWF9	Eukaryotic translation initiation factor 3 subunit A OS=Capra hircus OX=9925 GN=EIF3A PE=3 SV=1	EIF3A	2	yes	5.19	29741.2
LLDMDGIIVEK	11	A0A452EWF9	Eukaryotic translation initiation factor 3 subunit A OS=Capra hircus OX=9925 GN=EIF3A PE=3 SV=1	EIF3A	2	yes	5.19	57482.2
LLQQVAQIYQSIEFSR	16	A0A452EWF9	Eukaryotic translation initiation factor 3 subunit A OS=Capra hircus OX=9925 GN=EIF3A PE=3 SV=1	EIF3A	3	yes	5.19	18121.6
MHLSQIQR	8	A0A452EWF9	Eukaryotic translation initiation factor 3 subunit A OS=Capra hircus OX=9925 GN=EIF3A PE=3 SV=1	EIF3A	2	yes	5.19	41155.5
NLTQEEMQR	9	A0A452EWF9	Eukaryotic translation initiation factor 3 subunit A OS=Capra hircus OX=9925 GN=EIF3A PE=3 SV=1	EIF3A	2	yes	5.19	94810.5
YLELCVDLR	9	A0A452EWF9	Eukaryotic translation initiation factor 3 subunit A OS=Capra hircus OX=9925 GN=EIF3A PE=3 SV=1	EIF3A	2	yes	5.19	73921.4
GVIFTEAFVSR	11	A0A452EWY1	E3 UFM1-protein ligase 1 OS=Capra hircus OX=9925 GN=UFL1 PE=3 SV=1	UFL1	2	yes	1.39	23211.3
VPLVAPEDLR	10	A0A452EY08	Protein arginine N-methyltransferase 5 OS=Capra hircus OX=9925 GN=PRMT5 PE=3 SV=1	PRMT5	2	yes	1.57	38046.7
EADIVIQFGVR	11	A0A452EYC3	Matrix metalloproteinase-9 OS=Capra hircus OX=9925 GN=MMP9 PE=3 SV=1	MMP9	2	yes	6.06	13578.5
GVVIPTYFGNAK	12	A0A452EYC3	Matrix metalloproteinase-9 OS=Capra hircus OX=9925 GN=MMP9 PE=3 SV=1	MMP9	2	yes	6.06	26844.7
QFGFCPSER	9	A0A452EYC3	Matrix metalloproteinase-9 OS=Capra hircus OX=9925 GN=MMP9 PE=3 SV=1	MMP9	2	yes	6.06	15448.4
VLLFSGQSFWR	11	A0A452EYC3	Matrix metalloproteinase-9 OS=Capra hircus OX=9925 GN=MMP9 PE=3 SV=1	MMP9	2	yes	6.06	15721.3
EMEAFDSESMR	11	A0A452EZ53	non-specific serine/threonine protein kinase OS=Capra hircus OX=9925 GN=TAOK1 PE=3 SV=1	TAOK1	2	yes	2	10205.7
HNLEQDLVR	9	A0A452EZ53	non-specific serine/threonine protein kinase OS=Capra hircus OX=9925 GN=TAOK1 PE=3 SV=1	TAOK1	2	yes	2	15684.9
ACVVHGSDLK	10	A0A452F0I5	Sodium/potassium-transporting ATPase subunit alpha OS=Capra hircus OX=9925 GN=ATP1A1 PE=3 SV=1	ATP1A1	2	yes	7.93	70521.9
EQPLDEELK	9	A0A452F0I5	Sodium/potassium-transporting ATPase subunit alpha OS=Capra hircus OX=9925 GN=ATP1A1 PE=3 SV=1	ATP1A1	2	yes	7.93	67781.4
IVEIPFNSTNK	11	A0A452F0I5	Sodium/potassium-transporting ATPase subunit alpha OS=Capra hircus OX=9925 GN=ATP1A1 PE=3 SV=1	ATP1A1	2	yes	7.93	189737
LIIVEGCQR	9	A0A452F0I5	Sodium/potassium-transporting ATPase subunit alpha OS=Capra hircus OX=9925 GN=ATP1A1 PE=3 SV=1	ATP1A1	2	yes	7.93	240532
NMVPQQALVIR	11	A0A452F0I5	Sodium/potassium-transporting ATPase subunit alpha OS=Capra hircus OX=9925 GN=ATP1A1 PE=3 SV=1	ATP1A1	2	yes	7.93	166053
NSVFQQGMK	9	A0A452F0I5	Sodium/potassium-transporting ATPase subunit alpha OS=Capra hircus OX=9925 GN=ATP1A1 PE=3 SV=1	ATP1A1	2	yes	7.93	63142.3
TSATWLALSR	10	A0A452F0I5	Sodium/potassium-transporting ATPase subunit alpha OS=Capra hircus OX=9925 GN=ATP1A1 PE=3 SV=1	ATP1A1	2	yes	7.93	23045.6
YEPAAVSEHGDK	12	A0A452F0I5	Sodium/potassium-transporting ATPase subunit alpha OS=Capra hircus OX=9925 GN=ATP1A1 PE=3 SV=1	ATP1A1	2	yes	7.93	8291.06
GFHMVTNESPLK	12	A0A452F0U5	Ubiquitin-protein ligase E3A OS=Capra hircus OX=9925 GN=UBE3A PE=4 SV=1	UBE3A	2	yes	3.66	18215.5
VDPLETELAVK	11	A0A452F0U5	Ubiquitin-protein ligase E3A OS=Capra hircus OX=9925 GN=UBE3A PE=4 SV=1	UBE3A	2	yes	3.66	71950.3
VISTDFNNR	9	A0A452F0U5	Ubiquitin-protein ligase E3A OS=Capra hircus OX=9925 GN=UBE3A PE=4 SV=1	UBE3A	2	yes	3.66	58777.5
YDPTIEDSYR	10	A0A452F1G6	small monomeric GTPase OS=Capra hircus OX=9925 GN=RAP1A PE=4 SV=1	RAP1A	2	yes	5.43	58331.3
VADDEADAAAEAK	13	A0A452F283	Solute carrier family 3 member 2 OS=Capra hircus OX=9925 GN=SLC3A2 PE=4 SV=1	SLC3A2	2	yes	2.25	5898.6
VWVFPEGTR	9	A0A452F3L3	1-acyl-sn-glycerol-3-phosphate acyltransferase OS=Capra hircus OX=9925 GN=AGPAT1 PE=3 SV=1	AGPAT1	2	yes	2.79	35845.7
MAETGGATDVSGK	13	A0A452F3M5	Poly [ADP-ribose] polymerase OS=Capra hircus OX=9925 GN=PARP1 PE=3 SV=1	PARP1	2	yes	2.36	15655.7
TLIDFGAGYAK	11	A0A452F3M5	Poly [ADP-ribose] polymerase OS=Capra hircus OX=9925 GN=PARP1 PE=3 SV=1	PARP1	2	yes	2.36	35439
IMVDMLDSDGSGK	13	A0A452F4J5	Calpain-2 catalytic subunit OS=Capra hircus OX=9925 GN=CAPN2 PE=3 SV=1	CAPN2	2	yes	1.86	25991.1
EMLFEFIDR	9	A0A452F5W0	mRNA-capping enzyme OS=Capra hircus OX=9925 GN=RNGTT PE=3 SV=1	RNGTT	2	yes	1.51	9973.77
GLFIIDPNGVIK	12	A0A452F6F8	Thioredoxin-dependent peroxide reductase, mitochondrial OS=Capra hircus OX=9925 GN=PRDX3 PE=3 SV=1	PRDX3	2	yes	4.67	27355.5
IDDMTAAPMDVR	12	A0A452F752	Replication factor A protein 2 OS=Capra hircus OX=9925 GN=RPA2 PE=3 SV=1	RPA2	2	yes	4.44	21859.1
EYPDFNFVGR	10	A0A452F789	KH domain-containing RNA-binding protein QKI OS=Capra hircus OX=9925 GN=QKI PE=3 SV=1	QKI	2	no	2.93	6139.74
DQDNMQTELNR	11	A0A452F874	Kinesin-like protein OS=Capra hircus OX=9925 GN=KIF5B PE=3 SV=1	KIF5B	2	yes	12.98	24434.7
ELQTLHNLR	9	A0A452F874	Kinesin-like protein OS=Capra hircus OX=9925 GN=KIF5B PE=3 SV=1	KIF5B	2	no	12.98	18393.2
LFVQDLATR	9	A0A452F874	Kinesin-like protein OS=Capra hircus OX=9925 GN=KIF5B PE=3 SV=1	KIF5B	2	yes	12.98	58145.9
LHDPEGMGIIPR	12	A0A452F874	Kinesin-like protein OS=Capra hircus OX=9925 GN=KIF5B PE=3 SV=1	KIF5B	2	yes	12.98	34409.6
LHELTVMQDR	10	A0A452F874	Kinesin-like protein OS=Capra hircus OX=9925 GN=KIF5B PE=3 SV=1	KIF5B	2	yes	12.98	19387.6
LITDLQDQNQK	11	A0A452F874	Kinesin-like protein OS=Capra hircus OX=9925 GN=KIF5B PE=3 SV=1	KIF5B	2	yes	12.98	64475.4
LYLVDLAGSEK	11	A0A452F874	Kinesin-like protein OS=Capra hircus OX=9925 GN=KIF5B PE=3 SV=1	KIF5B	2	no	12.98	61200
QLEESVDSLSEELVQLR	17	A0A452F874	Kinesin-like protein OS=Capra hircus OX=9925 GN=KIF5B PE=3 SV=1	KIF5B	3	yes	12.98	12043.6
SASLASIDAELQK	13	A0A452F874	Kinesin-like protein OS=Capra hircus OX=9925 GN=KIF5B PE=3 SV=1	KIF5B	2	yes	12.98	49574.8
TGAEGAVLDEAK	12	A0A452F874	Kinesin-like protein OS=Capra hircus OX=9925 GN=KIF5B PE=3 SV=1	KIF5B	2	no	12.98	85569.6
VSYFEIYLDK	10	A0A452F874	Kinesin-like protein OS=Capra hircus OX=9925 GN=KIF5B PE=3 SV=1	KIF5B	2	no	12.98	17477.5
AIAFLQQTR	9	A0A452F8K0	Trifunctional purine biosynthetic protein adenosine-3 OS=Capra hircus OX=9925 GN=GART PE=3 SV=1	GART	2	yes	7.03	19018.8
ENLISALEEAR	11	A0A452F8K0	Trifunctional purine biosynthetic protein adenosine-3 OS=Capra hircus OX=9925 GN=GART PE=3 SV=1	GART	2	yes	7.03	63507.8
GVEITGFPEAR	11	A0A452F8K0	Trifunctional purine biosynthetic protein adenosine-3 OS=Capra hircus OX=9925 GN=GART PE=3 SV=1	GART	2	yes	7.03	89798.5
SKEEACDAVR	10	A0A452F8K0	Trifunctional purine biosynthetic protein adenosine-3 OS=Capra hircus OX=9925 GN=GART PE=3 SV=1	GART	2	yes	7.03	23493.5
VAVLISGTGSNLQALIDSTR	20	A0A452F8K0	Trifunctional purine biosynthetic protein adenosine-3 OS=Capra hircus OX=9925 GN=GART PE=3 SV=1	GART	3	yes	7.03	19423.4
VVACPEGSPR	10	A0A452F8K0	Trifunctional purine biosynthetic protein adenosine-3 OS=Capra hircus OX=9925 GN=GART PE=3 SV=1	GART	2	yes	7.03	49492
NVLLNNSER	9	A0A452F9G1	tRNA (cytosine(34)-C(5))-methyltransferase OS=Capra hircus OX=9925 GN=NSUN2 PE=3 SV=1	NSUN2	2	yes	2.45	31632.1
WVPGLSQWK	9	A0A452F9G1	tRNA (cytosine(34)-C(5))-methyltransferase OS=Capra hircus OX=9925 GN=NSUN2 PE=3 SV=1	NSUN2	2	yes	2.45	36971.1
LVVLDYIIR	9	A0A452F9T4	Phosphatidylinositol 4-kinase type 2 OS=Capra hircus OX=9925 GN=PI4K2A PE=3 SV=1	PI4K2A	2	yes	3.55	52072.3
QLLLQFER	8	A0A452F9T4	Phosphatidylinositol 4-kinase type 2 OS=Capra hircus OX=9925 GN=PI4K2A PE=3 SV=1	PI4K2A	2	yes	3.55	28052.4
EKEELMER	8	A0A452FA94	Radixin OS=Capra hircus OX=9925 GN=RDX PE=4 SV=1	RDX	2	yes	6.48	14475.5
SCIMNSGASGSK	12	A0A452FAF5	ADAM metallopeptidase domain 9 OS=Capra hircus OX=9925 GN=ADAM9 PE=4 SV=1	ADAM9	2	yes	1.46	8479.73
DEQQQLDFR	9	A0A452FAW0	Protein tyrosine kinase 7 (inactive) OS=Capra hircus OX=9925 GN=PTK7 PE=4 SV=1	PTK7	2	yes	0.84	29937.7
VPLVEQLFR	9	A0A452FBA2	RNA helicase OS=Capra hircus OX=9925 GN=IFIH1 PE=3 SV=1	IFIH1	2	yes	0.88	30952.5
FGELVAEEAR	10	A0A452FCP9	ATP binding cassette subfamily D member 1 OS=Capra hircus OX=9925 GN=ABCD1 PE=3 SV=1	ABCD1	2	yes	2.99	29301.9
NLLTAAADAIER	12	A0A452FCP9	ATP binding cassette subfamily D member 1 OS=Capra hircus OX=9925 GN=ABCD1 PE=3 SV=1	ABCD1	2	yes	2.99	41564.6
VSGLAGSIYR	10	A0A452FEM9	Mitogen-activated protein kinase 8 interacting protein 3 OS=Capra hircus OX=9925 GN=MAPK8IP3 PE=3 SV=1	MAPK8IP3	2	no	0.77	22748.2
ASFIDDAFALAR	12	A0A452FFI8	Aminopeptidase OS=Capra hircus OX=9925 GN=ENPEP PE=3 SV=1	ENPEP	2	yes	1.26	133803
PVNLGLWDTAGQEDYDR	17	A0A452FIA0	Rac family small GTPase 3 OS=Capra hircus OX=9925 GN=RAC3 PE=4 SV=1	RAC3	3	yes	19.79	23064.6
YLECSALTQR	10	A0A452FIA0	Rac family small GTPase 3 OS=Capra hircus OX=9925 GN=RAC3 PE=4 SV=1	RAC3	2	yes	19.79	172978
FIVILEQIR	9	A0A452FIC2	O-acyltransferase OS=Capra hircus OX=9925 GN=SOAT1 PE=3 SV=1	SOAT1	2	yes	1.64	18337.1
DGLFDTIQR	9	A0A452FL98	ubiquitinyl hydrolase 1 OS=Capra hircus OX=9925 GN=USP9X PE=3 SV=1	USP9X	2	yes	6.23	54004.1
DSLHQPQYVEK	11	A0A452FL98	ubiquitinyl hydrolase 1 OS=Capra hircus OX=9925 GN=USP9X PE=3 SV=1	USP9X	2	yes	6.23	9735.56
EIYTNLGPR	9	A0A452FL98	ubiquitinyl hydrolase 1 OS=Capra hircus OX=9925 GN=USP9X PE=3 SV=1	USP9X	2	yes	6.23	14133.2
FDDGDVTECK	10	A0A452FL98	ubiquitinyl hydrolase 1 OS=Capra hircus OX=9925 GN=USP9X PE=3 SV=1	USP9X	2	yes	6.23	14071.6
FNDYFEFPR	9	A0A452FL98	ubiquitinyl hydrolase 1 OS=Capra hircus OX=9925 GN=USP9X PE=3 SV=1	USP9X	2	yes	6.23	32514.7
ICQGCPHR	8	A0A452FL98	ubiquitinyl hydrolase 1 OS=Capra hircus OX=9925 GN=USP9X PE=3 SV=1	USP9X	2	yes	6.23	36374.2
ILDYSCSQDR	10	A0A452FL98	ubiquitinyl hydrolase 1 OS=Capra hircus OX=9925 GN=USP9X PE=3 SV=1	USP9X	2	yes	6.23	14285.5
ILTDEAVSGWK	11	A0A452FL98	ubiquitinyl hydrolase 1 OS=Capra hircus OX=9925 GN=USP9X PE=3 SV=1	USP9X	2	yes	6.23	14586.7
LAQQISDEASR	11	A0A452FL98	ubiquitinyl hydrolase 1 OS=Capra hircus OX=9925 GN=USP9X PE=3 SV=1	USP9X	2	yes	6.23	50436.8
LDTIDQGDELIR	12	A0A452FL98	ubiquitinyl hydrolase 1 OS=Capra hircus OX=9925 GN=USP9X PE=3 SV=1	USP9X	2	yes	6.23	19754.3
LYSVVSQLIR	10	A0A452FL98	ubiquitinyl hydrolase 1 OS=Capra hircus OX=9925 GN=USP9X PE=3 SV=1	USP9X	2	yes	6.23	51250
TGETGIEETILEGHLGVTK	19	A0A452FL98	ubiquitinyl hydrolase 1 OS=Capra hircus OX=9925 GN=USP9X PE=3 SV=1	USP9X	3	yes	6.23	30130.3
VVIQSNDDIASR	12	A0A452FL98	ubiquitinyl hydrolase 1 OS=Capra hircus OX=9925 GN=USP9X PE=3 SV=1	USP9X	2	yes	6.23	56720.3
YMPDICVIR	9	A0A452FL98	ubiquitinyl hydrolase 1 OS=Capra hircus OX=9925 GN=USP9X PE=3 SV=1	USP9X	2	yes	6.23	42243.8
YSHVQEVQER	10	A0A452FL98	ubiquitinyl hydrolase 1 OS=Capra hircus OX=9925 GN=USP9X PE=3 SV=1	USP9X	2	yes	6.23	12346.5
LQVWDTAGQER	11	A0A452FMD4	Ras-related protein Rab-13 OS=Capra hircus OX=9925 GN=RAB13 PE=3 SV=1	RAB13	2	yes	10.84	46273.8
DPAFFSNPDK	10	A0A452FMQ4	Cholesterol side-chain cleavage enzyme, mitochondrial OS=Capra hircus OX=9925 GN=CYP11A1 PE=3 SV=1	CYP11A1	2	yes	9.7	125463
LHPISVTLQR	10	A0A452FMQ4	Cholesterol side-chain cleavage enzyme, mitochondrial OS=Capra hircus OX=9925 GN=CYP11A1 PE=3 SV=1	CYP11A1	2	yes	9.7	272197
NLGFGWGVR	9	A0A452FMQ4	Cholesterol side-chain cleavage enzyme, mitochondrial OS=Capra hircus OX=9925 GN=CYP11A1 PE=3 SV=1	CYP11A1	2	yes	9.7	296309
SLNVQEMLR	9	A0A452FMQ4	Cholesterol side-chain cleavage enzyme, mitochondrial OS=Capra hircus OX=9925 GN=CYP11A1 PE=3 SV=1	CYP11A1	2	yes	9.7	212657
YTEIFYQDLR	10	A0A452FMQ4	Cholesterol side-chain cleavage enzyme, mitochondrial OS=Capra hircus OX=9925 GN=CYP11A1 PE=3 SV=1	CYP11A1	2	yes	9.7	57982.8
ILALDCGLK	9	A0A452FN95	Carbamoyl-phosphate synthetase 2, aspartate transcarbamylase, and dihydroorotase OS=Capra hircus OX=9925 GN=CAD PE=3 SV=1	CAD	2	yes	1.25	32279.9
LSLDDVLQR	9	A0A452FN95	Carbamoyl-phosphate synthetase 2, aspartate transcarbamylase, and dihydroorotase OS=Capra hircus OX=9925 GN=CAD PE=3 SV=1	CAD	2	yes	1.25	34764.1
MALLATVLGR	10	A0A452FN95	Carbamoyl-phosphate synthetase 2, aspartate transcarbamylase, and dihydroorotase OS=Capra hircus OX=9925 GN=CAD PE=3 SV=1	CAD	2	yes	1.25	20512.2
DNYPQSVPR	9	A0A452FRT5	Myosin IC OS=Capra hircus OX=9925 GN=MYO1C PE=3 SV=1	MYO1C	2	yes	10.25	160560
DQAVMISGESGAGK	14	A0A452FRT5	Myosin IC OS=Capra hircus OX=9925 GN=MYO1C PE=3 SV=1	MYO1C	2	yes	10.25	46234.6
GDVVLQSDHVIETLTK	16	A0A452FRT5	Myosin IC OS=Capra hircus OX=9925 GN=MYO1C PE=3 SV=1	MYO1C	3	yes	10.25	32525
HLGYKPEEYK	10	A0A452FRT5	Myosin IC OS=Capra hircus OX=9925 GN=MYO1C PE=3 SV=1	MYO1C	2	yes	10.25	25769.3
IICDLVEEK	9	A0A452FRT5	Myosin IC OS=Capra hircus OX=9925 GN=MYO1C PE=3 SV=1	MYO1C	2	yes	10.25	110980
LLGVEGSTLR	10	A0A452FRT5	Myosin IC OS=Capra hircus OX=9925 GN=MYO1C PE=3 SV=1	MYO1C	2	yes	10.25	196842
PQDGVTVLAR	10	A0A452FRT5	Myosin IC OS=Capra hircus OX=9925 GN=MYO1C PE=3 SV=1	MYO1C	2	yes	10.25	71237.4
SATCIQSWWR	10	A0A452FRT5	Myosin IC OS=Capra hircus OX=9925 GN=MYO1C PE=3 SV=1	MYO1C	2	yes	10.25	214484
TLFATEDALEIR	12	A0A452FRT5	Myosin IC OS=Capra hircus OX=9925 GN=MYO1C PE=3 SV=1	MYO1C	2	yes	10.25	104824
YMDVQFDFK	9	A0A452FRT5	Myosin IC OS=Capra hircus OX=9925 GN=MYO1C PE=3 SV=1	MYO1C	2	yes	10.25	23620.2
NLAPLSEAIR	10	A0A452FSJ4	E3 ubiquitin-protein ligase RNF168 OS=Capra hircus OX=9925 GN=RNF168 PE=3 SV=1	RNF168	2	yes	1.75	669193
FWAYEQYK	8	A0A452FU92	Solute carrier family 25 member 24 OS=Capra hircus OX=9925 GN=SLC25A24 PE=3 SV=1	SLC25A24	2	yes	12.58	109123
LDFEEFMK	8	A0A452FU92	Solute carrier family 25 member 24 OS=Capra hircus OX=9925 GN=SLC25A24 PE=3 SV=1	SLC25A24	2	yes	12.58	28835.7
QLLAGGVAGAVSR	13	A0A452FU92	Solute carrier family 25 member 24 OS=Capra hircus OX=9925 GN=SLC25A24 PE=3 SV=1	SLC25A24	2	yes	12.58	94130.3
SHWLDNFAK	9	A0A452FU92	Solute carrier family 25 member 24 OS=Capra hircus OX=9925 GN=SLC25A24 PE=3 SV=1	SLC25A24	2	yes	12.58	69412.5
SLGIPLGQDAEEK	13	A0A452FU92	Solute carrier family 25 member 24 OS=Capra hircus OX=9925 GN=SLC25A24 PE=3 SV=1	SLC25A24	2	yes	12.58	164821
VMMQVHGSK	9	A0A452FU92	Solute carrier family 25 member 24 OS=Capra hircus OX=9925 GN=SLC25A24 PE=3 SV=1	SLC25A24	2	yes	12.58	32979.4
ALAAELNQLR	10	A0A452FV03	Glial fibrillary acidic protein OS=Capra hircus OX=9925 GN=GFAP PE=3 SV=1	GFAP	2	yes	4.91	15801.8
EGNEVLALLR	10	A0A452FV64	E3 ubiquitin-protein ligase OS=Capra hircus OX=9925 GN=DTX3L PE=3 SV=1	DTX3L	2	yes	6.1	14780.7
EHPNPGAIFLGIQR	14	A0A452FV64	E3 ubiquitin-protein ligase OS=Capra hircus OX=9925 GN=DTX3L PE=3 SV=1	DTX3L	3	yes	6.1	36479.9
LIFTVGESR	9	A0A452FV64	E3 ubiquitin-protein ligase OS=Capra hircus OX=9925 GN=DTX3L PE=3 SV=1	DTX3L	2	yes	6.1	59543.6
LLEAELSQEISK	12	A0A452FV64	E3 ubiquitin-protein ligase OS=Capra hircus OX=9925 GN=DTX3L PE=3 SV=1	DTX3L	2	yes	6.1	31286.5
INQGWLDSSR	10	A0A452FVF2	FERM domain containing kindlin 2 OS=Capra hircus OX=9925 GN=FERMT2 PE=3 SV=1	FERMT2	2	yes	4.41	41259.7
INQLYEQAK	9	A0A452FVF2	FERM domain containing kindlin 2 OS=Capra hircus OX=9925 GN=FERMT2 PE=3 SV=1	FERMT2	2	yes	4.41	66366
MVTVEFADEVR	11	A0A452FVF2	FERM domain containing kindlin 2 OS=Capra hircus OX=9925 GN=FERMT2 PE=3 SV=1	FERMT2	2	yes	4.41	125379
NGFLLDGFPR	10	A0A452FVS1	Adenylate kinase 2, mitochondrial OS=Capra hircus OX=9925 GN=AK2 PE=3 SV=1	AK2	2	yes	4.15	22218.4
AEEVATFFAK	10	A0A452FWC1	DNA topoisomerase I OS=Capra hircus OX=9925 GN=TOP1 PE=3 SV=1	TOP1	2	yes	6.78	79766
AVALYFIDK	9	A0A452FWC1	DNA topoisomerase I OS=Capra hircus OX=9925 GN=TOP1 PE=3 SV=1	TOP1	2	yes	6.78	45401.7
ELTAPDENIPAK	12	A0A452FWC1	DNA topoisomerase I OS=Capra hircus OX=9925 GN=TOP1 PE=3 SV=1	TOP1	2	yes	6.78	270231
HLQDLMEGLTAK	12	A0A452FWC1	DNA topoisomerase I OS=Capra hircus OX=9925 GN=TOP1 PE=3 SV=1	TOP1	2	yes	6.78	61784.8
NLQLFMENK	9	A0A452FWC1	DNA topoisomerase I OS=Capra hircus OX=9925 GN=TOP1 PE=3 SV=1	TOP1	2	yes	6.78	49318.7
EGQPCGVYTER	11	A0A452FXE6	Insulin-like growth factor-binding protein 3 OS=Capra hircus OX=9925 GN=IGFBP3 PE=4 SV=1	IGFBP3	2	yes	6.48	205372
GFCWCVDK	8	A0A452FXE6	Insulin-like growth factor-binding protein 3 OS=Capra hircus OX=9925 GN=IGFBP3 PE=4 SV=1	IGFBP3	2	yes	6.48	162114
YHSDEYIK	8	A0A452FXL7	Histone deacetylase 2 OS=Capra hircus OX=9925 GN=HDAC2 PE=3 SV=1	HDAC2	2	yes	4.1	10623.7
ATVIYEGER	9	A0A452FXZ3	Beta-2-glycoprotein 1 OS=Capra hircus OX=9925 GN=APOH PE=4 SV=1	APOH	2	yes	7.32	369288
TCPKPDELPFSTVVPLK	17	A0A452FXZ3	Beta-2-glycoprotein 1 OS=Capra hircus OX=9925 GN=APOH PE=4 SV=1	APOH	3	yes	7.32	27942.4
SEATFQFTVER	11	A0A452FY23	Ubiquitin carboxyl-terminal hydrolase 7 OS=Capra hircus OX=9925 GN=USP7 PE=3 SV=1	USP7	2	yes	1	16405.9
DLMPHDLAR	9	A0A452FZ72	Trifunctional enzyme subunit beta, mitochondrial OS=Capra hircus OX=9925 GN=HADHB PE=3 SV=1	HADHB	2	yes	8.42	57408.8
EAALGAGFSDK	11	A0A452FZ72	Trifunctional enzyme subunit beta, mitochondrial OS=Capra hircus OX=9925 GN=HADHB PE=3 SV=1	HADHB	2	yes	8.42	108962
EEQDEYALR	9	A0A452FZ72	Trifunctional enzyme subunit beta, mitochondrial OS=Capra hircus OX=9925 GN=HADHB PE=3 SV=1	HADHB	2	yes	8.42	35533.2
TPFLLSGTSYK	11	A0A452FZ72	Trifunctional enzyme subunit beta, mitochondrial OS=Capra hircus OX=9925 GN=HADHB PE=3 SV=1	HADHB	2	yes	8.42	127020
IGQGTFGEVFK	11	A0A452FZI9	Cyclin dependent kinase 9 OS=Capra hircus OX=9925 GN=CDK9 PE=3 SV=1	CDK9	2	yes	5.38	12664.4
LLVLDPAQR	9	A0A452FZI9	Cyclin dependent kinase 9 OS=Capra hircus OX=9925 GN=CDK9 PE=3 SV=1	CDK9	2	yes	5.38	51940.1
FCGVCTDGR	9	A0A452G077	CCN family member 2 OS=Capra hircus OX=9925 GN=CCN2 PE=3 SV=1	CCN2	2	yes	13.47	52112
LPSPDCPFPR	10	A0A452G077	CCN family member 2 OS=Capra hircus OX=9925 GN=CCN2 PE=3 SV=1	CCN2	2	yes	13.47	37001.5
SGESFQSSCK	10	A0A452G077	CCN family member 2 OS=Capra hircus OX=9925 GN=CCN2 PE=3 SV=1	CCN2	2	yes	13.47	10699.1
TTTLPVEFK	9	A0A452G077	CCN family member 2 OS=Capra hircus OX=9925 GN=CCN2 PE=3 SV=1	CCN2	2	yes	13.47	36724.5
VTNDNAFCR	9	A0A452G077	CCN family member 2 OS=Capra hircus OX=9925 GN=CCN2 PE=3 SV=1	CCN2	2	yes	13.47	21583.5
YLEDIAAQMR	10	A0A452G0H9	ATP-dependent 6-phosphofructokinase OS=Capra hircus OX=9925 GN=PFKP PE=3 SV=1	PFKP	2	no	2.4	40863.1
LYYEGLQDK	9	A0A452G1F4	Hepatocyte growth factor-regulated tyrosine kinase substrate OS=Capra hircus OX=9925 GN=HGS PE=4 SV=1	HGS	2	yes	1.16	33381.4
IFEGTNDILR	10	A0A452G2D9	Very long-chain specific acyl-CoA dehydrogenase, mitochondrial OS=Capra hircus OX=9925 GN=ACADVL PE=3 SV=1	ACADVL	2	yes	4.58	55475.3
IHNFGLIQEK	10	A0A452G2D9	Very long-chain specific acyl-CoA dehydrogenase, mitochondrial OS=Capra hircus OX=9925 GN=ACADVL PE=3 SV=1	ACADVL	2	yes	4.58	28416.2
VEETTMQGLK	10	A0A452G2D9	Very long-chain specific acyl-CoA dehydrogenase, mitochondrial OS=Capra hircus OX=9925 GN=ACADVL PE=3 SV=1	ACADVL	2	yes	4.58	29904.1
GVDLTEPTQPTR	12	A0A452G2R8	small monomeric GTPase OS=Capra hircus OX=9925 GN=RAB5A PE=3 SV=1	RAB5A	2	yes	15.81	91080.4
AELAELPLR	9	A0A452G510	Vacuolar protein sorting-associated protein 35 OS=Capra hircus OX=9925 GN=VPS35 PE=3 SV=1	VPS35	2	yes	9.8	22333.3
LFDIFSQQVATVIQSR	16	A0A452G510	Vacuolar protein sorting-associated protein 35 OS=Capra hircus OX=9925 GN=VPS35 PE=3 SV=1	VPS35	3	yes	9.8	11880.2
LLDEAIQAVK	10	A0A452G510	Vacuolar protein sorting-associated protein 35 OS=Capra hircus OX=9925 GN=VPS35 PE=3 SV=1	VPS35	2	yes	9.8	49391.3
LSQLEGVNVER	11	A0A452G510	Vacuolar protein sorting-associated protein 35 OS=Capra hircus OX=9925 GN=VPS35 PE=3 SV=1	VPS35	2	yes	9.8	84143.3
NIIIALIDR	9	A0A452G510	Vacuolar protein sorting-associated protein 35 OS=Capra hircus OX=9925 GN=VPS35 PE=3 SV=1	VPS35	2	yes	9.8	38249.9
NYLLQCTR	8	A0A452G510	Vacuolar protein sorting-associated protein 35 OS=Capra hircus OX=9925 GN=VPS35 PE=3 SV=1	VPS35	2	yes	9.8	31287.9
QIVLTGILEQVVNCR	15	A0A452G510	Vacuolar protein sorting-associated protein 35 OS=Capra hircus OX=9925 GN=VPS35 PE=3 SV=1	VPS35	3	yes	9.8	10884
EADDIVNWLK	10	A0A452G7V5	Protein disulfide-isomerase OS=Capra hircus OX=9925 GN=P4HB PE=3 SV=1	P4HB	2	yes	9.03	100794
LITLEEEMTK	10	A0A452G7V5	Protein disulfide-isomerase OS=Capra hircus OX=9925 GN=P4HB PE=3 SV=1	P4HB	2	yes	9.03	259906
MDSTANEVEAVK	12	A0A452G7V5	Protein disulfide-isomerase OS=Capra hircus OX=9925 GN=P4HB PE=3 SV=1	P4HB	2	yes	9.03	67100
NFEEVAFDEK	10	A0A452G7V5	Protein disulfide-isomerase OS=Capra hircus OX=9925 GN=P4HB PE=3 SV=1	P4HB	2	yes	9.03	137642
TVIDYNGER	9	A0A452G7V5	Protein disulfide-isomerase OS=Capra hircus OX=9925 GN=P4HB PE=3 SV=1	P4HB	2	yes	9.03	166801
HLTPVTLELGGK	12	A0A452GBB7	Aldehyde dehydrogenase OS=Capra hircus OX=9925 GN=ALDH3A2 PE=3 SV=1	ALDH3A2	2	yes	4.8	11432.7
IAFGGEMDEATR	12	A0A452GBB7	Aldehyde dehydrogenase OS=Capra hircus OX=9925 GN=ALDH3A2 PE=3 SV=1	ALDH3A2	2	yes	4.8	27506.3
AFVDFLSDEIKEEK	14	A0A452GBK7	Complement component 1 Q subcomponent-binding protein, mitochondrial OS=Capra hircus OX=9925 GN=C1QBP PE=3 SV=1	C1QBP	3	yes	5.04	14607.8
NIEEHASADVEK	12	I1VE56	Ras-related protein Rab-8A OS=Capra hircus OX=9925 GN=RAB8A PE=2 SV=1	RAB8A	2	yes	16.43	12608
LHVDPENFR	9	P02082	Hemoglobin fetal subunit beta OS=Capra hircus OX=9925 PE=1 SV=1	--	2	no	23.45	86887.9
VNVEEVGGEALGR	13	P02082	Hemoglobin fetal subunit beta OS=Capra hircus OX=9925 PE=1 SV=1	--	2	no	23.45	141827
LSELHCDK	8	P02102	Hemoglobin subunit epsilon-1 OS=Capra hircus OX=9925 GN=HBE1 PE=2 SV=2	HBE1	2	yes	11.56	83122.1
FLANVSTVLTSK	12	P0CH25	Hemoglobin subunit alpha-1 OS=Capra hircus OX=9925 GN=HBA1 PE=1 SV=1	HBA1	2	no	32.39	87123.3
LRVDPVNFK	9	P0CH25	Hemoglobin subunit alpha-1 OS=Capra hircus OX=9925 GN=HBA1 PE=1 SV=1	HBA1	2	no	32.39	30589.8
MFLSFPTTK	9	P0CH25	Hemoglobin subunit alpha-1 OS=Capra hircus OX=9925 GN=HBA1 PE=1 SV=1	HBA1	2	no	32.39	624734
TYFPHFDLSHGSAQVK	16	P0CH25	Hemoglobin subunit alpha-1 OS=Capra hircus OX=9925 GN=HBA1 PE=1 SV=1	HBA1	3	no	32.39	25714.3
YLGYLEQLLR	10	P18626	Alpha-S1-casein OS=Capra hircus OX=9925 GN=CSN1S1 PE=1 SV=2	CSN1S1	2	yes	4.67	668086
ALNEINQFYQK	11	P33049	Alpha-S2-casein OS=Capra hircus OX=9925 GN=CSN1S2 PE=2 SV=1	CSN1S2	2	yes	4.93	19279.5
GIVEECCFR	9	Q153G7	Insulin-like growth factor II OS=Capra hircus OX=9925 GN=IGF2 PE=2 SV=1	IGF2	2	yes	5.03	267802
GATLDLSDLR	10	Q95MI7	Stearoyl-CoA desaturase OS=Capra hircus OX=9925 GN=SCD PE=2 SV=1	SCD	2	no	2.79	177414
GGGDQGYGSGR	11	W8E7I1	RNA-binding protein 3 OS=Capra hircus OX=9925 GN=RBM3 PE=2 SV=2	RBM3	2	yes	13.12	13742.4
GGYCSWYR	8	A0A140C4Q7	Metalloproteinase inhibitor 3 OS=Capra hircus OX=9925 GN=Timp3 PE=2 SV=1	Timp3	2	yes	11.85	32416.6
WDQLTLSQR	9	A0A140C4Q7	Metalloproteinase inhibitor 3 OS=Capra hircus OX=9925 GN=Timp3 PE=2 SV=1	Timp3	2	yes	11.85	40982.9
YHLGCNCK	8	A0A140C4Q7	Metalloproteinase inhibitor 3 OS=Capra hircus OX=9925 GN=Timp3 PE=2 SV=1	Timp3	2	yes	11.85	22846.3
EDITEPAICALR	12	A0A2Z4FR65	Catenin beta-1 OS=Capra hircus OX=9925 GN=CTNNB1 PE=2 SV=1	CTNNB1	2	yes	8.07	29230
HQEAEMAQNAVR	12	A0A2Z4FR65	Catenin beta-1 OS=Capra hircus OX=9925 GN=CTNNB1 PE=2 SV=1	CTNNB1	2	yes	8.07	19622.2
TMQNTNDVETAR	12	A0A2Z4FR65	Catenin beta-1 OS=Capra hircus OX=9925 GN=CTNNB1 PE=2 SV=1	CTNNB1	2	yes	8.07	17061.9
VPYPGMVNR	9	A0A452DK39	Tyrosine-protein kinase OS=Capra hircus OX=9925 GN=YES1 PE=3 SV=1	YES1	2	yes	1.66	27645.6
AMIENFNAK	9	A0A452DKE1	N-terminal amino-acid N(alpha)-acetyltransferase NatA OS=Capra hircus OX=9925 GN=NAA10 PE=3 SV=1	NAA10	2	yes	22.55	9763.3
DLTQMADELR	10	A0A452DKE1	N-terminal amino-acid N(alpha)-acetyltransferase NatA OS=Capra hircus OX=9925 GN=NAA10 PE=3 SV=1	NAA10	2	yes	22.55	42275.4
GLVAEDSGGDSK	12	A0A452DKE1	N-terminal amino-acid N(alpha)-acetyltransferase NatA OS=Capra hircus OX=9925 GN=NAA10 PE=3 SV=1	NAA10	2	yes	22.55	20859.7
GNSLPSSGEACR	12	A0A452DKE1	N-terminal amino-acid N(alpha)-acetyltransferase NatA OS=Capra hircus OX=9925 GN=NAA10 PE=3 SV=1	NAA10	2	yes	22.55	31236.3
HVVLGSIENK	10	A0A452DKE1	N-terminal amino-acid N(alpha)-acetyltransferase NatA OS=Capra hircus OX=9925 GN=NAA10 PE=3 SV=1	NAA10	2	yes	22.55	9410.28
FLILPDMLK	9	A0A452DKT5	Small nuclear ribonucleoprotein Sm D3 OS=Capra hircus OX=9925 GN=SNRPD3 PE=3 SV=1	SNRPD3	2	yes	15.08	92482.7
VAQLEQVYIR	10	A0A452DKT5	Small nuclear ribonucleoprotein Sm D3 OS=Capra hircus OX=9925 GN=SNRPD3 PE=3 SV=1	SNRPD3	2	yes	15.08	226600
AANFENHSGR	10	A0A452DKU9	Vinculin OS=Capra hircus OX=9925 GN=VCL PE=3 SV=1	VCL	2	yes	18.95	39066.8
AVAGNISDPGLQK	13	A0A452DKU9	Vinculin OS=Capra hircus OX=9925 GN=VCL PE=3 SV=1	VCL	2	yes	18.95	153247
ELLPVLISAMK	11	A0A452DKU9	Vinculin OS=Capra hircus OX=9925 GN=VCL PE=3 SV=1	VCL	2	yes	18.95	29332.4
GILSGTSDLLLTFDEAEVR	19	A0A452DKU9	Vinculin OS=Capra hircus OX=9925 GN=VCL PE=3 SV=1	VCL	3	yes	18.95	8487.78
GQGASPVAMQK	11	A0A452DKU9	Vinculin OS=Capra hircus OX=9925 GN=VCL PE=3 SV=1	VCL	2	yes	18.95	21076.1
IAELCDDPK	9	A0A452DKU9	Vinculin OS=Capra hircus OX=9925 GN=VCL PE=3 SV=1	VCL	2	yes	18.95	30138.9
IPTISTQLK	9	A0A452DKU9	Vinculin OS=Capra hircus OX=9925 GN=VCL PE=3 SV=1	VCL	2	yes	18.95	113730
KLEAMTNSK	9	A0A452DKU9	Vinculin OS=Capra hircus OX=9925 GN=VCL PE=3 SV=1	VCL	2	yes	18.95	17142.5
MALLMAEMSR	10	A0A452DKU9	Vinculin OS=Capra hircus OX=9925 GN=VCL PE=3 SV=1	VCL	2	yes	18.95	58802
MSAEINEIIR	10	A0A452DKU9	Vinculin OS=Capra hircus OX=9925 GN=VCL PE=3 SV=1	VCL	2	yes	18.95	77593.7
MTGLVDEAIDTK	12	A0A452DKU9	Vinculin OS=Capra hircus OX=9925 GN=VCL PE=3 SV=1	VCL	2	yes	18.95	94486.9
NQGIEEALK	9	A0A452DKU9	Vinculin OS=Capra hircus OX=9925 GN=VCL PE=3 SV=1	VCL	2	yes	18.95	33742.9
NQWIDNVEK	9	A0A452DKU9	Vinculin OS=Capra hircus OX=9925 GN=VCL PE=3 SV=1	VCL	2	yes	18.95	33436.3
QDLLAQCDR	9	A0A452DKU9	Vinculin OS=Capra hircus OX=9925 GN=VCL PE=3 SV=1	VCL	2	yes	18.95	39188
SLGEISALTSK	11	A0A452DKU9	Vinculin OS=Capra hircus OX=9925 GN=VCL PE=3 SV=1	VCL	2	yes	18.95	64353.9
SLLDASEEAIK	11	A0A452DKU9	Vinculin OS=Capra hircus OX=9925 GN=VCL PE=3 SV=1	VCL	2	yes	18.95	51355.7
STVEGIQASVK	11	A0A452DKU9	Vinculin OS=Capra hircus OX=9925 GN=VCL PE=3 SV=1	VCL	2	yes	18.95	46426.1
TNLLQVCER	9	A0A452DKU9	Vinculin OS=Capra hircus OX=9925 GN=VCL PE=3 SV=1	VCL	2	yes	18.95	78844.7
WIDNPTVDDR	10	A0A452DKU9	Vinculin OS=Capra hircus OX=9925 GN=VCL PE=3 SV=1	VCL	2	yes	18.95	155513
AAAYNLVQR	9	A0A452DL52	6-phosphofructokinase OS=Capra hircus OX=9925 GN=PFKL PE=3 SV=1	PFKL	2	yes	11.33	86082
ANVEHMTEK	9	A0A452DL52	6-phosphofructokinase OS=Capra hircus OX=9925 GN=PFKL PE=3 SV=1	PFKL	2	yes	11.33	59662.2
EQWWLNLR	8	A0A452DL52	6-phosphofructokinase OS=Capra hircus OX=9925 GN=PFKL PE=3 SV=1	PFKL	2	yes	11.33	50691.4
LPLMECVQMTK	11	A0A452DL52	6-phosphofructokinase OS=Capra hircus OX=9925 GN=PFKL PE=3 SV=1	PFKL	2	yes	11.33	78314.7
RFDEAIQLR	9	A0A452DL52	6-phosphofructokinase OS=Capra hircus OX=9925 GN=PFKL PE=3 SV=1	PFKL	2	yes	11.33	27636
SFENNWNIYK	10	A0A452DL52	6-phosphofructokinase OS=Capra hircus OX=9925 GN=PFKL PE=3 SV=1	PFKL	2	yes	11.33	23959.7
TFVLEVMGR	9	A0A452DL52	6-phosphofructokinase OS=Capra hircus OX=9925 GN=PFKL PE=3 SV=1	PFKL	2	no	11.33	72653.2
VTVLGHVQR	9	A0A452DL52	6-phosphofructokinase OS=Capra hircus OX=9925 GN=PFKL PE=3 SV=1	PFKL	2	no	11.33	36051
VVAFSPVTELK	11	A0A452DL52	6-phosphofructokinase OS=Capra hircus OX=9925 GN=PFKL PE=3 SV=1	PFKL	2	yes	11.33	105202
LATGIEDSELR	11	A0A452DLD0	Cullin 4A OS=Capra hircus OX=9925 GN=CUL4A PE=3 SV=1	CUL4A	2	yes	2.49	21692.3
AEEEEILNR	9	A0A452DM15	Calnexin OS=Capra hircus OX=9925 GN=CANX PE=3 SV=1	CANX	2	yes	4.72	71882.8
KTDAPQPDVK	10	A0A452DM15	Calnexin OS=Capra hircus OX=9925 GN=CANX PE=3 SV=1	CANX	2	yes	4.72	25754.1
PMIDNPNYK	9	A0A452DM15	Calnexin OS=Capra hircus OX=9925 GN=CANX PE=3 SV=1	CANX	2	yes	4.72	78405.5
ELEVAEGEGGK	11	A0A452DMC5	Hsp90 co-chaperone Cdc37 OS=Capra hircus OX=9925 GN=CDC37 PE=3 SV=1	CDC37	2	yes	8.16	56864.8
LKAEAQQLR	9	A0A452DMC5	Hsp90 co-chaperone Cdc37 OS=Capra hircus OX=9925 GN=CDC37 PE=3 SV=1	CDC37	2	yes	8.16	29622
SMPWNVDTLSK	11	A0A452DMC5	Hsp90 co-chaperone Cdc37 OS=Capra hircus OX=9925 GN=CDC37 PE=3 SV=1	CDC37	2	yes	8.16	65158.4
DVDAAYMNK	9	A0A452DMF8	Keratin, type II cytoskeletal 5 OS=Capra hircus OX=9925 GN=KRT5 PE=3 SV=1	KRT5	2	no	33.87	573777
EQIKTLNNK	9	A0A452DMF8	Keratin, type II cytoskeletal 5 OS=Capra hircus OX=9925 GN=KRT5 PE=3 SV=1	KRT5	2	no	33.87	89695.9
EYQELMNTK	9	A0A452DMF8	Keratin, type II cytoskeletal 5 OS=Capra hircus OX=9925 GN=KRT5 PE=3 SV=1	KRT5	2	no	33.87	790788
FASFIDKVR	9	A0A452DMF8	Keratin, type II cytoskeletal 5 OS=Capra hircus OX=9925 GN=KRT5 PE=3 SV=1	KRT5	2	no	33.87	17826.8
HEISEMNR	8	A0A452DMF8	Keratin, type II cytoskeletal 5 OS=Capra hircus OX=9925 GN=KRT5 PE=3 SV=1	KRT5	2	yes	33.87	79934.7
KDVDAAYMNK	10	A0A452DMF8	Keratin, type II cytoskeletal 5 OS=Capra hircus OX=9925 GN=KRT5 PE=3 SV=1	KRT5	2	no	33.87	18127
KLLEGEECR	9	A0A452DMF8	Keratin, type II cytoskeletal 5 OS=Capra hircus OX=9925 GN=KRT5 PE=3 SV=1	KRT5	2	no	33.87	246949
LAELEDALQK	10	A0A452DMF8	Keratin, type II cytoskeletal 5 OS=Capra hircus OX=9925 GN=KRT5 PE=3 SV=1	KRT5	2	yes	33.87	36633
LALDVEIATYR	11	A0A452DMF8	Keratin, type II cytoskeletal 5 OS=Capra hircus OX=9925 GN=KRT5 PE=3 SV=1	KRT5	2	no	33.87	12779400
LLEGEECR	8	A0A452DMF8	Keratin, type II cytoskeletal 5 OS=Capra hircus OX=9925 GN=KRT5 PE=3 SV=1	KRT5	2	no	33.87	7177400
LRSEIDNVK	9	A0A452DMF8	Keratin, type II cytoskeletal 5 OS=Capra hircus OX=9925 GN=KRT5 PE=3 SV=1	KRT5	2	yes	33.87	1081750
NKYEDEINK	9	A0A452DMF8	Keratin, type II cytoskeletal 5 OS=Capra hircus OX=9925 GN=KRT5 PE=3 SV=1	KRT5	2	no	33.87	446463
NTKHEISEMNR	11	A0A452DMF8	Keratin, type II cytoskeletal 5 OS=Capra hircus OX=9925 GN=KRT5 PE=3 SV=1	KRT5	2	yes	33.87	331838
QCANLQNAIADAEQR	15	A0A452DMF8	Keratin, type II cytoskeletal 5 OS=Capra hircus OX=9925 GN=KRT5 PE=3 SV=1	KRT5	3	yes	33.87	97765.4
QNLEPLFEQYINNLR	15	A0A452DMF8	Keratin, type II cytoskeletal 5 OS=Capra hircus OX=9925 GN=KRT5 PE=3 SV=1	KRT5	3	no	33.87	645919
SLDLDSIIAEVK	12	A0A452DMF8	Keratin, type II cytoskeletal 5 OS=Capra hircus OX=9925 GN=KRT5 PE=3 SV=1	KRT5	2	no	33.87	104524
SLYNLGGSKR	10	A0A452DMF8	Keratin, type II cytoskeletal 5 OS=Capra hircus OX=9925 GN=KRT5 PE=3 SV=1	KRT5	2	yes	33.87	895383
TEAESWYQTK	10	A0A452DMF8	Keratin, type II cytoskeletal 5 OS=Capra hircus OX=9925 GN=KRT5 PE=3 SV=1	KRT5	2	yes	33.87	911921
TTAENEFVMLK	11	A0A452DMF8	Keratin, type II cytoskeletal 5 OS=Capra hircus OX=9925 GN=KRT5 PE=3 SV=1	KRT5	2	yes	33.87	578318
WTLLQEQGTK	10	A0A452DMF8	Keratin, type II cytoskeletal 5 OS=Capra hircus OX=9925 GN=KRT5 PE=3 SV=1	KRT5	2	yes	33.87	7730850
YEDEINKR	8	A0A452DMF8	Keratin, type II cytoskeletal 5 OS=Capra hircus OX=9925 GN=KRT5 PE=3 SV=1	KRT5	2	no	33.87	8685310
YEELQQTAGR	10	A0A452DMF8	Keratin, type II cytoskeletal 5 OS=Capra hircus OX=9925 GN=KRT5 PE=3 SV=1	KRT5	2	yes	33.87	3232410
AECLTQCWAR	10	A0A452DMK5	procollagen-proline 3-dioxygenase OS=Capra hircus OX=9925 GN=P3H3 PE=3 SV=1	P3H3	2	yes	2.48	31502.1
EPYNYLQR	8	A0A452DMK5	procollagen-proline 3-dioxygenase OS=Capra hircus OX=9925 GN=P3H3 PE=3 SV=1	P3H3	2	yes	2.48	18405.3
ELQSQIQEAR	10	A0A452DMZ0	Dolichol-phosphate mannosyltransferase subunit 3 OS=Capra hircus OX=9925 GN=DPM3 PE=3 SV=1	DPM3	2	yes	10.87	49239
ATIPCLAER	9	A0A452DNB0	Interferon-induced GTP-binding protein Mx1 OS=Capra hircus OX=9925 GN=MX1 PE=3 SV=1	MX1	2	yes	18.96	372634
DIPEEESEK	9	A0A452DNB0	Interferon-induced GTP-binding protein Mx1 OS=Capra hircus OX=9925 GN=MX1 PE=3 SV=1	MX1	2	yes	18.96	825919
DQYDWLLK	8	A0A452DNB0	Interferon-induced GTP-binding protein Mx1 OS=Capra hircus OX=9925 GN=MX1 PE=3 SV=1	MX1	2	yes	18.96	52458.5
EIEISDASQVEK	12	A0A452DNB0	Interferon-induced GTP-binding protein Mx1 OS=Capra hircus OX=9925 GN=MX1 PE=3 SV=1	MX1	2	yes	18.96	1181380
EIISTIEGEELVGQYDSR	18	A0A452DNB0	Interferon-induced GTP-binding protein Mx1 OS=Capra hircus OX=9925 GN=MX1 PE=3 SV=1	MX1	3	yes	18.96	531208
EIKQFENR	8	A0A452DNB0	Interferon-induced GTP-binding protein Mx1 OS=Capra hircus OX=9925 GN=MX1 PE=3 SV=1	MX1	2	yes	18.96	6375.25
ELPGFVNYK	9	A0A452DNB0	Interferon-induced GTP-binding protein Mx1 OS=Capra hircus OX=9925 GN=MX1 PE=3 SV=1	MX1	2	yes	18.96	842686
GTEDKVVDVVR	11	A0A452DNB0	Interferon-induced GTP-binding protein Mx1 OS=Capra hircus OX=9925 GN=MX1 PE=3 SV=1	MX1	2	yes	18.96	12362
LEQENEAEK	9	A0A452DNB0	Interferon-induced GTP-binding protein Mx1 OS=Capra hircus OX=9925 GN=MX1 PE=3 SV=1	MX1	2	yes	18.96	518054
MAQDVDPQGDR	11	A0A452DNB0	Interferon-induced GTP-binding protein Mx1 OS=Capra hircus OX=9925 GN=MX1 PE=3 SV=1	MX1	2	yes	18.96	1468360
TLPLLENQIK	10	A0A452DNB0	Interferon-induced GTP-binding protein Mx1 OS=Capra hircus OX=9925 GN=MX1 PE=3 SV=1	MX1	2	yes	18.96	246458
EIIDPVLDR	9	A0A452DNE3	Tubulin alpha chain OS=Capra hircus OX=9925 GN=TUBA4A PE=3 SV=1	TUBA4A	2	yes	25.89	54132.6
DLVIQNEYLR	10	A0A452DNI4	Lysosomal alpha-mannosidase OS=Capra hircus OX=9925 GN=MAN2B1 PE=3 SV=1	MAN2B1	2	yes	2.21	48391.8
FQVIVYNPLGR	11	A0A452DNI4	Lysosomal alpha-mannosidase OS=Capra hircus OX=9925 GN=MAN2B1 PE=3 SV=1	MAN2B1	2	yes	2.21	23012.2
HFTEDIQTR	9	A0A452DNT0	non-specific serine/threonine protein kinase OS=Capra hircus OX=9925 GN=SRPK3 PE=4 SV=1	SRPK3	2	yes	1.59	13149.8
VGENADSQIK	10	A0A452DNW2	Histone H1.0 OS=Capra hircus OX=9925 GN=H1-0 PE=3 SV=1	H1-0	2	yes	5.15	58995.6
AVDVLCQCR	9	A0A452DP57	RBR-type E3 ubiquitin transferase OS=Capra hircus OX=9925 GN=ARIH1 PE=3 SV=1	ARIH1	2	yes	1.62	24617.1
VGLDATNCLR	10	A0A452DPD2	BRISC and BRCA1-A complex member 2 OS=Capra hircus OX=9925 GN=BABAM2 PE=3 SV=1	BABAM2	2	yes	2.61	26565.8
ETDLQELFR	9	A0A452DPH5	Eukaryotic translation initiation factor 3 subunit G OS=Capra hircus OX=9925 GN=EIF3G PE=3 SV=1	EIF3G	2	yes	5.62	22553.9
VTNLSEDTR	9	A0A452DPH5	Eukaryotic translation initiation factor 3 subunit G OS=Capra hircus OX=9925 GN=EIF3G PE=3 SV=1	EIF3G	2	yes	5.62	28691.5
IGAVNCGDDR	10	A0A452DPI7	DnaJ homolog subfamily C member 10 OS=Capra hircus OX=9925 GN=DNAJC10 PE=4 SV=1	DNAJC10	2	yes	1.24	57642.4
AIEILGGELGSK	12	A0A452DPJ7	Fumarate hydratase, mitochondrial OS=Capra hircus OX=9925 GN=FH PE=3 SV=1	FH	2	yes	7.84	277402
IEYDTFGELK	10	A0A452DPJ7	Fumarate hydratase, mitochondrial OS=Capra hircus OX=9925 GN=FH PE=3 SV=1	FH	2	yes	7.84	178860
IYELAAGGTAVGTGLNTR	18	A0A452DPJ7	Fumarate hydratase, mitochondrial OS=Capra hircus OX=9925 GN=FH PE=3 SV=1	FH	3	yes	7.84	23861.4
AQTQGPQQQR	10	A0A452DPK3	Mitochondrial import inner membrane translocase subunit TIM50 OS=Capra hircus OX=9925 GN=TIMM50 PE=3 SV=1	TIMM50	2	yes	5.63	40097
VLLDLSAFLK	10	A0A452DPK3	Mitochondrial import inner membrane translocase subunit TIM50 OS=Capra hircus OX=9925 GN=TIMM50 PE=3 SV=1	TIMM50	2	yes	5.63	27960.8
AFPMPGFDDH	10	A0A452DPN1	Serine hydroxymethyltransferase OS=Capra hircus OX=9925 GN=SHMT2 PE=3 SV=1	SHMT2	2	yes	1.99	24498.5
MTTALINPPTER	12	A0A452DPR9	DNA polymerase OS=Capra hircus OX=9925 GN=POLL PE=3 SV=1	POLL	2	yes	2.02	190967
DIFQAIFEK	9	A0A452DQC8	Isocitrate dehydrogenase [NADP] OS=Capra hircus OX=9925 GN=IDH2 PE=3 SV=1	IDH2	2	yes	23.01	109489
DQTNDQVTIDSALATQK	17	A0A452DQC8	Isocitrate dehydrogenase [NADP] OS=Capra hircus OX=9925 GN=IDH2 PE=3 SV=1	IDH2	3	yes	23.01	36867.8
LDGNQDLIR	9	A0A452DQC8	Isocitrate dehydrogenase [NADP] OS=Capra hircus OX=9925 GN=IDH2 PE=3 SV=1	IDH2	2	yes	23.01	136986
LIDDMVAQVLK	11	A0A452DQC8	Isocitrate dehydrogenase [NADP] OS=Capra hircus OX=9925 GN=IDH2 PE=3 SV=1	IDH2	2	yes	23.01	405879
LILPHVDVQLK	11	A0A452DQC8	Isocitrate dehydrogenase [NADP] OS=Capra hircus OX=9925 GN=IDH2 PE=3 SV=1	IDH2	2	yes	23.01	163403
LNEHFLNTSDFLDTIK	16	A0A452DQC8	Isocitrate dehydrogenase [NADP] OS=Capra hircus OX=9925 GN=IDH2 PE=3 SV=1	IDH2	3	yes	23.01	44321.4
PVVEMDGDEMTR	12	A0A452DQC8	Isocitrate dehydrogenase [NADP] OS=Capra hircus OX=9925 GN=IDH2 PE=3 SV=1	IDH2	2	yes	23.01	262725
SSGGFVWACK	10	A0A452DQC8	Isocitrate dehydrogenase [NADP] OS=Capra hircus OX=9925 GN=IDH2 PE=3 SV=1	IDH2	2	yes	23.01	189288
YFDLGLPNR	9	A0A452DQC8	Isocitrate dehydrogenase [NADP] OS=Capra hircus OX=9925 GN=IDH2 PE=3 SV=1	IDH2	2	yes	23.01	448676
GDYAPILQK	9	A0A452DQE6	Dipeptidyl peptidase 3 OS=Capra hircus OX=9925 GN=DPP3 PE=3 SV=1	DPP3	2	yes	1.23	20843.5
AQTYLGIEK	9	A0A452DQU9	Utrophin OS=Capra hircus OX=9925 GN=UTRN PE=4 SV=1	UTRN	2	yes	4.26	35254.7
EVAGPTEMCDQR	12	A0A452DQU9	Utrophin OS=Capra hircus OX=9925 GN=UTRN PE=4 SV=1	UTRN	2	yes	4.26	46967.5
IIADLEEEQR	10	A0A452DQU9	Utrophin OS=Capra hircus OX=9925 GN=UTRN PE=4 SV=1	UTRN	2	yes	4.26	60686.8
INSDSEELTQR	11	A0A452DQU9	Utrophin OS=Capra hircus OX=9925 GN=UTRN PE=4 SV=1	UTRN	2	yes	4.26	40245.1
LGMSQIPQK	9	A0A452DQU9	Utrophin OS=Capra hircus OX=9925 GN=UTRN PE=4 SV=1	UTRN	2	yes	4.26	61018.9
LHDVLMELQR	10	A0A452DQU9	Utrophin OS=Capra hircus OX=9925 GN=UTRN PE=4 SV=1	UTRN	2	yes	4.26	29702.2
LLDPEDVAVQLPDKK	15	A0A452DQU9	Utrophin OS=Capra hircus OX=9925 GN=UTRN PE=4 SV=1	UTRN	3	yes	4.26	39977.5
LLEEYGSDDTR	11	A0A452DQU9	Utrophin OS=Capra hircus OX=9925 GN=UTRN PE=4 SV=1	UTRN	2	yes	4.26	25905.7
LLQVSVDDR	9	A0A452DQU9	Utrophin OS=Capra hircus OX=9925 GN=UTRN PE=4 SV=1	UTRN	2	yes	4.26	35283.5
MTELFQSLADLNNVR	15	A0A452DQU9	Utrophin OS=Capra hircus OX=9925 GN=UTRN PE=4 SV=1	UTRN	3	yes	4.26	28766.7
NLQVEYEQLK	10	A0A452DQU9	Utrophin OS=Capra hircus OX=9925 GN=UTRN PE=4 SV=1	UTRN	2	yes	4.26	21032.9
NLVEGGEAVLEEK	13	A0A452DQU9	Utrophin OS=Capra hircus OX=9925 GN=UTRN PE=4 SV=1	UTRN	2	yes	4.26	7889.88
YQAVQQGLEER	11	A0A452DQU9	Utrophin OS=Capra hircus OX=9925 GN=UTRN PE=4 SV=1	UTRN	2	yes	4.26	21027.8
DFLLKPELLR	10	A0A452DQY2	Spliceosome RNA helicase DDX39B OS=Capra hircus OX=9925 GN=DDX39B PE=4 SV=1	DDX39B	2	no	16.82	173130
GSYVSIHSSGFR	12	A0A452DQY2	Spliceosome RNA helicase DDX39B OS=Capra hircus OX=9925 GN=DDX39B PE=4 SV=1	DDX39B	2	no	16.82	43591.6
HFILDECDK	9	A0A452DQY2	Spliceosome RNA helicase DDX39B OS=Capra hircus OX=9925 GN=DDX39B PE=4 SV=1	DDX39B	2	yes	16.82	56201.2
ILVATNLFGR	10	A0A452DQY2	Spliceosome RNA helicase DDX39B OS=Capra hircus OX=9925 GN=DDX39B PE=4 SV=1	DDX39B	2	no	16.82	219553
MLEQLDMR	8	A0A452DQY2	Spliceosome RNA helicase DDX39B OS=Capra hircus OX=9925 GN=DDX39B PE=4 SV=1	DDX39B	2	no	16.82	85871.9
NCPHIVVGTPGR	12	A0A452DQY2	Spliceosome RNA helicase DDX39B OS=Capra hircus OX=9925 GN=DDX39B PE=4 SV=1	DDX39B	2	yes	16.82	33809.9
VAVFFGGLSIK	11	A0A452DQY2	Spliceosome RNA helicase DDX39B OS=Capra hircus OX=9925 GN=DDX39B PE=4 SV=1	DDX39B	2	yes	16.82	6306.54
EGWPDTAYGVSK	12	A0A452DR39	Carbonyl reductase (NADPH) OS=Capra hircus OX=9925 GN=LOC108633281 PE=3 SV=1	LOC108633281	2	yes	9.03	26754.1
FHQLDIDDLQSIR	13	A0A452DR39	Carbonyl reductase (NADPH) OS=Capra hircus OX=9925 GN=LOC108633281 PE=3 SV=1	LOC108633281	3	yes	9.03	61152.8
IDYAPEFHQR	10	A0A452DR71	YTH domain-containing family protein OS=Capra hircus OX=9925 GN=YTHDC1 PE=3 SV=1	YTHDC1	2	yes	1.43	111429
LFIFETFCR	9	A0A452DRD5	Eukaryotic translation initiation factor 3 subunit E OS=Capra hircus OX=9925 GN=EIF3E PE=3 SV=1	EIF3E	2	yes	17.3	39256.2
LNMTPEEAER	10	A0A452DRD5	Eukaryotic translation initiation factor 3 subunit E OS=Capra hircus OX=9925 GN=EIF3E PE=3 SV=1	EIF3E	2	yes	17.3	107905
MFEDPETTR	9	A0A452DRD5	Eukaryotic translation initiation factor 3 subunit E OS=Capra hircus OX=9925 GN=EIF3E PE=3 SV=1	EIF3E	2	yes	17.3	100724
MLFDYLADK	9	A0A452DRD5	Eukaryotic translation initiation factor 3 subunit E OS=Capra hircus OX=9925 GN=EIF3E PE=3 SV=1	EIF3E	2	yes	17.3	64416
QEYLDTLYR	9	A0A452DRD5	Eukaryotic translation initiation factor 3 subunit E OS=Capra hircus OX=9925 GN=EIF3E PE=3 SV=1	EIF3E	2	yes	17.3	47174.6
QLQAETEPIVK	11	A0A452DRD5	Eukaryotic translation initiation factor 3 subunit E OS=Capra hircus OX=9925 GN=EIF3E PE=3 SV=1	EIF3E	2	yes	17.3	23131.7
VIQQESYTYK	10	A0A452DRD5	Eukaryotic translation initiation factor 3 subunit E OS=Capra hircus OX=9925 GN=EIF3E PE=3 SV=1	EIF3E	2	yes	17.3	11972.8
YLTTAVITNK	10	A0A452DRD5	Eukaryotic translation initiation factor 3 subunit E OS=Capra hircus OX=9925 GN=EIF3E PE=3 SV=1	EIF3E	2	yes	17.3	22205.1
ENLEEEATIMK	11	A0A452DRD6	NADH dehydrogenase [ubiquinone] 1 alpha subcomplex subunit 13 OS=Capra hircus OX=9925 GN=NDUFA13 PE=3 SV=1	NDUFA13	2	yes	21.53	91461.6
IALMPLLQAEK	11	A0A452DRD6	NADH dehydrogenase [ubiquinone] 1 alpha subcomplex subunit 13 OS=Capra hircus OX=9925 GN=NDUFA13 PE=3 SV=1	NDUFA13	2	yes	21.53	25162.4
LQIEDFEAR	9	A0A452DRD6	NADH dehydrogenase [ubiquinone] 1 alpha subcomplex subunit 13 OS=Capra hircus OX=9925 GN=NDUFA13 PE=3 SV=1	NDUFA13	2	yes	21.53	194140
CLSSATDPQTK	11	A0A452DRH3	Protein transport protein Sec31A OS=Capra hircus OX=9925 GN=SEC31A PE=3 SV=1	SEC31A	2	yes	5.83	23329.8
EALAAVLTYAK	11	A0A452DRH3	Protein transport protein Sec31A OS=Capra hircus OX=9925 GN=SEC31A PE=3 SV=1	SEC31A	2	yes	5.83	114016
KIDASQTEFEK	11	A0A452DRH3	Protein transport protein Sec31A OS=Capra hircus OX=9925 GN=SEC31A PE=3 SV=1	SEC31A	2	yes	5.83	15353.8
LPVVQMWDLR	10	A0A452DRH3	Protein transport protein Sec31A OS=Capra hircus OX=9925 GN=SEC31A PE=3 SV=1	SEC31A	2	yes	5.83	33568.2
NPAVLSAASFDGR	13	A0A452DRH3	Protein transport protein Sec31A OS=Capra hircus OX=9925 GN=SEC31A PE=3 SV=1	SEC31A	2	yes	5.83	55583.5
RLEFLYDK	8	A0A452DRH3	Protein transport protein Sec31A OS=Capra hircus OX=9925 GN=SEC31A PE=3 SV=1	SEC31A	2	yes	5.83	30157.5
YLELLGYR	8	A0A452DRH3	Protein transport protein Sec31A OS=Capra hircus OX=9925 GN=SEC31A PE=3 SV=1	SEC31A	2	yes	5.83	107913
IVADQLCAK	9	A0A452DRI6	IST1 homolog OS=Capra hircus OX=9925 GN=IST1 PE=3 SV=1	IST1	2	yes	5.22	39047.4
TNQIGTVNDR	10	A0A452DRI6	IST1 homolog OS=Capra hircus OX=9925 GN=IST1 PE=3 SV=1	IST1	2	yes	5.22	13062.3
FWVYPPEK	8	A0A452DRK5	Hemopexin OS=Capra hircus OX=9925 GN=HPX PE=3 SV=1	HPX	2	yes	1.74	98796.9
LSHETVTIELK	11	A0A452DRM6	Small nuclear ribonucleoprotein Sm D1 OS=Capra hircus OX=9925 GN=SNRPD1 PE=3 SV=1	SNRPD1	2	yes	20.17	64901.7
NREPVQLETLSIR	13	A0A452DRM6	Small nuclear ribonucleoprotein Sm D1 OS=Capra hircus OX=9925 GN=SNRPD1 PE=3 SV=1	SNRPD1	3	yes	20.17	160313
ISVNNVLPVFDNLMQQK	17	A0A452DRN1	Cathepsin D OS=Capra hircus OX=9925 GN=CTSD PE=3 SV=1	CTSD	3	yes	6.55	32139.9
VSSLPQVTLK	10	A0A452DRN1	Cathepsin D OS=Capra hircus OX=9925 GN=CTSD PE=3 SV=1	CTSD	2	yes	6.55	159495
YQKSTELLIR	10	A0A452DRQ7	Histone H3 OS=Capra hircus OX=9925 GN=LOC102185882 PE=3 SV=1	LOC102185882	2	yes	13.97	20747.2
YRPGTVALR	9	A0A452DRQ7	Histone H3 OS=Capra hircus OX=9925 GN=LOC102185882 PE=3 SV=1	LOC102185882	2	yes	13.97	2211580
RNEFLGELQK	10	A0A452DS06	Septin OS=Capra hircus OX=9925 GN=SEPTIN6 PE=3 SV=1	SEPTIN6	2	yes	2.32	18284.6
DLVGELGTAIR	11	A0A452DS14	Alpha-L-fucosidase OS=Capra hircus OX=9925 GN=FUCA1 PE=3 SV=1	FUCA1	2	yes	4.46	54396.9
PLPAWFDEAK	10	A0A452DS14	Alpha-L-fucosidase OS=Capra hircus OX=9925 GN=FUCA1 PE=3 SV=1	FUCA1	2	yes	4.46	59200.1
AYTNFDAER	9	A0A452DSB1	Annexin OS=Capra hircus OX=9925 GN=ANXA2 PE=3 SV=1	ANXA2	2	yes	37.46	420313
DALNIETAIK	10	A0A452DSB1	Annexin OS=Capra hircus OX=9925 GN=ANXA2 PE=3 SV=1	ANXA2	2	yes	37.46	603745
DIVSDTSGDFR	11	A0A452DSB1	Annexin OS=Capra hircus OX=9925 GN=ANXA2 PE=3 SV=1	ANXA2	2	yes	37.46	704456
DLYDAGVKR	9	A0A452DSB1	Annexin OS=Capra hircus OX=9925 GN=ANXA2 PE=3 SV=1	ANXA2	2	yes	37.46	41516.9
GLGTDEDSLIEIICSR	16	A0A452DSB1	Annexin OS=Capra hircus OX=9925 GN=ANXA2 PE=3 SV=1	ANXA2	3	yes	37.46	91052.2
QDIAFAYQR	9	A0A452DSB1	Annexin OS=Capra hircus OX=9925 GN=ANXA2 PE=3 SV=1	ANXA2	2	yes	37.46	426371
RAEDGSVIDYELIDQDAR	18	A0A452DSB1	Annexin OS=Capra hircus OX=9925 GN=ANXA2 PE=3 SV=1	ANXA2	3	yes	37.46	35571.4
SALSGHLETVILGLLK	16	A0A452DSB1	Annexin OS=Capra hircus OX=9925 GN=ANXA2 PE=3 SV=1	ANXA2	3	yes	37.46	100070
TNQELQEINR	10	A0A452DSB1	Annexin OS=Capra hircus OX=9925 GN=ANXA2 PE=3 SV=1	ANXA2	2	yes	37.46	1305070
TPAQYDASELK	11	A0A452DSB1	Annexin OS=Capra hircus OX=9925 GN=ANXA2 PE=3 SV=1	ANXA2	2	yes	37.46	330579
WISIMTER	8	A0A452DSB1	Annexin OS=Capra hircus OX=9925 GN=ANXA2 PE=3 SV=1	ANXA2	2	yes	37.46	315411
RVEIMEEESEQ	11	A0A452DSP1	Ubiquitin carboxyl-terminal hydrolase OS=Capra hircus OX=9925 GN=USP14 PE=3 SV=1	USP14	2	yes	4.45	21734.6
VSIVTPEDILR	11	A0A452DSP1	Ubiquitin carboxyl-terminal hydrolase OS=Capra hircus OX=9925 GN=USP14 PE=3 SV=1	USP14	2	yes	4.45	86072.6
DTGDIFCTR	9	A0A452DSZ0	Desmocollin 1 OS=Capra hircus OX=9925 GN=DSC1 PE=4 SV=1	DSC1	2	yes	1.01	278087
VQPVPGENGGDAR	13	A0A452DT16	Oxysterol-binding protein OS=Capra hircus OX=9925 GN=OSBP PE=3 SV=1	OSBP	2	yes	1.57	7999.92
LSTVQSAQGTK	11	A0A452DT91	Transient receptor potential cation channel subfamily C member 4 OS=Capra hircus OX=9925 GN=TRPC4 PE=4 SV=1	TRPC4	2	yes	1.12	9020.51
AAMEPIVISAK	11	A0A452DTD0	Talin 1 OS=Capra hircus OX=9925 GN=TLN1 PE=4 SV=1	TLN1	2	yes	14.46	196973
ADAEGESDLENSR	13	A0A452DTD0	Talin 1 OS=Capra hircus OX=9925 GN=TLN1 PE=4 SV=1	TLN1	2	yes	14.46	64121.8
AIAVTVQEMVTK	12	A0A452DTD0	Talin 1 OS=Capra hircus OX=9925 GN=TLN1 PE=4 SV=1	TLN1	2	yes	14.46	268339
ALDGAFTEENR	11	A0A452DTD0	Talin 1 OS=Capra hircus OX=9925 GN=TLN1 PE=4 SV=1	TLN1	2	yes	14.46	169522
ALSTDPAAPTLK	12	A0A452DTD0	Talin 1 OS=Capra hircus OX=9925 GN=TLN1 PE=4 SV=1	TLN1	2	yes	14.46	257180
AVEGCVSASQAATEDAQLLR	20	A0A452DTD0	Talin 1 OS=Capra hircus OX=9925 GN=TLN1 PE=4 SV=1	TLN1	3	yes	14.46	26561.2
CVSCLPGQR	9	A0A452DTD0	Talin 1 OS=Capra hircus OX=9925 GN=TLN1 PE=4 SV=1	TLN1	2	yes	14.46	85600.9
EGAETFADHR	10	A0A452DTD0	Talin 1 OS=Capra hircus OX=9925 GN=TLN1 PE=4 SV=1	TLN1	2	yes	14.46	89376.4
EVANSTANLVK	11	A0A452DTD0	Talin 1 OS=Capra hircus OX=9925 GN=TLN1 PE=4 SV=1	TLN1	2	yes	14.46	18003
FFYSDQNVDSR	11	A0A452DTD0	Talin 1 OS=Capra hircus OX=9925 GN=TLN1 PE=4 SV=1	TLN1	2	yes	14.46	308093
GLAGAVSELLR	11	A0A452DTD0	Talin 1 OS=Capra hircus OX=9925 GN=TLN1 PE=4 SV=1	TLN1	2	yes	14.46	116510
KEEVTGTLR	9	A0A452DTD0	Talin 1 OS=Capra hircus OX=9925 GN=TLN1 PE=4 SV=1	TLN1	2	yes	14.46	40119.6
LHTDDELNWLDHGR	14	A0A452DTD0	Talin 1 OS=Capra hircus OX=9925 GN=TLN1 PE=4 SV=1	TLN1	3	yes	14.46	17997.5
LKPLPGETMEK	11	A0A452DTD0	Talin 1 OS=Capra hircus OX=9925 GN=TLN1 PE=4 SV=1	TLN1	2	yes	14.46	227698
LNEAAAGLNQAATELVQASR	20	A0A452DTD0	Talin 1 OS=Capra hircus OX=9925 GN=TLN1 PE=4 SV=1	TLN1	3	yes	14.46	44282.2
MATNAAAQNAIK	12	A0A452DTD0	Talin 1 OS=Capra hircus OX=9925 GN=TLN1 PE=4 SV=1	TLN1	2	yes	14.46	60190.6
NCGQMSEIEAK	11	A0A452DTD0	Talin 1 OS=Capra hircus OX=9925 GN=TLN1 PE=4 SV=1	TLN1	2	yes	14.46	157588
NLGTALAELR	10	A0A452DTD0	Talin 1 OS=Capra hircus OX=9925 GN=TLN1 PE=4 SV=1	TLN1	2	yes	14.46	65055.7
PAAVAAENEEIGAHIK	16	A0A452DTD0	Talin 1 OS=Capra hircus OX=9925 GN=TLN1 PE=4 SV=1	TLN1	3	yes	14.46	50800.5
QEDVIATANLSR	12	A0A452DTD0	Talin 1 OS=Capra hircus OX=9925 GN=TLN1 PE=4 SV=1	TLN1	2	yes	14.46	138508
QELAVFCSPEPPAK	14	A0A452DTD0	Talin 1 OS=Capra hircus OX=9925 GN=TLN1 PE=4 SV=1	TLN1	3	yes	14.46	9408.22
SAQPASAEPR	10	A0A452DTD0	Talin 1 OS=Capra hircus OX=9925 GN=TLN1 PE=4 SV=1	TLN1	2	yes	14.46	67959.5
SIAAATSALVK	11	A0A452DTD0	Talin 1 OS=Capra hircus OX=9925 GN=TLN1 PE=4 SV=1	TLN1	2	yes	14.46	177768
STVLQQQYNR	10	A0A452DTD0	Talin 1 OS=Capra hircus OX=9925 GN=TLN1 PE=4 SV=1	TLN1	2	yes	14.46	31331.7
TSTPEDFIR	9	A0A452DTD0	Talin 1 OS=Capra hircus OX=9925 GN=TLN1 PE=4 SV=1	TLN1	2	yes	14.46	100889
TYGVSFFLVK	10	A0A452DTD0	Talin 1 OS=Capra hircus OX=9925 GN=TLN1 PE=4 SV=1	TLN1	2	yes	14.46	35491.4
VEHGSVALPAIMR	13	A0A452DTD0	Talin 1 OS=Capra hircus OX=9925 GN=TLN1 PE=4 SV=1	TLN1	2	yes	14.46	48683.5
VGDDPAVWQLK	11	A0A452DTD0	Talin 1 OS=Capra hircus OX=9925 GN=TLN1 PE=4 SV=1	TLN1	2	yes	14.46	208124
VLVQNAAGSQEK	12	A0A452DTD0	Talin 1 OS=Capra hircus OX=9925 GN=TLN1 PE=4 SV=1	TLN1	2	yes	14.46	105991
VMVTNVTSLLK	11	A0A452DTD0	Talin 1 OS=Capra hircus OX=9925 GN=TLN1 PE=4 SV=1	TLN1	2	yes	14.46	216361
VSHVLAALQAGNR	13	A0A452DTD0	Talin 1 OS=Capra hircus OX=9925 GN=TLN1 PE=4 SV=1	TLN1	2	yes	14.46	75661.1
AIFTGYYGK	9	A0A452DTT0	2',3'-cyclic-nucleotide 3'-phosphodiesterase OS=Capra hircus OX=9925 GN=CNP PE=3 SV=1	CNP	2	yes	8.55	32501.4
GAFSEEYKR	9	A0A452DTT0	2',3'-cyclic-nucleotide 3'-phosphodiesterase OS=Capra hircus OX=9925 GN=CNP PE=3 SV=1	CNP	2	yes	8.55	10436.8
HFVSGDEPR	9	A0A452DTT0	2',3'-cyclic-nucleotide 3'-phosphodiesterase OS=Capra hircus OX=9925 GN=CNP PE=3 SV=1	CNP	2	yes	8.55	21083
IELLTYFGK	9	A0A452DTT0	2',3'-cyclic-nucleotide 3'-phosphodiesterase OS=Capra hircus OX=9925 GN=CNP PE=3 SV=1	CNP	2	yes	8.55	11770.2
EQGVLSFWR	9	A0A452DTY2	ADP/ATP translocase OS=Capra hircus OX=9925 GN=SLC25A5 PE=3 SV=1	SLC25A5	2	yes	17.11	904652
GLYQGFNVSVQGIIIYR	17	A0A452DTY2	ADP/ATP translocase OS=Capra hircus OX=9925 GN=SLC25A5 PE=3 SV=1	SLC25A5	3	yes	17.11	15341.5
KGTDIMYTGTLDCWR	15	A0A452DTY2	ADP/ATP translocase OS=Capra hircus OX=9925 GN=SLC25A5 PE=3 SV=1	SLC25A5	3	yes	17.11	18104.8
QIFLGGVDKR	10	A0A452DTY2	ADP/ATP translocase OS=Capra hircus OX=9925 GN=SLC25A5 PE=3 SV=1	SLC25A5	2	yes	17.11	34194.1
LLFEVFDENR	10	A0A452DUB1	HECT-type E3 ubiquitin transferase OS=Capra hircus OX=9925 GN=NEDD4L PE=4 SV=1	NEDD4L	2	no	2.08	20785.5
QYLQAVGMFR	10	A0A452DUS0	Cytoplasmic aconitate hydratase OS=Capra hircus OX=9925 GN=ACO1 PE=3 SV=1	ACO1	2	yes	1.12	5405.76
IPEGPIDQGPASGR	14	A0A452DUT6	Alpha-(1,6)-fucosyltransferase OS=Capra hircus OX=9925 GN=FUT8 PE=3 SV=1	FUT8	2	yes	4	29874.7
PVSETCTDR	9	A0A452DUT6	Alpha-(1,6)-fucosyltransferase OS=Capra hircus OX=9925 GN=FUT8 PE=3 SV=1	FUT8	2	yes	4	17399.2
AATALKDVVK	10	A0A452DVG8	Protein disulfide-isomerase A6 OS=Capra hircus OX=9925 GN=PDIA6 PE=3 SV=1	PDIA6	2	yes	10.45	12732.4
GESPVDYDGGR	11	A0A452DVG8	Protein disulfide-isomerase A6 OS=Capra hircus OX=9925 GN=PDIA6 PE=3 SV=1	PDIA6	2	yes	10.45	193980
HQSLGGQYGVQGFPTIK	17	A0A452DVG8	Protein disulfide-isomerase A6 OS=Capra hircus OX=9925 GN=PDIA6 PE=3 SV=1	PDIA6	3	yes	10.45	92349.9
VGAVDADKHQSLGGQYGVQGFPTIK	25	A0A452DVG8	Protein disulfide-isomerase A6 OS=Capra hircus OX=9925 GN=PDIA6 PE=3 SV=1	PDIA6	4	yes	10.45	18565.5
FHTITTSYYR	10	A0A452DVM2	Ras-related protein Rab-10 OS=Capra hircus OX=9925 GN=RAB10 PE=3 SV=1	RAB10	2	yes	16	29686.4
AACLPLPGYR	10	A0A452DVP7	Lymphocyte cytosolic protein 1 OS=Capra hircus OX=9925 GN=LCP1 PE=4 SV=1	LCP1	2	yes	14.35	114793
AECMLQQAER	10	A0A452DVP7	Lymphocyte cytosolic protein 1 OS=Capra hircus OX=9925 GN=LCP1 PE=4 SV=1	LCP1	2	yes	14.35	26472.6
QFVTATDVVR	10	A0A452DVP7	Lymphocyte cytosolic protein 1 OS=Capra hircus OX=9925 GN=LCP1 PE=4 SV=1	LCP1	2	yes	14.35	47729
TENLNEEEK	9	A0A452DVP7	Lymphocyte cytosolic protein 1 OS=Capra hircus OX=9925 GN=LCP1 PE=4 SV=1	LCP1	2	yes	14.35	22480.7
NCTIVSPDAGGAK	13	A0A452DVX3	Ribose-phosphate pyrophosphokinase 1 OS=Capra hircus OX=9925 PE=3 SV=1	--	2	yes	4.09	55610.4
DLEDLQILIK	10	A0A452DW73	Aconitate hydratase, mitochondrial OS=Capra hircus OX=9925 GN=ACO2 PE=3 SV=1	ACO2	2	yes	4.1	12349.8
FNPETDFLTGK	11	A0A452DW73	Aconitate hydratase, mitochondrial OS=Capra hircus OX=9925 GN=ACO2 PE=3 SV=1	ACO2	2	yes	4.1	42758.5
LEAPDADELPR	11	A0A452DW73	Aconitate hydratase, mitochondrial OS=Capra hircus OX=9925 GN=ACO2 PE=3 SV=1	ACO2	2	yes	4.1	65547.5
DNLLDDLQR	9	A0A452DWL1	Desmin OS=Capra hircus OX=9925 GN=DES PE=3 SV=1	DES	2	yes	26.38	219979
EEAENNLAAFR	11	A0A452DWL1	Desmin OS=Capra hircus OX=9925 GN=DES PE=3 SV=1	DES	2	yes	26.38	23464.4
FLEQQNAALAAEVNR	15	A0A452DWL1	Desmin OS=Capra hircus OX=9925 GN=DES PE=3 SV=1	DES	3	yes	26.38	21556.4
MALDVEIATYR	11	A0A452DWL1	Desmin OS=Capra hircus OX=9925 GN=DES PE=3 SV=1	DES	2	yes	26.38	115776
NISEAEEWYK	10	A0A452DWL1	Desmin OS=Capra hircus OX=9925 GN=DES PE=3 SV=1	DES	2	yes	26.38	88493.2
QVEVLTNQR	9	A0A452DWL1	Desmin OS=Capra hircus OX=9925 GN=DES PE=3 SV=1	DES	2	yes	26.38	115317
TSGGAGGLGALR	12	A0A452DWL1	Desmin OS=Capra hircus OX=9925 GN=DES PE=3 SV=1	DES	2	yes	26.38	114690
VAEIYEEELR	10	A0A452DWL1	Desmin OS=Capra hircus OX=9925 GN=DES PE=3 SV=1	DES	2	yes	26.38	284972
VSDLTQAANK	10	A0A452DWL1	Desmin OS=Capra hircus OX=9925 GN=DES PE=3 SV=1	DES	2	yes	26.38	66313.4
DAVTYTEHAK	10	A0A452DWU1	Histone H4 OS=Capra hircus OX=9925 GN=LOC102180307 PE=3 SV=1	LOC102180307	2	yes	52.43	317844
DAVTYTEHAKR	11	A0A452DWU1	Histone H4 OS=Capra hircus OX=9925 GN=LOC102180307 PE=3 SV=1	LOC102180307	2	yes	52.43	23585.2
DNIQGITKPAIR	12	A0A452DWU1	Histone H4 OS=Capra hircus OX=9925 GN=LOC102180307 PE=3 SV=1	LOC102180307	2	yes	52.43	6453740
ISGLIYEETR	10	A0A452DWU1	Histone H4 OS=Capra hircus OX=9925 GN=LOC102180307 PE=3 SV=1	LOC102180307	2	yes	52.43	11431700
RISGLIYEETR	11	A0A452DWU1	Histone H4 OS=Capra hircus OX=9925 GN=LOC102180307 PE=3 SV=1	LOC102180307	2	yes	52.43	45558.4
TVTAMDVVYALK	12	A0A452DWU1	Histone H4 OS=Capra hircus OX=9925 GN=LOC102180307 PE=3 SV=1	LOC102180307	2	yes	52.43	114472
VFLENVIRDAVTYTEHAK	18	A0A452DWU1	Histone H4 OS=Capra hircus OX=9925 GN=LOC102180307 PE=3 SV=1	LOC102180307	4	yes	52.43	24193.1
AELHLLDFQGK	11	A0A452DX22	U3 small nucleolar RNA-associated protein 11 OS=Capra hircus OX=9925 GN=UTP11 PE=3 SV=1	UTP11	2	yes	4.35	22005.9
DDNMFQIGK	9	A0A452DX93	Activated RNA polymerase II transcriptional coactivator p15 OS=Capra hircus OX=9925 GN=SUB1 PE=3 SV=1	SUB1	2	yes	15.75	12434.1
EQISDIDDAVR	11	A0A452DX93	Activated RNA polymerase II transcriptional coactivator p15 OS=Capra hircus OX=9925 GN=SUB1 PE=3 SV=1	SUB1	2	yes	15.75	68283.1
GAAVDEYFR	9	A0A452DXF8	Histone-arginine methyltransferase CARM1 OS=Capra hircus OX=9925 GN=CARM1 PE=4 SV=1	CARM1	2	yes	1.48	44808
APDGSVVTQR	10	A0A452DXH7	Pyridoxal kinase OS=Capra hircus OX=9925 GN=PDXK PE=3 SV=1	PDXK	2	yes	3.21	19302
FNVWDVGGQDK	11	A0A452DXS5	ADP-ribosylation factor 6 OS=Capra hircus OX=9925 GN=ARF6 PE=3 SV=1	ARF6	2	yes	12.57	133735
ILMLGLDAAGK	11	A0A452DXS5	ADP-ribosylation factor 6 OS=Capra hircus OX=9925 GN=ARF6 PE=3 SV=1	ARF6	2	yes	12.57	112790
ESVGILMQR	9	A0A452DY12	Zinc transporter OS=Capra hircus OX=9925 GN=SLC30A7 PE=3 SV=1	SLC30A7	2	yes	2.39	16550.1
YEDAVQFIR	9	A0A452DYA3	Protein tyrosine phosphatase type IVA 1 OS=Capra hircus OX=9925 PE=3 SV=1	--	2	no	5.56	28555.5
CVVVGDGAVGK	11	A0A452DYD4	Cell division control protein 42 homolog OS=Capra hircus OX=9925 GN=LOC102176514 PE=3 SV=1	LOC102176514	2	no	26.92	66181.5
NVFDEAILAALEPPEPK	17	A0A452DYD4	Cell division control protein 42 homolog OS=Capra hircus OX=9925 GN=LOC102176514 PE=3 SV=1	LOC102176514	3	yes	26.92	21750.2
TCLLISYTTNK	11	A0A452DYD4	Cell division control protein 42 homolog OS=Capra hircus OX=9925 GN=LOC102176514 PE=3 SV=1	LOC102176514	2	yes	26.92	43352.3
YVECSALTQK	10	A0A452DYD4	Cell division control protein 42 homolog OS=Capra hircus OX=9925 GN=LOC102176514 PE=3 SV=1	LOC102176514	2	yes	26.92	228969
VADLETISTATGR	13	A0A452DYK9	Delta(14)-sterol reductase TM7SF2 OS=Capra hircus OX=9925 GN=TM7SF2 PE=3 SV=1	TM7SF2	2	yes	3.11	133966
CEYPAACNALETLLIHR	17	A0A452DZ44	Delta-1-pyrroline-5-carboxylate synthase OS=Capra hircus OX=9925 GN=ALDH18A1 PE=3 SV=1	ALDH18A1	3	yes	10.79	6990.92
EAVQLVNTR	9	A0A452DZ44	Delta-1-pyrroline-5-carboxylate synthase OS=Capra hircus OX=9925 GN=ALDH18A1 PE=3 SV=1	ALDH18A1	2	yes	10.79	37867.1
GPVGLEGLLTTK	12	A0A452DZ44	Delta-1-pyrroline-5-carboxylate synthase OS=Capra hircus OX=9925 GN=ALDH18A1 PE=3 SV=1	ALDH18A1	2	yes	10.79	105304
HEILLSQSVR	10	A0A452DZ44	Delta-1-pyrroline-5-carboxylate synthase OS=Capra hircus OX=9925 GN=ALDH18A1 PE=3 SV=1	ALDH18A1	2	yes	10.79	80930.9
ILHLLTQEALSIHGVK	16	A0A452DZ44	Delta-1-pyrroline-5-carboxylate synthase OS=Capra hircus OX=9925 GN=ALDH18A1 PE=3 SV=1	ALDH18A1	3	yes	10.79	24833.8
QIAASSQESVGR	12	A0A452DZ44	Delta-1-pyrroline-5-carboxylate synthase OS=Capra hircus OX=9925 GN=ALDH18A1 PE=3 SV=1	ALDH18A1	2	yes	10.79	26323.6
VSGHVITDIVEGK	13	A0A452DZ44	Delta-1-pyrroline-5-carboxylate synthase OS=Capra hircus OX=9925 GN=ALDH18A1 PE=3 SV=1	ALDH18A1	2	yes	10.79	35562.3
ASFPQGPIGGVNR	13	A0A452DZD5	Acyl-protein thioesterase 1 OS=Capra hircus OX=9925 GN=LYPLA1 PE=3 SV=1	LYPLA1	2	yes	10.43	46307.9
TLVNPANVTFR	11	A0A452DZD5	Acyl-protein thioesterase 1 OS=Capra hircus OX=9925 GN=LYPLA1 PE=3 SV=1	LYPLA1	2	yes	10.43	40512.2
FFFDVGSNK	9	A0A452DZM5	Purine rich element binding protein A OS=Capra hircus OX=9925 GN=PURA PE=3 SV=1	PURA	2	yes	5.59	34869.1
VSEVKPTYR	9	A0A452DZM5	Purine rich element binding protein A OS=Capra hircus OX=9925 GN=PURA PE=3 SV=1	PURA	2	yes	5.59	20584.8
AFWDDWMR	8	A0A452DZX1	Alpha-1,3-mannosyl-glycoprotein 2-beta-N-acetylglucosaminyltransferase OS=Capra hircus OX=9925 GN=MGAT1 PE=3 SV=1	MGAT1	2	yes	1.79	7897.1
GDNIYEWR	8	A0A452E059	E2 ubiquitin-conjugating enzyme OS=Capra hircus OX=9925 GN=UBE2E3 PE=3 SV=1	UBE2E3	2	yes	4.21	17300.6
YLDEDTIYHLQPSGR	15	A0A452E082	S-adenosylmethionine synthase OS=Capra hircus OX=9925 GN=MAT1A PE=3 SV=1	MAT1A	3	yes	3.79	17753
FALPSPEHILGLPVGQHIYLSAR	23	A0A452E0H5	NADH-cytochrome b5 reductase OS=Capra hircus OX=9925 GN=LOC102173645 PE=3 SV=1	LOC102173645	4	yes	36.61	294914
FKLWYTVDK	9	A0A452E0H5	NADH-cytochrome b5 reductase OS=Capra hircus OX=9925 GN=LOC102173645 PE=3 SV=1	LOC102173645	2	yes	36.61	135962
GPNGLLIYQGK	11	A0A452E0H5	NADH-cytochrome b5 reductase OS=Capra hircus OX=9925 GN=LOC102173645 PE=3 SV=1	LOC102173645	2	yes	36.61	1105200
MSQYLESMK	9	A0A452E0H5	NADH-cytochrome b5 reductase OS=Capra hircus OX=9925 GN=LOC102173645 PE=3 SV=1	LOC102173645	2	yes	36.61	1684370
PYTPVSSDDDK	11	A0A452E0H5	NADH-cytochrome b5 reductase OS=Capra hircus OX=9925 GN=LOC102173645 PE=3 SV=1	LOC102173645	2	yes	36.61	1124230
STPAITLENPDIK	13	A0A452E0H5	NADH-cytochrome b5 reductase OS=Capra hircus OX=9925 GN=LOC102173645 PE=3 SV=1	LOC102173645	2	yes	36.61	1533800
STPAITLENPDIKYPLR	17	A0A452E0H5	NADH-cytochrome b5 reductase OS=Capra hircus OX=9925 GN=LOC102173645 PE=3 SV=1	LOC102173645	3	yes	36.61	83385.2
SVGMIAGGTGITPMLQVIR	19	A0A452E0H5	NADH-cytochrome b5 reductase OS=Capra hircus OX=9925 GN=LOC102173645 PE=3 SV=1	LOC102173645	3	yes	36.61	45272.3
VYFKDTHPK	9	A0A452E0H5	NADH-cytochrome b5 reductase OS=Capra hircus OX=9925 GN=LOC102173645 PE=3 SV=1	LOC102173645	2	yes	36.61	38058.3
ESSLLFDAEK	10	A0A452E0X4	Aminopeptidase OS=Capra hircus OX=9925 GN=ERAP1 PE=3 SV=1	ERAP1	2	yes	3.5	18726.2
GFPLITITVR	10	A0A452E0X4	Aminopeptidase OS=Capra hircus OX=9925 GN=ERAP1 PE=3 SV=1	ERAP1	2	yes	3.5	26116
VLASTQFEPTAAR	13	A0A452E0X4	Aminopeptidase OS=Capra hircus OX=9925 GN=ERAP1 PE=3 SV=1	ERAP1	2	yes	3.5	36641.3
AHSSMVGVNLPK	12	A0A452E104	Phosphoglycerate kinase OS=Capra hircus OX=9925 GN=PGK1 PE=3 SV=1	PGK1	2	yes	33.57	236531
ALESPERPFLAILGGAK	17	A0A452E104	Phosphoglycerate kinase OS=Capra hircus OX=9925 GN=PGK1 PE=3 SV=1	PGK1	3	yes	33.57	26770
DCVGPEVEK	9	A0A452E104	Phosphoglycerate kinase OS=Capra hircus OX=9925 GN=PGK1 PE=3 SV=1	PGK1	2	yes	33.57	473080
IQLISNMLDK	10	A0A452E104	Phosphoglycerate kinase OS=Capra hircus OX=9925 GN=PGK1 PE=3 SV=1	PGK1	2	yes	33.57	34858.8
ITLPVDFVTADK	12	A0A452E104	Phosphoglycerate kinase OS=Capra hircus OX=9925 GN=PGK1 PE=3 SV=1	PGK1	2	yes	33.57	460571
ITLPVDFVTADKFDENAK	18	A0A452E104	Phosphoglycerate kinase OS=Capra hircus OX=9925 GN=PGK1 PE=3 SV=1	PGK1	3	yes	33.57	121085
LGDVYVNDAFGTAHR	15	A0A452E104	Phosphoglycerate kinase OS=Capra hircus OX=9925 GN=PGK1 PE=3 SV=1	PGK1	3	yes	33.57	615770
LTLDKLDVK	9	A0A452E104	Phosphoglycerate kinase OS=Capra hircus OX=9925 GN=PGK1 PE=3 SV=1	PGK1	2	yes	33.57	13497.9
NNQITNNQR	9	A0A452E104	Phosphoglycerate kinase OS=Capra hircus OX=9925 GN=PGK1 PE=3 SV=1	PGK1	2	yes	33.57	78453.9
SVVLMSHLGRPDGVPMPDK	19	A0A452E104	Phosphoglycerate kinase OS=Capra hircus OX=9925 GN=PGK1 PE=3 SV=1	PGK1	3	yes	33.57	31013.3
SVVLMSHLGRPDGVPMPDK	19	A0A452E104	Phosphoglycerate kinase OS=Capra hircus OX=9925 GN=PGK1 PE=3 SV=1	PGK1	4	yes	33.57	47542.3
VLPGVDALSSV	11	A0A452E104	Phosphoglycerate kinase OS=Capra hircus OX=9925 GN=PGK1 PE=3 SV=1	PGK1	2	yes	33.57	26711
YSLQPVAVELK	11	A0A452E104	Phosphoglycerate kinase OS=Capra hircus OX=9925 GN=PGK1 PE=3 SV=1	PGK1	2	yes	33.57	150526
ADVDAIHEYLLLK	13	A0A452E157	RNA helicase OS=Capra hircus OX=9925 GN=DDX41 PE=3 SV=1	DDX41	3	yes	23.47	13652.1
CALCIGGMSVK	11	A0A452E157	RNA helicase OS=Capra hircus OX=9925 GN=DDX41 PE=3 SV=1	DDX41	2	yes	23.47	24757.5
DVLVATDVASK	11	A0A452E157	RNA helicase OS=Capra hircus OX=9925 GN=DDX41 PE=3 SV=1	DDX41	2	yes	23.47	88022.7
EGPYGLIICPSR	12	A0A452E157	RNA helicase OS=Capra hircus OX=9925 GN=DDX41 PE=3 SV=1	DDX41	2	yes	23.47	87520.3
GITYDDPIK	9	A0A452E157	RNA helicase OS=Capra hircus OX=9925 GN=DDX41 PE=3 SV=1	DDX41	2	yes	23.47	116130
KADVDAIHEYLLLK	14	A0A452E157	RNA helicase OS=Capra hircus OX=9925 GN=DDX41 PE=3 SV=1	DDX41	3	yes	23.47	15238.4
LLQEDSSPLLR	11	A0A452E157	RNA helicase OS=Capra hircus OX=9925 GN=DDX41 PE=3 SV=1	DDX41	2	yes	23.47	144345
MVYLLECLQK	10	A0A452E157	RNA helicase OS=Capra hircus OX=9925 GN=DDX41 PE=3 SV=1	DDX41	2	yes	23.47	16943
QTLLFSATMPK	11	A0A452E157	RNA helicase OS=Capra hircus OX=9925 GN=DDX41 PE=3 SV=1	DDX41	2	yes	23.47	18606.6
SALVKPVTINVGR	13	A0A452E157	RNA helicase OS=Capra hircus OX=9925 GN=DDX41 PE=3 SV=1	DDX41	2	yes	23.47	80933.3
TPPPVLIFAEK	11	A0A452E157	RNA helicase OS=Capra hircus OX=9925 GN=DDX41 PE=3 SV=1	DDX41	2	yes	23.47	208692
YHILVEGDGIPPPIK	15	A0A452E157	RNA helicase OS=Capra hircus OX=9925 GN=DDX41 PE=3 SV=1	DDX41	3	yes	23.47	90504.1
YLALDEADR	9	A0A452E157	RNA helicase OS=Capra hircus OX=9925 GN=DDX41 PE=3 SV=1	DDX41	2	yes	23.47	160523
YVLSMSEER	9	A0A452E157	RNA helicase OS=Capra hircus OX=9925 GN=DDX41 PE=3 SV=1	DDX41	2	yes	23.47	99542.4
TIGVDFLER	9	A0A452E1F6	RAB23, member RAS oncogene family OS=Capra hircus OX=9925 GN=RAB23 PE=4 SV=1	RAB23	2	yes	3.8	46006.2
EAESSPFVER	10	A0A452E1G9	Endoplasmin OS=Capra hircus OX=9925 GN=HSP90B1 PE=3 SV=1	HSP90B1	2	yes	17.66	49678.5
EEEAIQLDGLNASQIR	16	A0A452E1G9	Endoplasmin OS=Capra hircus OX=9925 GN=HSP90B1 PE=3 SV=1	HSP90B1	3	yes	17.66	28164.9
EFEPLLNWMK	10	A0A452E1G9	Endoplasmin OS=Capra hircus OX=9925 GN=HSP90B1 PE=3 SV=1	HSP90B1	2	yes	17.66	59749.6
EVEEDEYK	8	A0A452E1G9	Endoplasmin OS=Capra hircus OX=9925 GN=HSP90B1 PE=3 SV=1	HSP90B1	2	yes	17.66	20163
FAFQAEVNR	9	A0A452E1G9	Endoplasmin OS=Capra hircus OX=9925 GN=HSP90B1 PE=3 SV=1	HSP90B1	2	yes	17.66	448617
GLFDEYGSK	9	A0A452E1G9	Endoplasmin OS=Capra hircus OX=9925 GN=HSP90B1 PE=3 SV=1	HSP90B1	2	yes	17.66	159023
IYFMAGASR	9	A0A452E1G9	Endoplasmin OS=Capra hircus OX=9925 GN=HSP90B1 PE=3 SV=1	HSP90B1	2	yes	17.66	150942
KEAESSPFVER	11	A0A452E1G9	Endoplasmin OS=Capra hircus OX=9925 GN=HSP90B1 PE=3 SV=1	HSP90B1	2	yes	17.66	27893.1
KTFEINPR	8	A0A452E1G9	Endoplasmin OS=Capra hircus OX=9925 GN=HSP90B1 PE=3 SV=1	HSP90B1	2	yes	17.66	29247.5
LGVIEDHSNR	10	A0A452E1G9	Endoplasmin OS=Capra hircus OX=9925 GN=HSP90B1 PE=3 SV=1	HSP90B1	2	yes	17.66	224840
LISLTDETALAGNEELTVK	19	A0A452E1G9	Endoplasmin OS=Capra hircus OX=9925 GN=HSP90B1 PE=3 SV=1	HSP90B1	3	yes	17.66	43484.8
LSLNIDPDAK	10	A0A452E1G9	Endoplasmin OS=Capra hircus OX=9925 GN=HSP90B1 PE=3 SV=1	HSP90B1	2	yes	17.66	49517.7
SILFVPTSAPR	11	A0A452E1G9	Endoplasmin OS=Capra hircus OX=9925 GN=HSP90B1 PE=3 SV=1	HSP90B1	2	yes	17.66	958458
LEALITQTR	9	A0A452E1M9	Signal recognition particle subunit SRP68 OS=Capra hircus OX=9925 GN=SRP68 PE=3 SV=1	SRP68	2	yes	6.71	66553.3
LFESMLSECR	10	A0A452E1M9	Signal recognition particle subunit SRP68 OS=Capra hircus OX=9925 GN=SRP68 PE=3 SV=1	SRP68	2	yes	6.71	25364.2
WSEALVLYDR	10	A0A452E1M9	Signal recognition particle subunit SRP68 OS=Capra hircus OX=9925 GN=SRP68 PE=3 SV=1	SRP68	2	yes	6.71	28885.7
YADEVNSDAGAFK	13	A0A452E1M9	Signal recognition particle subunit SRP68 OS=Capra hircus OX=9925 GN=SRP68 PE=3 SV=1	SRP68	2	yes	6.71	16339.5
ATAVMPDGQFK	11	A0A452E1R9	Peroxiredoxin-1 OS=Capra hircus OX=9925 GN=PRDX1 PE=3 SV=1	PRDX1	2	yes	15.58	407034
LVQAFQFTDK	10	A0A452E1R9	Peroxiredoxin-1 OS=Capra hircus OX=9925 GN=PRDX1 PE=3 SV=1	PRDX1	2	yes	15.58	103709
TIAQDYGVLK	10	A0A452E1R9	Peroxiredoxin-1 OS=Capra hircus OX=9925 GN=PRDX1 PE=3 SV=1	PRDX1	2	yes	15.58	242998
VNLFTDFDK	9	A0A452E278	Eukaryotic translation initiation factor 3 subunit B OS=Capra hircus OX=9925 GN=EIF3B PE=3 SV=1	EIF3B	2	yes	2.28	45064.4
VTLMQLPTR	9	A0A452E278	Eukaryotic translation initiation factor 3 subunit B OS=Capra hircus OX=9925 GN=EIF3B PE=3 SV=1	EIF3B	2	yes	2.28	20086.9
EHALLAYTLGVK	12	A0A452E2H7	Elongation factor 1-alpha OS=Capra hircus OX=9925 GN=EEF1A1 PE=3 SV=1	EEF1A1	2	yes	18.4	216113
IGGIGTVPVGR	11	A0A452E2H7	Elongation factor 1-alpha OS=Capra hircus OX=9925 GN=EEF1A1 PE=3 SV=1	EEF1A1	2	no	18.4	3778790
PMCVESFSDYPPLGR	15	A0A452E2H7	Elongation factor 1-alpha OS=Capra hircus OX=9925 GN=EEF1A1 PE=3 SV=1	EEF1A1	3	no	18.4	259984
SGDAAIVDMVPGK	13	A0A452E2H7	Elongation factor 1-alpha OS=Capra hircus OX=9925 GN=EEF1A1 PE=3 SV=1	EEF1A1	2	no	18.4	1716690
STTTGHLIYK	10	A0A452E2H7	Elongation factor 1-alpha OS=Capra hircus OX=9925 GN=EEF1A1 PE=3 SV=1	EEF1A1	2	no	18.4	38161.8
VETGVLKPGMVVTFAPVNVTTEVK	24	A0A452E2H7	Elongation factor 1-alpha OS=Capra hircus OX=9925 GN=EEF1A1 PE=3 SV=1	EEF1A1	4	yes	18.4	49312.3
DLQQYQSQAK	10	A0A452E2I9	Vesicle-trafficking protein SEC22b OS=Capra hircus OX=9925 GN=SEC22B PE=3 SV=1	SEC22B	2	yes	4.65	11661.6
VHDPAGTLQAAFR	13	A0A452E2J8	Tapasin OS=Capra hircus OX=9925 GN=TAPBP PE=4 SV=1	TAPBP	2	yes	2.75	77009.1
TQIEQTNEER	10	A0A452E2Y0	Clusterin OS=Capra hircus OX=9925 GN=LOC102182127 PE=3 SV=1	LOC102182127	2	yes	2.28	19835.4
ITDGTMLQAIER	12	A0A452E3J9	Coatomer subunit gamma OS=Capra hircus OX=9925 GN=COPG2 PE=3 SV=1	COPG2	2	yes	2.53	18604.3
LFQSNDQTLR	10	A0A452E3J9	Coatomer subunit gamma OS=Capra hircus OX=9925 GN=COPG2 PE=3 SV=1	COPG2	2	yes	2.53	11250.4
FPAMSDAYDR	10	A0A452E3Q3	Purine nucleoside phosphorylase OS=Capra hircus OX=9925 GN=LOC102176691 PE=3 SV=1	LOC102176691	2	yes	6.92	61308.3
VILDYESQGK	10	A0A452E3Q3	Purine nucleoside phosphorylase OS=Capra hircus OX=9925 GN=LOC102176691 PE=3 SV=1	LOC102176691	2	yes	6.92	58898.7
FEIWDTAGQER	11	A0A452E3Q7	small monomeric GTPase OS=Capra hircus OX=9925 GN=RAB5B PE=3 SV=1	RAB5B	2	yes	22.22	303818
LVLLGESAVGK	11	A0A452E3Q7	small monomeric GTPase OS=Capra hircus OX=9925 GN=RAB5B PE=3 SV=1	RAB5B	2	yes	22.22	242360
QASPSIVIALAGNK	14	A0A452E3Q7	small monomeric GTPase OS=Capra hircus OX=9925 GN=RAB5B PE=3 SV=1	RAB5B	2	yes	22.22	16521.3
SEPQNLGGAAGR	12	A0A452E3Q7	small monomeric GTPase OS=Capra hircus OX=9925 GN=RAB5B PE=3 SV=1	RAB5B	2	yes	22.22	56808
GEMMDLQHGSLFLQTPK	17	A0A452E480	L-lactate dehydrogenase OS=Capra hircus OX=9925 GN=LDHB PE=3 SV=1	LDHB	3	yes	25.45	24378.8
ITVVGVGQVGMACAISILGK	20	A0A452E480	L-lactate dehydrogenase OS=Capra hircus OX=9925 GN=LDHB PE=3 SV=1	LDHB	3	yes	25.45	22477.8
MVVESAYEVIK	11	A0A452E480	L-lactate dehydrogenase OS=Capra hircus OX=9925 GN=LDHB PE=3 SV=1	LDHB	2	yes	25.45	253019
SLTDELALVDVLEDK	15	A0A452E480	L-lactate dehydrogenase OS=Capra hircus OX=9925 GN=LDHB PE=3 SV=1	LDHB	3	yes	25.45	17331.6
ATMQNLNDR	9	A0A452E4S7	Keratin, type I cytoskeletal 17 OS=Capra hircus OX=9925 GN=KRT17 PE=3 SV=1	KRT17	2	yes	16.96	440811
ILTATVDNANILLQIDNAR	19	A0A452E4S7	Keratin, type I cytoskeletal 17 OS=Capra hircus OX=9925 GN=KRT17 PE=3 SV=1	KRT17	3	yes	16.96	82034
TKFETEQALR	10	A0A452E4S7	Keratin, type I cytoskeletal 17 OS=Capra hircus OX=9925 GN=KRT17 PE=3 SV=1	KRT17	2	yes	16.96	169463
AAEVWMDEYK	10	A0A452E4W7	Polypeptide N-acetylgalactosaminyltransferase OS=Capra hircus OX=9925 GN=GALNT2 PE=3 SV=1	GALNT2	2	yes	17.08	33237.8
GGFDWNLVFK	10	A0A452E4W7	Polypeptide N-acetylgalactosaminyltransferase OS=Capra hircus OX=9925 GN=GALNT2 PE=3 SV=1	GALNT2	2	yes	17.08	17954.8
HMDLCLTVVDR	11	A0A452E4W7	Polypeptide N-acetylgalactosaminyltransferase OS=Capra hircus OX=9925 GN=GALNT2 PE=3 SV=1	GALNT2	2	yes	17.08	32073.1
HVGSNLCLDSR	11	A0A452E4W7	Polypeptide N-acetylgalactosaminyltransferase OS=Capra hircus OX=9925 GN=GALNT2 PE=3 SV=1	GALNT2	2	yes	17.08	82127.1
NFYYAAVPSAR	11	A0A452E4W7	Polypeptide N-acetylgalactosaminyltransferase OS=Capra hircus OX=9925 GN=GALNT2 PE=3 SV=1	GALNT2	2	yes	17.08	38117.4
NVPYGNIQSR	10	A0A452E4W7	Polypeptide N-acetylgalactosaminyltransferase OS=Capra hircus OX=9925 GN=GALNT2 PE=3 SV=1	GALNT2	2	yes	17.08	64039.3
VDLPATSVVITFHNEAR	17	A0A452E4W7	Polypeptide N-acetylgalactosaminyltransferase OS=Capra hircus OX=9925 GN=GALNT2 PE=3 SV=1	GALNT2	3	yes	17.08	44578.1
WDYMTPEQR	9	A0A452E4W7	Polypeptide N-acetylgalactosaminyltransferase OS=Capra hircus OX=9925 GN=GALNT2 PE=3 SV=1	GALNT2	2	yes	17.08	25030
WLEPLLER	8	A0A452E4W7	Polypeptide N-acetylgalactosaminyltransferase OS=Capra hircus OX=9925 GN=GALNT2 PE=3 SV=1	GALNT2	2	yes	17.08	47486.6
FLSQPFQVAEVFTGHLGK	18	A0A452E573	ATP synthase subunit beta OS=Capra hircus OX=9925 GN=ATP5F1B PE=3 SV=1	ATP5F1B	3	yes	15.15	76807.7
IMDPNIVGSEHYDVAR	16	A0A452E573	ATP synthase subunit beta OS=Capra hircus OX=9925 GN=ATP5F1B PE=3 SV=1	ATP5F1B	3	yes	15.15	280567
LVPLKETIK	9	A0A452E573	ATP synthase subunit beta OS=Capra hircus OX=9925 GN=ATP5F1B PE=3 SV=1	ATP5F1B	2	yes	15.15	54264.1
TIAMDGTEGLVR	12	A0A452E573	ATP synthase subunit beta OS=Capra hircus OX=9925 GN=ATP5F1B PE=3 SV=1	ATP5F1B	2	yes	15.15	252920
VALVYGQMNEPPGAR	15	A0A452E573	ATP synthase subunit beta OS=Capra hircus OX=9925 GN=ATP5F1B PE=3 SV=1	ATP5F1B	3	yes	15.15	55539
VVDLLAPYAK	10	A0A452E573	ATP synthase subunit beta OS=Capra hircus OX=9925 GN=ATP5F1B PE=3 SV=1	ATP5F1B	2	yes	15.15	563883
AVDPDSPAEASGLR	14	A0A452E5R4	Na(+)/H(+) exchange regulatory cofactor NHE-RF OS=Capra hircus OX=9925 GN=NHERF1 PE=4 SV=1	NHERF1	2	yes	3.63	34941.8
LLPGDPYEK	9	A0A452E5X4	Glutathione S-transferase omega OS=Capra hircus OX=9925 GN=LOC102190016 PE=3 SV=1	LOC102190016	2	yes	7.88	47950.3
VPPLISGIVR	10	A0A452E5X4	Glutathione S-transferase omega OS=Capra hircus OX=9925 GN=LOC102190016 PE=3 SV=1	LOC102190016	2	yes	7.88	153610
IPDEIIDMVK	10	A0A452E616	U6 snRNA-associated Sm-like protein LSm4 OS=Capra hircus OX=9925 GN=LSM4 PE=3 SV=1	LSM4	2	yes	6.62	15924
AYAQQLTEWAR	11	A0A452E622	Protein kinase C and casein kinase substrate in neurons 2 OS=Capra hircus OX=9925 GN=PACSIN2 PE=3 SV=1	PACSIN2	2	yes	2.22	17244.2
FLGMHPCER	9	A0A452E6C7	Coatomer subunit gamma OS=Capra hircus OX=9925 GN=COPG1 PE=3 SV=1	COPG1	2	yes	10.33	18059.3
ILHLLGQEGPK	11	A0A452E6C7	Coatomer subunit gamma OS=Capra hircus OX=9925 GN=COPG1 PE=3 SV=1	COPG1	2	yes	10.33	89655.4
LFQSNDPTLR	10	A0A452E6C7	Coatomer subunit gamma OS=Capra hircus OX=9925 GN=COPG1 PE=3 SV=1	COPG1	2	yes	10.33	101546
SVPLATAPMAEQR	13	A0A452E6C7	Coatomer subunit gamma OS=Capra hircus OX=9925 GN=COPG1 PE=3 SV=1	COPG1	2	yes	10.33	43268.4
TLEEAVGNIVK	11	A0A452E6C7	Coatomer subunit gamma OS=Capra hircus OX=9925 GN=COPG1 PE=3 SV=1	COPG1	2	yes	10.33	32795.9
VFNETPINPR	10	A0A452E6C7	Coatomer subunit gamma OS=Capra hircus OX=9925 GN=COPG1 PE=3 SV=1	COPG1	2	yes	10.33	172338
VPSVSSSALVSSLHLLK	17	A0A452E6C7	Coatomer subunit gamma OS=Capra hircus OX=9925 GN=COPG1 PE=3 SV=1	COPG1	3	yes	10.33	29525.3
VVLEHAEVR	9	A0A452E6C7	Coatomer subunit gamma OS=Capra hircus OX=9925 GN=COPG1 PE=3 SV=1	COPG1	2	yes	10.33	55351.8
EIMDAAEDYAK	11	A0A452E6J2	Aspartate--tRNA ligase, cytoplasmic OS=Capra hircus OX=9925 GN=DARS1 PE=3 SV=1	DARS1	2	yes	22.16	22162.8
ESIVDVEGVVR	11	A0A452E6J2	Aspartate--tRNA ligase, cytoplasmic OS=Capra hircus OX=9925 GN=DARS1 PE=3 SV=1	DARS1	2	yes	22.16	104439
FQTEIQMVNK	10	A0A452E6J2	Aspartate--tRNA ligase, cytoplasmic OS=Capra hircus OX=9925 GN=DARS1 PE=3 SV=1	DARS1	2	yes	22.16	26840.8
GEEILSGAQR	10	A0A452E6J2	Aspartate--tRNA ligase, cytoplasmic OS=Capra hircus OX=9925 GN=DARS1 PE=3 SV=1	DARS1	2	yes	22.16	112094
GFVEIQTPK	9	A0A452E6J2	Aspartate--tRNA ligase, cytoplasmic OS=Capra hircus OX=9925 GN=DARS1 PE=3 SV=1	DARS1	2	yes	22.16	40294.4
IHDPQLLTER	10	A0A452E6J2	Aspartate--tRNA ligase, cytoplasmic OS=Capra hircus OX=9925 GN=DARS1 PE=3 SV=1	DARS1	2	yes	22.16	87880.9
IYVISSAEPR	10	A0A452E6J2	Aspartate--tRNA ligase, cytoplasmic OS=Capra hircus OX=9925 GN=DARS1 PE=3 SV=1	DARS1	2	yes	22.16	94545.6
LEYCEALAMLR	11	A0A452E6J2	Aspartate--tRNA ligase, cytoplasmic OS=Capra hircus OX=9925 GN=DARS1 PE=3 SV=1	DARS1	2	yes	22.16	40552.3
QMCICADFEK	10	A0A452E6J2	Aspartate--tRNA ligase, cytoplasmic OS=Capra hircus OX=9925 GN=DARS1 PE=3 SV=1	DARS1	2	yes	22.16	17379.7
VFCIGPVFR	9	A0A452E6J2	Aspartate--tRNA ligase, cytoplasmic OS=Capra hircus OX=9925 GN=DARS1 PE=3 SV=1	DARS1	2	yes	22.16	69443.9
YDTDFYILDK	10	A0A452E6J2	Aspartate--tRNA ligase, cytoplasmic OS=Capra hircus OX=9925 GN=DARS1 PE=3 SV=1	DARS1	2	yes	22.16	11031.7
ESQTQDNITVR	11	A0A452E6L6	UPF1 RNA helicase and ATPase OS=Capra hircus OX=9925 GN=UPF1 PE=3 SV=1	UPF1	2	yes	2.04	6237.37
LLGHEVEDVIIK	12	A0A452E6L6	UPF1 RNA helicase and ATPase OS=Capra hircus OX=9925 GN=UPF1 PE=3 SV=1	UPF1	2	yes	2.04	9370
ELAEQTLNNVK	11	A0A452E6Q6	ATP-dependent RNA helicase DDX1 OS=Capra hircus OX=9925 GN=DDX1 PE=3 SV=1	DDX1	2	yes	14.73	67897.3
GEDSVPDTVHHVVVPVNPK	19	A0A452E6Q6	ATP-dependent RNA helicase DDX1 OS=Capra hircus OX=9925 GN=DDX1 PE=3 SV=1	DDX1	4	yes	14.73	48427.6
GHVDILAPTVQELAALEK	18	A0A452E6Q6	ATP-dependent RNA helicase DDX1 OS=Capra hircus OX=9925 GN=DDX1 PE=3 SV=1	DDX1	3	yes	14.73	139491
IMHFPTWVDLK	11	A0A452E6Q6	ATP-dependent RNA helicase DDX1 OS=Capra hircus OX=9925 GN=DDX1 PE=3 SV=1	DDX1	2	yes	14.73	13078
MDQAIIFCR	9	A0A452E6Q6	ATP-dependent RNA helicase DDX1 OS=Capra hircus OX=9925 GN=DDX1 PE=3 SV=1	DDX1	2	yes	14.73	63172.2
NQALFPACVLK	11	A0A452E6Q6	ATP-dependent RNA helicase DDX1 OS=Capra hircus OX=9925 GN=DDX1 PE=3 SV=1	DDX1	2	yes	14.73	95759.9
SQHTGNAQVAQTK	13	A0A452E6Q6	ATP-dependent RNA helicase DDX1 OS=Capra hircus OX=9925 GN=DDX1 PE=3 SV=1	DDX1	2	yes	14.73	64670.8
VWYHVCSSR	9	A0A452E6Q6	ATP-dependent RNA helicase DDX1 OS=Capra hircus OX=9925 GN=DDX1 PE=3 SV=1	DDX1	2	yes	14.73	21087.6
WQMNPYDR	8	A0A452E6Q6	ATP-dependent RNA helicase DDX1 OS=Capra hircus OX=9925 GN=DDX1 PE=3 SV=1	DDX1	2	yes	14.73	58688.7
ALELDGQSVK	10	A0A452E6Z8	E3 ubiquitin-protein ligase CHIP OS=Capra hircus OX=9925 GN=STUB1 PE=4 SV=1	STUB1	2	yes	12.87	15548.9
DIEEHLQR	8	A0A452E6Z8	E3 ubiquitin-protein ligase CHIP OS=Capra hircus OX=9925 GN=STUB1 PE=4 SV=1	STUB1	2	yes	12.87	30919.7
DIPDYLCGK	9	A0A452E6Z8	E3 ubiquitin-protein ligase CHIP OS=Capra hircus OX=9925 GN=STUB1 PE=4 SV=1	STUB1	2	yes	12.87	16225.1
LNFGDDIPSALR	12	A0A452E6Z8	E3 ubiquitin-protein ligase CHIP OS=Capra hircus OX=9925 GN=STUB1 PE=4 SV=1	STUB1	2	yes	12.87	68563.6
DHGGALGPEEFK	12	A0A452E7A7	Alpha-actinin-4 OS=Capra hircus OX=9925 GN=ACTN4 PE=3 SV=1	ACTN4	2	yes	12.53	26670.8
NFITAEELR	9	A0A452E7A7	Alpha-actinin-4 OS=Capra hircus OX=9925 GN=ACTN4 PE=3 SV=1	ACTN4	2	yes	12.53	102224
RDHALLEEQSK	11	A0A452E7A7	Alpha-actinin-4 OS=Capra hircus OX=9925 GN=ACTN4 PE=3 SV=1	ACTN4	2	yes	12.53	19181.6
STLPDADRER	10	A0A452E7A7	Alpha-actinin-4 OS=Capra hircus OX=9925 GN=ACTN4 PE=3 SV=1	ACTN4	2	yes	12.53	18607.5
TIPWLEDR	8	A0A452E7A7	Alpha-actinin-4 OS=Capra hircus OX=9925 GN=ACTN4 PE=3 SV=1	ACTN4	2	yes	12.53	132044
TIQEMQQK	8	A0A452E7A7	Alpha-actinin-4 OS=Capra hircus OX=9925 GN=ACTN4 PE=3 SV=1	ACTN4	2	yes	12.53	35888.2
HLNEIDLFHCIDPNDSK	17	A0A452E7B4	Prostaglandin E synthase 3 OS=Capra hircus OX=9925 PE=3 SV=1	--	3	yes	17.42	73259.5
KGESGQSWPR	10	A0A452E7B4	Prostaglandin E synthase 3 OS=Capra hircus OX=9925 PE=3 SV=1	--	2	yes	17.42	72175
RVESPVLPPVLVPR	14	A0A452E7E4	Mothers against decapentaplegic homolog OS=Capra hircus OX=9925 GN=SMAD1 PE=3 SV=1	SMAD1	3	yes	3.01	10640.2
VVVYPSNQTLK	11	A0A452E7H7	tRNA(His) guanylyltransferase OS=Capra hircus OX=9925 GN=THG1L PE=3 SV=1	THG1L	2	yes	3.69	13861.8
ASAYVFASPGCK	12	A0A452E7K8	3'(2'),5'-bisphosphate nucleotidase 1 OS=Capra hircus OX=9925 GN=BPNT1 PE=3 SV=1	BPNT1	2	yes	11.69	19907.6
LVQVSICSSLAR	12	A0A452E7K8	3'(2'),5'-bisphosphate nucleotidase 1 OS=Capra hircus OX=9925 GN=BPNT1 PE=3 SV=1	BPNT1	2	yes	11.69	36888.1
VIAEGDLGIIEK	12	A0A452E7K8	3'(2'),5'-bisphosphate nucleotidase 1 OS=Capra hircus OX=9925 GN=BPNT1 PE=3 SV=1	BPNT1	2	yes	11.69	25382.8
HGLLVPNNTTDQELQHIR	18	A0A452E7Q2	Eukaryotic translation initiation factor 6 OS=Capra hircus OX=9925 GN=EIF6 PE=3 SV=1	EIF6	4	yes	11.43	26840.8
NCLPDSVQIR	10	A0A452E7Q2	Eukaryotic translation initiation factor 6 OS=Capra hircus OX=9925 GN=EIF6 PE=3 SV=1	EIF6	2	yes	11.43	187169
EYQLSDSTK	9	A0A452E831	Guanine nucleotide-binding protein subunit alpha OS=Capra hircus OX=9925 GN=GNAQ PE=3 SV=1	GNAQ	2	yes	11.14	11154.6
LFDVCTVSR	9	A0A452E8F3	Cyclin dependent kinase 6 OS=Capra hircus OX=9925 GN=CDK6 PE=3 SV=1	CDK6	2	yes	2.76	16021.3
CGHGIVGTIVK	11	A0A452E8Y9	PDZ and LIM domain protein 4 OS=Capra hircus OX=9925 GN=PDLIM4 PE=4 SV=1	PDLIM4	2	yes	8.76	8334
DFSVPLTVSR	10	A0A452E8Y9	PDZ and LIM domain protein 4 OS=Capra hircus OX=9925 GN=PDLIM4 PE=4 SV=1	PDLIM4	2	yes	8.76	102795
GYFFLDER	8	A0A452E8Y9	PDZ and LIM domain protein 4 OS=Capra hircus OX=9925 GN=PDLIM4 PE=4 SV=1	PDLIM4	2	yes	8.76	79279.5
DVLEVGELAK	10	A0A452E988	N-alpha-acetyltransferase 50 OS=Capra hircus OX=9925 GN=NAA50 PE=3 SV=1	NAA50	2	yes	16.28	41660.3
VPTGQNADVQK	11	A0A452E988	N-alpha-acetyltransferase 50 OS=Capra hircus OX=9925 GN=NAA50 PE=3 SV=1	NAA50	2	yes	16.28	43438.5
EFTAQNLGK	9	A0A452E9C1	Eukaryotic translation initiation factor 3 subunit H OS=Capra hircus OX=9925 GN=EIF3H PE=3 SV=1	EIF3H	2	yes	5.4	19089.8
VDEMSQDIVK	10	A0A452E9C1	Eukaryotic translation initiation factor 3 subunit H OS=Capra hircus OX=9925 GN=EIF3H PE=3 SV=1	EIF3H	2	yes	5.4	16629.2
TQAAVFLQAAWR	12	A0A452E9G8	Myosin IXB OS=Capra hircus OX=9925 GN=MYO9B PE=3 SV=1	MYO9B	2	yes	1	14667.4
YTGMLETVR	9	A0A452E9G8	Myosin IXB OS=Capra hircus OX=9925 GN=MYO9B PE=3 SV=1	MYO9B	2	yes	1	22316.2
ALWEDEGVR	9	A0A452E9T4	Guanine nucleotide-binding protein G(s) subunit alpha OS=Capra hircus OX=9925 GN=GNAS PE=3 SV=1	GNAS	2	yes	10.15	39398
IEDYFPEFAR	10	A0A452E9T4	Guanine nucleotide-binding protein G(s) subunit alpha OS=Capra hircus OX=9925 GN=GNAS PE=3 SV=1	GNAS	2	yes	10.15	138265
VLTSGIFETK	10	A0A452E9T4	Guanine nucleotide-binding protein G(s) subunit alpha OS=Capra hircus OX=9925 GN=GNAS PE=3 SV=1	GNAS	2	yes	10.15	88264
APILIATDVASR	12	A0A452E9Y3	Probable ATP-dependent RNA helicase DDX5 OS=Capra hircus OX=9925 GN=DDX5 PE=3 SV=1	DDX5	2	no	23.94	613239
DGWPAMGIHGDK	12	A0A452E9Y3	Probable ATP-dependent RNA helicase DDX5 OS=Capra hircus OX=9925 GN=DDX5 PE=3 SV=1	DDX5	2	yes	23.94	101643
DWVLNEFK	8	A0A452E9Y3	Probable ATP-dependent RNA helicase DDX5 OS=Capra hircus OX=9925 GN=DDX5 PE=3 SV=1	DDX5	2	yes	23.94	89899.3
ELAQQVQQVAAEYCR	15	A0A452E9Y3	Probable ATP-dependent RNA helicase DDX5 OS=Capra hircus OX=9925 GN=DDX5 PE=3 SV=1	DDX5	3	yes	23.94	85856.7
GDGPICLVLAPTR	13	A0A452E9Y3	Probable ATP-dependent RNA helicase DDX5 OS=Capra hircus OX=9925 GN=DDX5 PE=3 SV=1	DDX5	2	no	23.94	210384
GVEICIATPGR	11	A0A452E9Y3	Probable ATP-dependent RNA helicase DDX5 OS=Capra hircus OX=9925 GN=DDX5 PE=3 SV=1	DDX5	2	no	23.94	282745
IVDQIRPDR	9	A0A452E9Y3	Probable ATP-dependent RNA helicase DDX5 OS=Capra hircus OX=9925 GN=DDX5 PE=3 SV=1	DDX5	2	no	23.94	45411.3
LIDFLECGK	9	A0A452E9Y3	Probable ATP-dependent RNA helicase DDX5 OS=Capra hircus OX=9925 GN=DDX5 PE=3 SV=1	DDX5	2	yes	23.94	189885
LMEEIMSEK	9	A0A452E9Y3	Probable ATP-dependent RNA helicase DDX5 OS=Capra hircus OX=9925 GN=DDX5 PE=3 SV=1	DDX5	2	yes	23.94	169193
STCIYGGAPK	10	A0A452E9Y3	Probable ATP-dependent RNA helicase DDX5 OS=Capra hircus OX=9925 GN=DDX5 PE=3 SV=1	DDX5	2	no	23.94	132855
TAQEVETYR	9	A0A452E9Y3	Probable ATP-dependent RNA helicase DDX5 OS=Capra hircus OX=9925 GN=DDX5 PE=3 SV=1	DDX5	2	yes	23.94	10746
TTYLVLDEADR	11	A0A452E9Y3	Probable ATP-dependent RNA helicase DDX5 OS=Capra hircus OX=9925 GN=DDX5 PE=3 SV=1	DDX5	2	yes	23.94	285054
WNLDELPK	8	A0A452E9Y3	Probable ATP-dependent RNA helicase DDX5 OS=Capra hircus OX=9925 GN=DDX5 PE=3 SV=1	DDX5	2	yes	23.94	51366.5
FDLALAATEAR	11	A0A452EA66	CTR9 homolog, Paf1/RNA polymerase II complex component OS=Capra hircus OX=9925 GN=CTR9 PE=4 SV=1	CTR9	2	yes	0.94	10373.9
LASALDLPLLR	11	A0A452EAS6	WASH complex subunit 5 OS=Capra hircus OX=9925 GN=WASHC5 PE=3 SV=1	WASHC5	2	yes	1.9	10149.1
STGYSSQPGAK	11	A0A452EAS6	WASH complex subunit 5 OS=Capra hircus OX=9925 GN=WASHC5 PE=3 SV=1	WASHC5	2	yes	1.9	4712.04
EEMDFPQLMK	10	A0A452EBA0	Eukaryotic translation initiation factor 3 subunit D OS=Capra hircus OX=9925 GN=EIF3D PE=3 SV=1	EIF3D	2	yes	5.84	38481.4
LGDDIDLIVR	10	A0A452EBA0	Eukaryotic translation initiation factor 3 subunit D OS=Capra hircus OX=9925 GN=EIF3D PE=3 SV=1	EIF3D	2	yes	5.84	21289.7
VADWTGATYQDK	12	A0A452EBA0	Eukaryotic translation initiation factor 3 subunit D OS=Capra hircus OX=9925 GN=EIF3D PE=3 SV=1	EIF3D	2	yes	5.84	23846.1
AQIWDTAGQER	11	A0A452EBK8	Ras-related protein Rab-11A OS=Capra hircus OX=9925 GN=RAB11A PE=3 SV=1	RAB11A	2	yes	23.15	214447
DDEYDYLFK	9	A0A452EBK8	Ras-related protein Rab-11A OS=Capra hircus OX=9925 GN=RAB11A PE=3 SV=1	RAB11A	2	yes	23.15	11010.4
HLTYENVER	9	A0A452EBK8	Ras-related protein Rab-11A OS=Capra hircus OX=9925 GN=RAB11A PE=3 SV=1	RAB11A	2	yes	23.15	190886
STIGVEFATR	10	A0A452EBK8	Ras-related protein Rab-11A OS=Capra hircus OX=9925 GN=RAB11A PE=3 SV=1	RAB11A	2	yes	23.15	162793
VVLIGDSGVGK	11	A0A452EBK8	Ras-related protein Rab-11A OS=Capra hircus OX=9925 GN=RAB11A PE=3 SV=1	RAB11A	2	yes	23.15	313477
MTDQEAIQDLWQWR	14	A0A452EBV7	Nucleophosmin OS=Capra hircus OX=9925 GN=LOC102176453 PE=3 SV=1	LOC102176453	3	yes	4.81	66093.1
DGLGGLPDIVR	11	A0A452EC09	Ubiquitin carboxyl-terminal hydrolase OS=Capra hircus OX=9925 GN=USP5 PE=3 SV=1	USP5	2	yes	3.23	25221.6
VTSAVEALLSADSASR	16	A0A452EC09	Ubiquitin carboxyl-terminal hydrolase OS=Capra hircus OX=9925 GN=USP5 PE=3 SV=1	USP5	3	yes	3.23	9670.76
WYASLQKPPWHPPR	14	A0A452EC57	Translocator protein OS=Capra hircus OX=9925 GN=TSPO PE=3 SV=1	TSPO	3	yes	8.28	396761
ALIDASEASAAR	12	A0A452EC58	Tripartite motif containing 25 OS=Capra hircus OX=9925 GN=TRIM25 PE=4 SV=1	TRIM25	2	yes	10.27	15227.3
EVYQGASDLK	10	A0A452EC58	Tripartite motif containing 25 OS=Capra hircus OX=9925 GN=TRIM25 PE=4 SV=1	TRIM25	2	yes	10.27	30379.1
FDNIYQIILK	10	A0A452EC58	Tripartite motif containing 25 OS=Capra hircus OX=9925 GN=TRIM25 PE=4 SV=1	TRIM25	2	yes	10.27	15133.4
GDEFEFLEK	9	A0A452EC58	Tripartite motif containing 25 OS=Capra hircus OX=9925 GN=TRIM25 PE=4 SV=1	TRIM25	2	yes	10.27	35677.3
PALAADGWTPPTR	13	A0A452EC58	Tripartite motif containing 25 OS=Capra hircus OX=9925 GN=TRIM25 PE=4 SV=1	TRIM25	2	yes	10.27	58964.4
SRPELLEYVVK	11	A0A452EC58	Tripartite motif containing 25 OS=Capra hircus OX=9925 GN=TRIM25 PE=4 SV=1	TRIM25	2	yes	10.27	20113.6
VLALLDVPDK	10	A0A452ECA6	Golgi-resident adenosine 3',5'-bisphosphate 3'-phosphatase OS=Capra hircus OX=9925 GN=BPNT2 PE=3 SV=1	BPNT2	2	yes	2.47	25898
VLQSEFCNAVR	11	A0A452ECM3	Protein lin-7 homolog OS=Capra hircus OX=9925 GN=LIN7C PE=3 SV=1	LIN7C	2	yes	5.47	14000.2
HEQISDLER	9	A0A452ECQ2	Tripeptidyl-peptidase 2 OS=Capra hircus OX=9925 GN=TPP2 PE=3 SV=1	TPP2	2	yes	3.25	16234.6
LDSSDIYNELK	11	A0A452ECQ2	Tripeptidyl-peptidase 2 OS=Capra hircus OX=9925 GN=TPP2 PE=3 SV=1	TPP2	2	yes	3.25	15546.5
LSTMETGTGLIR	12	A0A452ECQ2	Tripeptidyl-peptidase 2 OS=Capra hircus OX=9925 GN=TPP2 PE=3 SV=1	TPP2	2	yes	3.25	27512.1
STLVDALCR	9	A0A452ECQ2	Tripeptidyl-peptidase 2 OS=Capra hircus OX=9925 GN=TPP2 PE=3 SV=1	TPP2	2	yes	3.25	44783.2
VDLGQQPLR	9	A0A452ED67	Extended synaptotagmin 2 OS=Capra hircus OX=9925 GN=ESYT2 PE=3 SV=1	ESYT2	2	yes	1.04	17232.5
ESLQPVEVLR	10	A0A452EE20	Dihydroxyacetone phosphate acyltransferase OS=Capra hircus OX=9925 GN=GNPAT PE=3 SV=1	GNPAT	2	yes	1.5	24916.1
LLLDPSSPPTK	11	A0A452EE38	Ragulator complex protein LAMTOR1 OS=Capra hircus OX=9925 GN=LAMTOR1 PE=3 SV=1	LAMTOR1	2	yes	6.83	90407.8
GAQAAIVVYDITNTDTFAR	19	A0A452EEF1	small monomeric GTPase OS=Capra hircus OX=9925 GN=RAB5C PE=3 SV=1	RAB5C	3	yes	24.54	19881.6
NEPQNAAGAPGR	12	A0A452EEF1	small monomeric GTPase OS=Capra hircus OX=9925 GN=RAB5C PE=3 SV=1	RAB5C	2	yes	24.54	37824.5
MNYLDILVR	9	A0A452EEG8	Integrin subunit alpha 6 OS=Capra hircus OX=9925 GN=ITGA6 PE=3 SV=1	ITGA6	2	yes	1.68	15014.5
YSQELTLNR	9	A0A452EEG8	Integrin subunit alpha 6 OS=Capra hircus OX=9925 GN=ITGA6 PE=3 SV=1	ITGA6	2	yes	1.68	18827.5
LQQTQNQVDEVVDIMR	16	A0A452EF34	Vesicle-associated membrane protein 3 OS=Capra hircus OX=9925 GN=VAMP3 PE=3 SV=1	VAMP3	3	yes	15.38	18423.9
SDVLVEYQGEGR	12	A0A452EFQ6	N-acetylglucosamine-6-sulfatase OS=Capra hircus OX=9925 GN=GNS PE=3 SV=1	GNS	2	yes	2.15	15751.7
THVMLGAETEEK	12	A0A452EG03	WH2 domain-containing protein OS=Capra hircus OX=9925 GN=WASHC1 PE=3 SV=1	WASHC1	2	yes	2.47	9324.38
DAGMQLQSYR	10	A0A452EG24	Aspartate aminotransferase OS=Capra hircus OX=9925 GN=GOT2 PE=3 SV=1	GOT2	2	yes	2.33	30027.4
EQYLQSIEDR	10	A0A452EG76	Succinate dehydrogenase [ubiquinone] iron-sulfur subunit, mitochondrial OS=Capra hircus OX=9925 GN=SDHB PE=3 SV=1	SDHB	2	yes	7.14	30854.9
NEIDSTLTFR	10	A0A452EG76	Succinate dehydrogenase [ubiquinone] iron-sulfur subunit, mitochondrial OS=Capra hircus OX=9925 GN=SDHB PE=3 SV=1	SDHB	2	yes	7.14	13765.1
LALLVDTVGPR	11	A0A452EGF3	Carboxypeptidase Q OS=Capra hircus OX=9925 GN=CPQ PE=4 SV=1	CPQ	2	yes	2.28	42438.8
FGEMQLDFR	9	A0A452EGI2	dolichyl-diphosphooligosaccharide--protein glycotransferase OS=Capra hircus OX=9925 GN=STT3B PE=3 SV=1	STT3B	2	yes	2.8	34048.3
HLEEAFTSEHWLVR	14	A0A452EGI2	dolichyl-diphosphooligosaccharide--protein glycotransferase OS=Capra hircus OX=9925 GN=STT3B PE=3 SV=1	STT3B	3	yes	2.8	83724.9
GYVSDIDCR	9	A0A452EGJ1	Glutamate--cysteine ligase OS=Capra hircus OX=9925 GN=GCLC PE=3 SV=1	GCLC	2	yes	6.47	14245.4
SLFFPDEAINK	11	A0A452EGJ1	Glutamate--cysteine ligase OS=Capra hircus OX=9925 GN=GCLC PE=3 SV=1	GCLC	2	yes	6.47	24592.8
VVINVPIFK	9	A0A452EGJ1	Glutamate--cysteine ligase OS=Capra hircus OX=9925 GN=GCLC PE=3 SV=1	GCLC	2	yes	6.47	11104.4
WGVISASVDDR	11	A0A452EGJ1	Glutamate--cysteine ligase OS=Capra hircus OX=9925 GN=GCLC PE=3 SV=1	GCLC	2	yes	6.47	34550.2
VIGTLLGTVDK	11	A0A452EGJ4	Eukaryotic translation initiation factor 3 subunit F OS=Capra hircus OX=9925 GN=LOC102172503 PE=3 SV=1	LOC102172503	2	yes	5.15	91899.9
YTYYDTER	8	A0A452EGJ4	Eukaryotic translation initiation factor 3 subunit F OS=Capra hircus OX=9925 GN=LOC102172503 PE=3 SV=1	LOC102172503	2	yes	5.15	33606.1
CMPTFQFFK	9	A0A452EGP3	Thioredoxin OS=Capra hircus OX=9925 GN=TXN PE=3 SV=1	TXN	2	yes	22.86	80275.7
LVVVDFSATWCGPCK	15	A0A452EGP3	Thioredoxin OS=Capra hircus OX=9925 GN=TXN PE=3 SV=1	TXN	3	yes	22.86	23709.1
VLEGLAASGLR	11	A0A452EH74	tRNA (guanine(26)-N(2))-dimethyltransferase OS=Capra hircus OX=9925 GN=TRMT1 PE=3 SV=1	TRMT1	2	yes	1.66	15847.7
LIDIGNSCR	9	A0A452EH78	Kinesin-like protein OS=Capra hircus OX=9925 GN=KIF2A PE=3 SV=1	KIF2A	2	yes	2.42	18356.3
PLVETIFER	9	A0A452EH78	Kinesin-like protein OS=Capra hircus OX=9925 GN=KIF2A PE=3 SV=1	KIF2A	2	yes	2.42	23798.4
SLNPPLTIVR	10	A0A452EH82	E3 ubiquitin-protein ligase OS=Capra hircus OX=9925 GN=TRIP12 PE=3 SV=1	TRIP12	2	yes	0.49	29972.2
LTDEQVALVQR	11	A0A452EH86	Ribosome biogenesis protein BOP1 OS=Capra hircus OX=9925 GN=BOP1 PE=3 SV=1	BOP1	2	yes	3.05	23361.8
LVWFDMDLSTK	11	A0A452EH86	Ribosome biogenesis protein BOP1 OS=Capra hircus OX=9925 GN=BOP1 PE=3 SV=1	BOP1	2	yes	3.05	9390.71
CNIVCTQPR	9	A0A452EHF4	ATP-dependent RNA helicase DHX29 OS=Capra hircus OX=9925 GN=DHX29 PE=3 SV=1	DHX29	2	yes	4.61	10517.5
ILQIITELIK	10	A0A452EHF4	ATP-dependent RNA helicase DHX29 OS=Capra hircus OX=9925 GN=DHX29 PE=3 SV=1	DHX29	2	yes	4.61	12253
LACIVETAQGK	11	A0A452EHF4	ATP-dependent RNA helicase DHX29 OS=Capra hircus OX=9925 GN=DHX29 PE=3 SV=1	DHX29	2	no	4.61	14246.7
LLYCTTGVLLR	11	A0A452EHF4	ATP-dependent RNA helicase DHX29 OS=Capra hircus OX=9925 GN=DHX29 PE=3 SV=1	DHX29	2	no	4.61	20562.8
QFLIDWVR	8	A0A452EHF4	ATP-dependent RNA helicase DHX29 OS=Capra hircus OX=9925 GN=DHX29 PE=3 SV=1	DHX29	2	yes	4.61	16829.3
VVVVAGETGSGK	12	A0A452EHF4	ATP-dependent RNA helicase DHX29 OS=Capra hircus OX=9925 GN=DHX29 PE=3 SV=1	DHX29	2	yes	4.61	45644.6
AVPEGSVIPR	10	A0A452EHM0	Nicotinamide phosphoribosyltransferase OS=Capra hircus OX=9925 GN=NAMPT PE=3 SV=1	NAMPT	2	yes	11.61	87585.8
GWNYILEK	8	A0A452EHM0	Nicotinamide phosphoribosyltransferase OS=Capra hircus OX=9925 GN=NAMPT PE=3 SV=1	NAMPT	2	yes	11.61	27693
SYSFDEVR	8	A0A452EHM0	Nicotinamide phosphoribosyltransferase OS=Capra hircus OX=9925 GN=NAMPT PE=3 SV=1	NAMPT	2	yes	11.61	33383.1
TPAGNFVTLEEGK	13	A0A452EHM0	Nicotinamide phosphoribosyltransferase OS=Capra hircus OX=9925 GN=NAMPT PE=3 SV=1	NAMPT	2	yes	11.61	35431.4
VYSYFECR	8	A0A452EHM0	Nicotinamide phosphoribosyltransferase OS=Capra hircus OX=9925 GN=NAMPT PE=3 SV=1	NAMPT	2	yes	11.61	64850.1
YDGHLPIEVK	10	A0A452EHM0	Nicotinamide phosphoribosyltransferase OS=Capra hircus OX=9925 GN=NAMPT PE=3 SV=1	NAMPT	2	yes	11.61	28924.9
ACGSEMLQK	9	A0A452EHR7	Desmoplakin OS=Capra hircus OX=9925 GN=DSP PE=4 SV=1	DSP	2	yes	7.78	24207.5
AELIVQPELK	10	A0A452EHR7	Desmoplakin OS=Capra hircus OX=9925 GN=DSP PE=4 SV=1	DSP	2	yes	7.78	400495
ALCDYKQDQK	10	A0A452EHR7	Desmoplakin OS=Capra hircus OX=9925 GN=DSP PE=4 SV=1	DSP	2	yes	7.78	11741.4
AVTGFDDPFSGK	12	A0A452EHR7	Desmoplakin OS=Capra hircus OX=9925 GN=DSP PE=4 SV=1	DSP	2	yes	7.78	32182.1
DLIDFDDR	8	A0A452EHR7	Desmoplakin OS=Capra hircus OX=9925 GN=DSP PE=4 SV=1	DSP	2	yes	7.78	34635.4
EHLMLEEELR	10	A0A452EHR7	Desmoplakin OS=Capra hircus OX=9925 GN=DSP PE=4 SV=1	DSP	2	yes	7.78	121785
EMSVQEAYK	9	A0A452EHR7	Desmoplakin OS=Capra hircus OX=9925 GN=DSP PE=4 SV=1	DSP	2	yes	7.78	18633
ETQSQLETER	10	A0A452EHR7	Desmoplakin OS=Capra hircus OX=9925 GN=DSP PE=4 SV=1	DSP	2	yes	7.78	222978
FGDSNTVMR	9	A0A452EHR7	Desmoplakin OS=Capra hircus OX=9925 GN=DSP PE=4 SV=1	DSP	2	yes	7.78	249757
FLDQNLQK	8	A0A452EHR7	Desmoplakin OS=Capra hircus OX=9925 GN=DSP PE=4 SV=1	DSP	2	yes	7.78	321431
IEVLEEELR	9	A0A452EHR7	Desmoplakin OS=Capra hircus OX=9925 GN=DSP PE=4 SV=1	DSP	2	yes	7.78	511205
LLQLQEQMR	9	A0A452EHR7	Desmoplakin OS=Capra hircus OX=9925 GN=DSP PE=4 SV=1	DSP	2	yes	7.78	157740
LTYEIEDEK	9	A0A452EHR7	Desmoplakin OS=Capra hircus OX=9925 GN=DSP PE=4 SV=1	DSP	2	yes	7.78	65841.5
NKYETEINITK	11	A0A452EHR7	Desmoplakin OS=Capra hircus OX=9925 GN=DSP PE=4 SV=1	DSP	2	yes	7.78	30519.1
NLHSEISGKR	10	A0A452EHR7	Desmoplakin OS=Capra hircus OX=9925 GN=DSP PE=4 SV=1	DSP	2	yes	7.78	20066.7
NQCTQVVQER	10	A0A452EHR7	Desmoplakin OS=Capra hircus OX=9925 GN=DSP PE=4 SV=1	DSP	2	yes	7.78	205307
NQFETEINITK	11	A0A452EHR7	Desmoplakin OS=Capra hircus OX=9925 GN=DSP PE=4 SV=1	DSP	2	yes	7.78	35905.5
QKLGIYEAMK	10	A0A452EHR7	Desmoplakin OS=Capra hircus OX=9925 GN=DSP PE=4 SV=1	DSP	2	yes	7.78	21712.5
QLQNIIQATSR	11	A0A452EHR7	Desmoplakin OS=Capra hircus OX=9925 GN=DSP PE=4 SV=1	DSP	2	yes	7.78	225259
QMGQPCDAYQK	11	A0A452EHR7	Desmoplakin OS=Capra hircus OX=9925 GN=DSP PE=4 SV=1	DSP	2	yes	7.78	48824.8
SQLQISNNR	9	A0A452EHR7	Desmoplakin OS=Capra hircus OX=9925 GN=DSP PE=4 SV=1	DSP	2	yes	7.78	271194
VVIVDPETNK	10	A0A452EHR7	Desmoplakin OS=Capra hircus OX=9925 GN=DSP PE=4 SV=1	DSP	2	yes	7.78	192298
YKQSLDDAAK	10	A0A452EHR7	Desmoplakin OS=Capra hircus OX=9925 GN=DSP PE=4 SV=1	DSP	2	yes	7.78	14980.4
GDDMLITAGR	10	A0A452EHU3	aldehyde oxidase OS=Capra hircus OX=9925 GN=LOC102171556 PE=3 SV=1	LOC102171556	2	yes	0.76	19001.9
EGIPPDQQR	9	A0A452EHZ1	Ubiquitin-ribosomal protein eS31 fusion protein OS=Capra hircus OX=9925 GN=RPS27A PE=3 SV=1	RPS27A	2	no	33.33	1619660
ESTLHLVLR	9	A0A452EHZ1	Ubiquitin-ribosomal protein eS31 fusion protein OS=Capra hircus OX=9925 GN=RPS27A PE=3 SV=1	RPS27A	2	no	33.33	577602
TITLEVEPSDTIENVK	16	A0A452EHZ1	Ubiquitin-ribosomal protein eS31 fusion protein OS=Capra hircus OX=9925 GN=RPS27A PE=3 SV=1	RPS27A	3	no	33.33	152112
TLSDYNIQK	9	A0A452EHZ1	Ubiquitin-ribosomal protein eS31 fusion protein OS=Capra hircus OX=9925 GN=RPS27A PE=3 SV=1	RPS27A	2	no	33.33	446371
YYKVDENGK	9	A0A452EHZ1	Ubiquitin-ribosomal protein eS31 fusion protein OS=Capra hircus OX=9925 GN=RPS27A PE=3 SV=1	RPS27A	2	yes	33.33	96346.3
EAVVAYENAK	10	A0A452EI70	WD repeat domain 19 OS=Capra hircus OX=9925 GN=WDR19 PE=4 SV=1	WDR19	2	yes	0.75	39749.5
AIGNIELGIR	10	A0A452EI94	Microtubule associated protein 1B OS=Capra hircus OX=9925 GN=MAP1B PE=4 SV=1	MAP1B	2	yes	1.22	24071.1
NVLVSSNDCVK	11	A0A452EIX2	Focal adhesion kinase 1 OS=Capra hircus OX=9925 GN=PTK2 PE=4 SV=1	PTK2	2	yes	1.98	6586.31
WMAPESINFR	10	A0A452EIX2	Focal adhesion kinase 1 OS=Capra hircus OX=9925 GN=PTK2 PE=4 SV=1	PTK2	2	yes	1.98	17893
QKPITPETAEK	11	A0A452EIX9	Cell division control protein 42 homolog OS=Capra hircus OX=9925 GN=CDC42 PE=3 SV=1	CDC42	2	yes	17.28	67951.9
NVHGINFVTPVR	12	A0A452EJ14	Dipeptidyl peptidase 1 OS=Capra hircus OX=9925 GN=CTSC PE=3 SV=1	CTSC	2	yes	2.59	32304.2
GVSFTFGADVVSK	13	A0A452EJ31	Serine/threonine-protein phosphatase OS=Capra hircus OX=9925 GN=PPP1CB PE=3 SV=1	PPP1CB	2	yes	32.1	86111.7
ICGDIHGQYTDLLR	14	A0A452EJ31	Serine/threonine-protein phosphatase OS=Capra hircus OX=9925 GN=PPP1CB PE=3 SV=1	PPP1CB	3	yes	32.1	50151.6
IVQMTEAEVR	10	A0A452EJ31	Serine/threonine-protein phosphatase OS=Capra hircus OX=9925 GN=PPP1CB PE=3 SV=1	PPP1CB	2	yes	32.1	141104
IVAFENAFER	10	A0A452EJ63	General vesicular transport factor p115 OS=Capra hircus OX=9925 GN=USO1 PE=3 SV=1	USO1	2	yes	3.94	84798.4
LMDLLADSR	9	A0A452EJ63	General vesicular transport factor p115 OS=Capra hircus OX=9925 GN=USO1 PE=3 SV=1	USO1	2	yes	3.94	44655.3
LSALLQETK	9	A0A452EJ63	General vesicular transport factor p115 OS=Capra hircus OX=9925 GN=USO1 PE=3 SV=1	USO1	2	yes	3.94	31132.7
VASSTLLDDR	10	A0A452EJ63	General vesicular transport factor p115 OS=Capra hircus OX=9925 GN=USO1 PE=3 SV=1	USO1	2	yes	3.94	32034.9
CLGFGGPAGPDAGR	14	A0A452EJD1	Glycerol-3-phosphate phosphatase OS=Capra hircus OX=9925 GN=PGP PE=3 SV=1	PGP	2	yes	16.15	24531.6
FIAGTGCLVR	10	A0A452EJD1	Glycerol-3-phosphate phosphatase OS=Capra hircus OX=9925 GN=PGP PE=3 SV=1	PGP	2	yes	16.15	31961.5
FIFDCVSQEYGIHPER	16	A0A452EJD1	Glycerol-3-phosphate phosphatase OS=Capra hircus OX=9925 GN=PGP PE=3 SV=1	PGP	3	yes	16.15	17379.6
TILTLTGVSSLR	12	A0A452EJD1	Glycerol-3-phosphate phosphatase OS=Capra hircus OX=9925 GN=PGP PE=3 SV=1	PGP	2	yes	16.15	22345.3
AFADFMEGEIK	11	A0A452EJJ3	phosphoinositide 5-phosphatase OS=Capra hircus OX=9925 GN=OCRL PE=3 SV=1	OCRL	2	yes	2.11	6459.57
FDQLNIQR	8	A0A452EJJ3	phosphoinositide 5-phosphatase OS=Capra hircus OX=9925 GN=OCRL PE=3 SV=1	OCRL	2	yes	2.11	5946.34
AEEDKLEQIK	10	A0A452EJK8	Prolyl 4-hydroxylase subunit alpha-1 OS=Capra hircus OX=9925 GN=P4HA1 PE=3 SV=1	P4HA1	2	yes	15.36	91777.7
ATISNPITGDLETVHYR	17	A0A452EJK8	Prolyl 4-hydroxylase subunit alpha-1 OS=Capra hircus OX=9925 GN=P4HA1 PE=3 SV=1	P4HA1	3	yes	15.36	43897.9
FHDIISDAEIEIVK	14	A0A452EJK8	Prolyl 4-hydroxylase subunit alpha-1 OS=Capra hircus OX=9925 GN=P4HA1 PE=3 SV=1	P4HA1	3	yes	15.36	132917
GAAVDYLPER	10	A0A452EJK8	Prolyl 4-hydroxylase subunit alpha-1 OS=Capra hircus OX=9925 GN=P4HA1 PE=3 SV=1	P4HA1	2	yes	15.36	573068
RPCTLSELE	9	A0A452EJK8	Prolyl 4-hydroxylase subunit alpha-1 OS=Capra hircus OX=9925 GN=P4HA1 PE=3 SV=1	P4HA1	2	yes	15.36	634827
SAWLSGYENPVVSR	14	A0A452EJK8	Prolyl 4-hydroxylase subunit alpha-1 OS=Capra hircus OX=9925 GN=P4HA1 PE=3 SV=1	P4HA1	3	yes	15.36	31756.4
YFEYIMAK	8	A0A452EJK8	Prolyl 4-hydroxylase subunit alpha-1 OS=Capra hircus OX=9925 GN=P4HA1 PE=3 SV=1	P4HA1	2	yes	15.36	24387.8
VTVLTLQDK	9	A0A452EJL0	SUMO-activating enzyme subunit 2 OS=Capra hircus OX=9925 GN=UBA2 PE=3 SV=1	UBA2	2	yes	1.41	35681.7
GDIIGVQGNPGK	12	A0A452EJX4	Lysine--tRNA ligase OS=Capra hircus OX=9925 GN=KARS1 PE=3 SV=1	KARS1	2	yes	3.53	28786.9
ISMVEELEK	9	A0A452EJX4	Lysine--tRNA ligase OS=Capra hircus OX=9925 GN=KARS1 PE=3 SV=1	KARS1	2	yes	3.53	24476.7
RGDIIGVQGNPGK	13	A0A452EJX4	Lysine--tRNA ligase OS=Capra hircus OX=9925 GN=KARS1 PE=3 SV=1	KARS1	2	yes	3.53	42632.2
DYIHVVDLAK	10	A0A452EKH0	UDP-glucose 4-epimerase OS=Capra hircus OX=9925 GN=GALE PE=3 SV=1	GALE	2	yes	13.51	45401.7
ELGWSAALGLDR	12	A0A452EKH0	UDP-glucose 4-epimerase OS=Capra hircus OX=9925 GN=GALE PE=3 SV=1	GALE	2	yes	13.51	79961.2
FFIEEMIR	8	A0A452EKH0	UDP-glucose 4-epimerase OS=Capra hircus OX=9925 GN=GALE PE=3 SV=1	GALE	2	yes	13.51	79506
SVEFEEMDILDQTALQR	17	A0A452EKH0	UDP-glucose 4-epimerase OS=Capra hircus OX=9925 GN=GALE PE=3 SV=1	GALE	3	yes	13.51	20621.5
GFGLVEHVLGK	11	A0A452EKH3	vitamin-K-epoxide reductase (warfarin-sensitive) OS=Capra hircus OX=9925 GN=VKORC1 PE=3 SV=1	VKORC1	2	yes	6.75	86091.3
DYEAGQLYGLEK	12	A0A452EKX2	La ribonucleoprotein 1, translational regulator OS=Capra hircus OX=9925 GN=LARP1 PE=4 SV=1	LARP1	2	yes	4.2	11393.4
FEPEYSQIK	9	A0A452EKX2	La ribonucleoprotein 1, translational regulator OS=Capra hircus OX=9925 GN=LARP1 PE=4 SV=1	LARP1	2	yes	4.2	10248.9
KFDGVEGPR	9	A0A452EKX2	La ribonucleoprotein 1, translational regulator OS=Capra hircus OX=9925 GN=LARP1 PE=4 SV=1	LARP1	2	yes	4.2	62057.2
THFDYQFGYR	10	A0A452EKX2	La ribonucleoprotein 1, translational regulator OS=Capra hircus OX=9925 GN=LARP1 PE=4 SV=1	LARP1	2	yes	4.2	235476
YGLECLFR	8	A0A452EKX2	La ribonucleoprotein 1, translational regulator OS=Capra hircus OX=9925 GN=LARP1 PE=4 SV=1	LARP1	2	yes	4.2	29734.7
DSNFAGDLVR	10	A0A452EKZ7	RNA helicase OS=Capra hircus OX=9925 GN=DDX42 PE=4 SV=1	DDX42	2	yes	1.06	33209.7
NILVFGEDGSGK	12	A0A452EL26	Dynein light intermediate chain OS=Capra hircus OX=9925 GN=DYNC1LI2 PE=3 SV=1	DYNC1LI2	2	yes	2.48	49646.3
DLMVGDEASELR	12	A0A452EL50	Actin-related protein 2 OS=Capra hircus OX=9925 GN=ACTR2 PE=3 SV=1	ACTR2	2	yes	13.2	130029
HIVLSGGSTMYPGLPSR	17	A0A452EL50	Actin-related protein 2 OS=Capra hircus OX=9925 GN=ACTR2 PE=3 SV=1	ACTR2	3	yes	13.2	79363.5
HLWDYTFGPEK	11	A0A452EL50	Actin-related protein 2 OS=Capra hircus OX=9925 GN=ACTR2 PE=3 SV=1	ACTR2	2	yes	13.2	96820.1
VVVCDNGTGFVK	12	A0A452EL50	Actin-related protein 2 OS=Capra hircus OX=9925 GN=ACTR2 PE=3 SV=1	ACTR2	2	yes	13.2	54194.3
APWELLELR	9	A0A452EL91	Tyrosine--tRNA ligase OS=Capra hircus OX=9925 GN=YARS1 PE=3 SV=1	YARS1	2	yes	7.39	31039.8
NSEPEEVIPSR	11	A0A452EL91	Tyrosine--tRNA ligase OS=Capra hircus OX=9925 GN=YARS1 PE=3 SV=1	YARS1	2	yes	7.39	57552.6
TSYYENVIK	9	A0A452EL91	Tyrosine--tRNA ligase OS=Capra hircus OX=9925 GN=YARS1 PE=3 SV=1	YARS1	2	yes	7.39	30227.4
TYTAYLDLEK	10	A0A452EL91	Tyrosine--tRNA ligase OS=Capra hircus OX=9925 GN=YARS1 PE=3 SV=1	YARS1	2	yes	7.39	24177.7
YYLCLQLR	8	A0A452ELC1	Protein 4.1 OS=Capra hircus OX=9925 GN=EPB41 PE=4 SV=1	EPB41	2	no	0.95	7776.83
CSSNLVLTGSAER	13	A0A452ELE7	Complement C2 OS=Capra hircus OX=9925 GN=C2 PE=4 SV=1	C2	2	yes	2.94	78111.6
SNGQWQIPR	9	A0A452ELE7	Complement C2 OS=Capra hircus OX=9925 GN=C2 PE=4 SV=1	C2	2	yes	2.94	90321.4
AFLFDVVSK	9	A0A452ELF2	Ras-related GTP-binding protein OS=Capra hircus OX=9925 GN=RRAGC PE=3 SV=1	RRAGC	2	yes	16.54	55166
AIHEVFEVGVTSHR	14	A0A452ELF2	Ras-related GTP-binding protein OS=Capra hircus OX=9925 GN=RRAGC PE=3 SV=1	RRAGC	3	yes	16.54	38406.9
ANDDLADAGLEK	12	A0A452ELF2	Ras-related GTP-binding protein OS=Capra hircus OX=9925 GN=RRAGC PE=3 SV=1	RRAGC	2	yes	16.54	45420.3
FLALVCILR	9	A0A452ELF2	Ras-related GTP-binding protein OS=Capra hircus OX=9925 GN=RRAGC PE=3 SV=1	RRAGC	2	yes	16.54	18601.6
LNNTTVLYLK	10	A0A452ELF2	Ras-related GTP-binding protein OS=Capra hircus OX=9925 GN=RRAGC PE=3 SV=1	RRAGC	2	yes	16.54	16931.4
SCSHQTSAPSLK	12	A0A452ELF2	Ras-related GTP-binding protein OS=Capra hircus OX=9925 GN=RRAGC PE=3 SV=1	RRAGC	2	yes	16.54	9466.8
LEALLELALR	10	A0A452ELP4	Gamma-tubulin complex component OS=Capra hircus OX=9925 GN=TUBGCP2 PE=3 SV=1	TUBGCP2	2	yes	2.21	9406.57
YITAQPLTGR	10	A0A452ELP4	Gamma-tubulin complex component OS=Capra hircus OX=9925 GN=TUBGCP2 PE=3 SV=1	TUBGCP2	2	yes	2.21	12023.5
HEQEYMEVR	9	A0A452EM38	GOLD domain-containing protein OS=Capra hircus OX=9925 GN=TMED2 PE=3 SV=1	TMED2	2	yes	4.48	142635
ALMPVLLQGQAR	12	A0A452EMJ7	Phosphatidylserine lipase ABHD16A OS=Capra hircus OX=9925 GN=ABHD16A PE=3 SV=1	ABHD16A	2	yes	8.6	121003
LLSCVLGPR	9	A0A452EMJ7	Phosphatidylserine lipase ABHD16A OS=Capra hircus OX=9925 GN=ABHD16A PE=3 SV=1	ABHD16A	2	yes	8.6	19014.5
TRDEIITTTVPEDIMSNR	18	A0A452EMJ7	Phosphatidylserine lipase ABHD16A OS=Capra hircus OX=9925 GN=ABHD16A PE=3 SV=1	ABHD16A	3	yes	8.6	27688
YQGPVLLIR	9	A0A452EMJ7	Phosphatidylserine lipase ABHD16A OS=Capra hircus OX=9925 GN=ABHD16A PE=3 SV=1	ABHD16A	2	yes	8.6	80461.5
LLLIGNSSVGK	11	A0A452EMT1	Ras-related protein Rab-3 OS=Capra hircus OX=9925 GN=RAB3D PE=3 SV=1	RAB3D	2	yes	10.05	41942.8
GYLFPTDAR	9	A0A452EN35	7-dehydrocholesterol reductase OS=Capra hircus OX=9925 GN=DHCR7 PE=3 SV=1	DHCR7	2	yes	1.89	111824
ELPINAQNYVR	11	A0A452ENA1	Adenylosuccinate synthetase OS=Capra hircus OX=9925 PE=3 SV=1	--	2	yes	10.05	21299.5
FIEDELQIPVK	11	A0A452ENA1	Adenylosuccinate synthetase OS=Capra hircus OX=9925 PE=3 SV=1	--	2	yes	10.05	18155.9
DTLFQDFK	8	A0A452ENK4	Unconventional myosin-Id OS=Capra hircus OX=9925 GN=MYO1D PE=3 SV=1	MYO1D	2	yes	10.64	51295.9
HQVEYLGLLENVR	13	A0A452ENK4	Unconventional myosin-Id OS=Capra hircus OX=9925 GN=MYO1D PE=3 SV=1	MYO1D	3	yes	10.64	27620.7
HYAGDVVYSVVGFIDK	16	A0A452ENK4	Unconventional myosin-Id OS=Capra hircus OX=9925 GN=MYO1D PE=3 SV=1	MYO1D	3	yes	10.64	15449.9
LNQPQPDFTK	10	A0A452ENK4	Unconventional myosin-Id OS=Capra hircus OX=9925 GN=MYO1D PE=3 SV=1	MYO1D	2	yes	10.64	92462.9
QEQEEYQR	8	A0A452ENK4	Unconventional myosin-Id OS=Capra hircus OX=9925 GN=MYO1D PE=3 SV=1	MYO1D	2	yes	10.64	11544.6
SPQIFDDER	9	A0A452ENK4	Unconventional myosin-Id OS=Capra hircus OX=9925 GN=MYO1D PE=3 SV=1	MYO1D	2	yes	10.64	56195.2
SSINDAAEFK	10	A0A452ENK4	Unconventional myosin-Id OS=Capra hircus OX=9925 GN=MYO1D PE=3 SV=1	MYO1D	2	yes	10.64	25976.5
TIPASDLPQVR	11	A0A452ENK4	Unconventional myosin-Id OS=Capra hircus OX=9925 GN=MYO1D PE=3 SV=1	MYO1D	2	yes	10.64	146592
TLFTLEELR	9	A0A452ENK4	Unconventional myosin-Id OS=Capra hircus OX=9925 GN=MYO1D PE=3 SV=1	MYO1D	2	yes	10.64	75357.1
VIVQQPGER	9	A0A452ENK4	Unconventional myosin-Id OS=Capra hircus OX=9925 GN=MYO1D PE=3 SV=1	MYO1D	2	yes	10.64	97604.8
CEFAVGYQR	9	A0A452ENN3	leucine--tRNA ligase OS=Capra hircus OX=9925 GN=LARS1 PE=3 SV=1	LARS1	2	yes	8.59	32018.7
DGQPCMDHDR	10	A0A452ENN3	leucine--tRNA ligase OS=Capra hircus OX=9925 GN=LARS1 PE=3 SV=1	LARS1	2	yes	8.59	63067.1
EMVANWDSLR	10	A0A452ENN3	leucine--tRNA ligase OS=Capra hircus OX=9925 GN=LARS1 PE=3 SV=1	LARS1	2	yes	8.59	48728.9
GQAESPLGIR	10	A0A452ENN3	leucine--tRNA ligase OS=Capra hircus OX=9925 GN=LARS1 PE=3 SV=1	LARS1	2	yes	8.59	16827.5
LYTWVEWVK	9	A0A452ENN3	leucine--tRNA ligase OS=Capra hircus OX=9925 GN=LARS1 PE=3 SV=1	LARS1	2	yes	8.59	25137.5
NLETYCEETR	10	A0A452ENN3	leucine--tRNA ligase OS=Capra hircus OX=9925 GN=LARS1 PE=3 SV=1	LARS1	2	yes	8.59	52408.3
SGPANTFNDK	10	A0A452ENN3	leucine--tRNA ligase OS=Capra hircus OX=9925 GN=LARS1 PE=3 SV=1	LARS1	2	yes	8.59	34804.1
SLGLSDDEIVK	11	A0A452ENN3	leucine--tRNA ligase OS=Capra hircus OX=9925 GN=LARS1 PE=3 SV=1	LARS1	2	yes	8.59	116535
TGFFEFQAAK	10	A0A452ENN3	leucine--tRNA ligase OS=Capra hircus OX=9925 GN=LARS1 PE=3 SV=1	LARS1	2	yes	8.59	42399
VFASEMNAGIIK	12	A0A452ENN3	leucine--tRNA ligase OS=Capra hircus OX=9925 GN=LARS1 PE=3 SV=1	LARS1	2	yes	8.59	50998.8
TLEVEIEPGVR	11	A0A452ENP8	DnaJ homolog subfamily B member 11 OS=Capra hircus OX=9925 GN=DNAJB11 PE=4 SV=1	DNAJB11	2	yes	3.07	68012.5
LEDTYFDR	8	A0A452EP43	Hydroxymethylglutaryl-CoA synthase OS=Capra hircus OX=9925 GN=HMGCS1 PE=3 SV=1	HMGCS1	2	yes	3.65	30077.7
LEVGTETIIDK	11	A0A452EP43	Hydroxymethylglutaryl-CoA synthase OS=Capra hircus OX=9925 GN=HMGCS1 PE=3 SV=1	HMGCS1	2	yes	3.65	34705.1
FQLQSDQLR	9	A0A452EPB0	Aldose 1-epimerase OS=Capra hircus OX=9925 GN=GALM PE=3 SV=1	GALM	2	yes	2.63	43864.4
TLAMDTILANAR	12	A0A452EPE5	Glucosamine-6-phosphate isomerase OS=Capra hircus OX=9925 GN=GNPDA1 PE=3 SV=1	GNPDA1	2	yes	4.15	11777.8
QLVDTTVELANK	12	A0A452EPL1	Splicing factor 3b subunit 1 OS=Capra hircus OX=9925 GN=SF3B1 PE=3 SV=1	SF3B1	2	yes	2.45	9275.9
TEILPPFFK	9	A0A452EPL1	Splicing factor 3b subunit 1 OS=Capra hircus OX=9925 GN=SF3B1 PE=3 SV=1	SF3B1	2	yes	2.45	58368.7
VQENCIDLVGR	11	A0A452EPL1	Splicing factor 3b subunit 1 OS=Capra hircus OX=9925 GN=SF3B1 PE=3 SV=1	SF3B1	2	yes	2.45	22657.9
AWEVDTCR	8	A0A452EPZ3	Coatomer subunit alpha OS=Capra hircus OX=9925 GN=COPA PE=4 SV=1	COPA	2	yes	14.62	200360
DADSQNPDAPEGK	13	A0A452EPZ3	Coatomer subunit alpha OS=Capra hircus OX=9925 GN=COPA PE=4 SV=1	COPA	2	yes	14.62	17698.6
DMSGHYQNALYLGDVSER	18	A0A452EPZ3	Coatomer subunit alpha OS=Capra hircus OX=9925 GN=COPA PE=4 SV=1	COPA	3	yes	14.62	19178.1
ETIPDIDPNAK	11	A0A452EPZ3	Coatomer subunit alpha OS=Capra hircus OX=9925 GN=COPA PE=4 SV=1	COPA	2	yes	14.62	40182.2
GFFEGSIASK	10	A0A452EPZ3	Coatomer subunit alpha OS=Capra hircus OX=9925 GN=COPA PE=4 SV=1	COPA	2	yes	14.62	107723
GHYNNVSCAVFHPR	14	A0A452EPZ3	Coatomer subunit alpha OS=Capra hircus OX=9925 GN=COPA PE=4 SV=1	COPA	3	yes	14.62	74010.5
GNNVYCLDR	9	A0A452EPZ3	Coatomer subunit alpha OS=Capra hircus OX=9925 GN=COPA PE=4 SV=1	COPA	2	yes	14.62	66953.8
NLSPGAVESDVR	12	A0A452EPZ3	Coatomer subunit alpha OS=Capra hircus OX=9925 GN=COPA PE=4 SV=1	COPA	2	yes	14.62	276540
QELILSNSEDK	11	A0A452EPZ3	Coatomer subunit alpha OS=Capra hircus OX=9925 GN=COPA PE=4 SV=1	COPA	2	yes	14.62	95830
SSGLTAVWVAR	11	A0A452EPZ3	Coatomer subunit alpha OS=Capra hircus OX=9925 GN=COPA PE=4 SV=1	COPA	2	yes	14.62	98671
TLDLPIYVTR	10	A0A452EPZ3	Coatomer subunit alpha OS=Capra hircus OX=9925 GN=COPA PE=4 SV=1	COPA	2	yes	14.62	113136
TTFFHHEYPWILSASDDQTIR	21	A0A452EPZ3	Coatomer subunit alpha OS=Capra hircus OX=9925 GN=COPA PE=4 SV=1	COPA	4	yes	14.62	29379.9
VLTIDPTEFK	10	A0A452EPZ3	Coatomer subunit alpha OS=Capra hircus OX=9925 GN=COPA PE=4 SV=1	COPA	2	yes	14.62	93829.9
YAVTTGDYGIIR	12	A0A452EPZ3	Coatomer subunit alpha OS=Capra hircus OX=9925 GN=COPA PE=4 SV=1	COPA	2	yes	14.62	241580
YDEVLHMVR	9	A0A452EPZ3	Coatomer subunit alpha OS=Capra hircus OX=9925 GN=COPA PE=4 SV=1	COPA	2	yes	14.62	23046.8
IIPGIGNFGDR	11	A0A452EQ29	Uridine-cytidine kinase OS=Capra hircus OX=9925 GN=UCKL1 PE=3 SV=1	UCKL1	2	yes	1.99	24871.2
AAVLFATDIAAR	12	A0A452EQ78	ATP-dependent RNA helicase OS=Capra hircus OX=9925 GN=DDX10 PE=3 SV=1	DDX10	2	yes	1.37	40272.5
ALQDIIGSLR	10	A0A452EQV5	Acyl-CoA 6-desaturase OS=Capra hircus OX=9925 GN=FADS2 PE=2 SV=1	FADS2	2	yes	2.25	19104.1
VVEGLPINDFSR	12	A0A452EQW7	Malate dehydrogenase OS=Capra hircus OX=9925 GN=MDH1 PE=3 SV=1	MDH1	2	yes	3.59	116497
VGDIIQIISK	10	A0A452EQX2	Calcium/calmodulin dependent serine protein kinase OS=Capra hircus OX=9925 GN=CASK PE=3 SV=1	CASK	2	yes	1.08	9447.94
ALDEGDIALLK	11	A0A452ER37	26S proteasome regulatory subunit 7 OS=Capra hircus OX=9925 GN=PSMC2 PE=3 SV=1	PSMC2	2	yes	12.7	25456.8
FDDGAGGDNEVQR	13	A0A452ER37	26S proteasome regulatory subunit 7 OS=Capra hircus OX=9925 GN=PSMC2 PE=3 SV=1	PSMC2	2	yes	12.7	67484.4
FVNLGIEPPK	10	A0A452ER37	26S proteasome regulatory subunit 7 OS=Capra hircus OX=9925 GN=PSMC2 PE=3 SV=1	PSMC2	2	yes	12.7	105393
PDYLGADQR	9	A0A452ER37	26S proteasome regulatory subunit 7 OS=Capra hircus OX=9925 GN=PSMC2 PE=3 SV=1	PSMC2	2	yes	12.7	42106.8
SVCTEAGMFAIR	12	A0A452ER37	26S proteasome regulatory subunit 7 OS=Capra hircus OX=9925 GN=PSMC2 PE=3 SV=1	PSMC2	2	yes	12.7	25409.8
AVIQGLETLR	10	A0A452ER77	Kinesin light chain OS=Capra hircus OX=9925 GN=KLC2 PE=3 SV=1	KLC2	2	yes	1.61	16876.8
FADIVSILDK	10	A0A452ER97	receptor protein-tyrosine kinase OS=Capra hircus OX=9925 GN=EPHA2 PE=4 SV=1	EPHA2	2	yes	3.38	23278.4
LPSTSGSEGTPFR	13	A0A452ER97	receptor protein-tyrosine kinase OS=Capra hircus OX=9925 GN=EPHA2 PE=4 SV=1	EPHA2	2	yes	3.38	28338.8
SVPEWLESLR	10	A0A452ER97	receptor protein-tyrosine kinase OS=Capra hircus OX=9925 GN=EPHA2 PE=4 SV=1	EPHA2	2	yes	3.38	17865.4
CVLNEGMPIYR	11	A0A452ERL0	DnaJ homolog subfamily A member 1 OS=Capra hircus OX=9925 GN=DNAJA1 PE=3 SV=1	DNAJA1	2	yes	5.29	58992.4
GAVECCPNCR	10	A0A452ERL0	DnaJ homolog subfamily A member 1 OS=Capra hircus OX=9925 GN=DNAJA1 PE=3 SV=1	DNAJA1	2	yes	5.29	14395.2
GLEATDDSPK	10	A0A452ERM2	Alanine--tRNA ligase OS=Capra hircus OX=9925 GN=AARS PE=3 SV=1	AARS	2	yes	5.05	22044.9
IVAVTGAEAQK	11	A0A452ERM2	Alanine--tRNA ligase OS=Capra hircus OX=9925 GN=AARS PE=3 SV=1	AARS	2	yes	5.05	42134.5
MALELLTQEFGIPVGR	16	A0A452ERM2	Alanine--tRNA ligase OS=Capra hircus OX=9925 GN=AARS PE=3 SV=1	AARS	3	yes	5.05	12406.3
SIDTGMGLER	10	A0A452ERM2	Alanine--tRNA ligase OS=Capra hircus OX=9925 GN=AARS PE=3 SV=1	AARS	2	yes	5.05	33227.5
EAAHHAGPELQR	12	A0A452ERM7	Anion exchange protein OS=Capra hircus OX=9925 GN=SLC4A7 PE=3 SV=1	SLC4A7	2	yes	2.03	10132.9
FEEDVEDGGDR	11	A0A452ERM7	Anion exchange protein OS=Capra hircus OX=9925 GN=SLC4A7 PE=3 SV=1	SLC4A7	2	yes	2.03	6651.45
VEGGTPLFTLR	11	A0A452ERN3	Dihydrolipoyllysine-residue succinyltransferase component of 2-oxoglutarate dehydrogenase complex, mitochondrial OS=Capra hircus OX=9925 GN=DLST PE=3 SV=1	DLST	2	yes	2.35	46690.5
FFVMTSLR	8	A0A452ERX1	Citrate transport protein OS=Capra hircus OX=9925 GN=SLC25A1 PE=3 SV=1	SLC25A1	2	yes	15.11	60265.1
FIHDQTSASPK	11	A0A452ERX1	Citrate transport protein OS=Capra hircus OX=9925 GN=SLC25A1 PE=3 SV=1	SLC25A1	2	yes	15.11	183032
NTWDCGLQILR	11	A0A452ERX1	Citrate transport protein OS=Capra hircus OX=9925 GN=SLC25A1 PE=3 SV=1	SLC25A1	2	yes	15.11	51101
SHGVLGLYR	9	A0A452ERX1	Citrate transport protein OS=Capra hircus OX=9925 GN=SLC25A1 PE=3 SV=1	SLC25A1	2	yes	15.11	132214
TQLQLDER	8	A0A452ERX1	Citrate transport protein OS=Capra hircus OX=9925 GN=SLC25A1 PE=3 SV=1	SLC25A1	2	yes	15.11	180771
VGVFLDYEAR	10	A0A452ES23	Tripartite motif-containing protein 5 OS=Capra hircus OX=9925 GN=LOC102169889 PE=3 SV=1	LOC102169889	2	yes	3.77	10307.2
VSPEVEQER	9	A0A452ES23	Tripartite motif-containing protein 5 OS=Capra hircus OX=9925 GN=LOC102169889 PE=3 SV=1	LOC102169889	2	yes	3.77	11202.9
LESQVHTEAK	10	A0A452ES27	Pescadillo homolog OS=Capra hircus OX=9925 GN=PES1 PE=3 SV=1	PES1	2	yes	6.76	11952
SEWNTVER	8	A0A452ES27	Pescadillo homolog OS=Capra hircus OX=9925 GN=PES1 PE=3 SV=1	PES1	2	yes	6.76	94306.7
SFGGIVSWDK	10	A0A452ES27	Pescadillo homolog OS=Capra hircus OX=9925 GN=PES1 PE=3 SV=1	PES1	2	yes	6.76	21434.2
TEAQLTAPEER	11	A0A452ES27	Pescadillo homolog OS=Capra hircus OX=9925 GN=PES1 PE=3 SV=1	PES1	2	yes	6.76	18950.8
IIYGGSVTGATCK	13	A0A452ET55	Triosephosphate isomerase OS=Capra hircus OX=9925 GN=TPI1 PE=3 SV=1	TPI1	2	yes	14.58	95021.7
SNVSDAVAQSAR	12	A0A452ET55	Triosephosphate isomerase OS=Capra hircus OX=9925 GN=TPI1 PE=3 SV=1	TPI1	2	yes	14.58	93196.9
VAHALAEGLGVIACIGEK	18	A0A452ET55	Triosephosphate isomerase OS=Capra hircus OX=9925 GN=TPI1 PE=3 SV=1	TPI1	3	yes	14.58	44762.2
EMWTEVPK	8	A0A452ET76	Small nuclear ribonucleoprotein Sm D2 OS=Capra hircus OX=9925 GN=SNRPD2 PE=3 SV=1	SNRPD2	2	yes	31.93	94018.6
HCNMVLENVK	10	A0A452ET76	Small nuclear ribonucleoprotein Sm D2 OS=Capra hircus OX=9925 GN=SNRPD2 PE=3 SV=1	SNRPD2	2	yes	31.93	38477.4
NNTQVLINCR	10	A0A452ET76	Small nuclear ribonucleoprotein Sm D2 OS=Capra hircus OX=9925 GN=SNRPD2 PE=3 SV=1	SNRPD2	2	yes	31.93	41772
SEMTPEELQK	10	A0A452ET76	Small nuclear ribonucleoprotein Sm D2 OS=Capra hircus OX=9925 GN=SNRPD2 PE=3 SV=1	SNRPD2	2	yes	31.93	330255
AFVVESQPCMPQTLHR	16	A0A452ET77	Signal transducer and activator of transcription OS=Capra hircus OX=9925 GN=STAT2 PE=3 SV=1	STAT2	3	yes	4.35	34828.1
EAQVTELLQR	10	A0A452ET77	Signal transducer and activator of transcription OS=Capra hircus OX=9925 GN=STAT2 PE=3 SV=1	STAT2	2	yes	4.35	86090.9
GLDSDQLGMLR	11	A0A452ET77	Signal transducer and activator of transcription OS=Capra hircus OX=9925 GN=STAT2 PE=3 SV=1	STAT2	2	yes	4.35	31017.8
KLFEELAR	8	A0A452ET82	Pyruvate kinase OS=Capra hircus OX=9925 GN=PKM PE=3 SV=1	PKM	2	yes	43.88	39962.1
EEMQNNVEVVHTYR	14	A0A452ET94	Protein NDRG1 OS=Capra hircus OX=9925 GN=NDRG1 PE=3 SV=1	NDRG1	3	yes	7.29	28892.5
TASGSSVTSLEGGR	14	A0A452ET94	Protein NDRG1 OS=Capra hircus OX=9925 GN=NDRG1 PE=3 SV=1	NDRG1	2	yes	7.29	9027.65
YLIPNATQPESK	12	A0A452ETA1	14-3-3 protein beta/alpha OS=Capra hircus OX=9925 GN=YWHAB PE=3 SV=1	YWHAB	2	yes	17.07	59210.3
YLSEVASGDNK	11	A0A452ETA1	14-3-3 protein beta/alpha OS=Capra hircus OX=9925 GN=YWHAB PE=3 SV=1	YWHAB	2	yes	17.07	90446.8
AVIVLNEGIK	10	A0A452ETP6	Carboxypeptidase D OS=Capra hircus OX=9925 GN=CPD PE=3 SV=1	CPD	2	yes	1.53	15879.2
LFSIGSSVEGR	11	A0A452ETP6	Carboxypeptidase D OS=Capra hircus OX=9925 GN=CPD PE=3 SV=1	CPD	2	yes	1.53	9853.41
SSVVEASEAAYK	12	A0A452EU44	Tyrosine 3-monooxygenase/tryptophan 5-monooxygenase activation protein eta OS=Capra hircus OX=9925 GN=YWHAH PE=3 SV=1	YWHAH	2	yes	13.01	55032.8
YLAEVAAGEK	10	A0A452EU44	Tyrosine 3-monooxygenase/tryptophan 5-monooxygenase activation protein eta OS=Capra hircus OX=9925 GN=YWHAH PE=3 SV=1	YWHAH	2	yes	13.01	31792.8
ECFYQPMPLK	10	A0A452EU71	Transmembrane emp24 domain-containing protein 5 OS=Capra hircus OX=9925 GN=TMED5 PE=3 SV=1	TMED5	2	yes	8.41	29975.7
NIQESNFDR	9	A0A452EU71	Transmembrane emp24 domain-containing protein 5 OS=Capra hircus OX=9925 GN=TMED5 PE=3 SV=1	TMED5	2	yes	8.41	10269.5
SLLVTELGSSR	11	A0A452EUA9	Inositol-1-monophosphatase OS=Capra hircus OX=9925 GN=IMPA1 PE=3 SV=1	IMPA1	2	yes	3.97	47656.1
EILVADEQNR	10	A0A452EUM1	RING-type E3 ubiquitin transferase OS=Capra hircus OX=9925 GN=TRIM56 PE=3 SV=1	TRIM56	2	yes	1.36	23480.8
SNTPILVDGK	10	A0A452EUU0	Glucose-6-phosphate isomerase OS=Capra hircus OX=9925 GN=GPI PE=3 SV=1	GPI	2	yes	1.8	27923.8
DFTPVCTTELGR	12	A0A452EUX2	Peroxiredoxin-6 OS=Capra hircus OX=9925 GN=PRDX6 PE=3 SV=1	PRDX6	2	yes	26.79	240896
FHDYLGDSWGILFSHPR	17	A0A452EUX2	Peroxiredoxin-6 OS=Capra hircus OX=9925 GN=PRDX6 PE=3 SV=1	PRDX6	3	yes	26.79	64005.2
FHDYLGDSWGILFSHPR	17	A0A452EUX2	Peroxiredoxin-6 OS=Capra hircus OX=9925 GN=PRDX6 PE=3 SV=1	PRDX6	4	yes	26.79	21871.3
LSILYPATTGR	11	A0A452EUX2	Peroxiredoxin-6 OS=Capra hircus OX=9925 GN=PRDX6 PE=3 SV=1	PRDX6	2	yes	26.79	500378
VIISLQLTAEK	11	A0A452EUX2	Peroxiredoxin-6 OS=Capra hircus OX=9925 GN=PRDX6 PE=3 SV=1	PRDX6	2	yes	26.79	119735
VVFIFGPDK	9	A0A452EUX2	Peroxiredoxin-6 OS=Capra hircus OX=9925 GN=PRDX6 PE=3 SV=1	PRDX6	2	yes	26.79	237597
DLKPSNIFLVSANHIK	16	A0A452EV64	Eukaryotic translation initiation factor 2 alpha kinase 2 OS=Capra hircus OX=9925 GN=EIF2AK2 PE=4 SV=1	EIF2AK2	3	yes	15.84	22016.9
EWNNVTEK	8	A0A452EV64	Eukaryotic translation initiation factor 2 alpha kinase 2 OS=Capra hircus OX=9925 GN=EIF2AK2 PE=4 SV=1	EIF2AK2	2	yes	15.84	37019.6
FTYQVIIDEK	10	A0A452EV64	Eukaryotic translation initiation factor 2 alpha kinase 2 OS=Capra hircus OX=9925 GN=EIF2AK2 PE=4 SV=1	EIF2AK2	2	yes	15.84	45696.4
GKLDVFDDK	9	A0A452EV64	Eukaryotic translation initiation factor 2 alpha kinase 2 OS=Capra hircus OX=9925 GN=EIF2AK2 PE=4 SV=1	EIF2AK2	2	yes	15.84	13766.4
NLCVTYEECK	10	A0A452EV64	Eukaryotic translation initiation factor 2 alpha kinase 2 OS=Capra hircus OX=9925 GN=EIF2AK2 PE=4 SV=1	EIF2AK2	2	yes	15.84	19158.4
SLAPTFASPVR	11	A0A452EV64	Eukaryotic translation initiation factor 2 alpha kinase 2 OS=Capra hircus OX=9925 GN=EIF2AK2 PE=4 SV=1	EIF2AK2	2	yes	15.84	104159
TKENTYSVDCR	11	A0A452EV64	Eukaryotic translation initiation factor 2 alpha kinase 2 OS=Capra hircus OX=9925 GN=EIF2AK2 PE=4 SV=1	EIF2AK2	2	yes	15.84	10991.8
YMSPEQLDSVK	11	A0A452EV64	Eukaryotic translation initiation factor 2 alpha kinase 2 OS=Capra hircus OX=9925 GN=EIF2AK2 PE=4 SV=1	EIF2AK2	2	yes	15.84	101846
IAAQTLLGTAK	11	A0A452EV97	Pyrroline-5-carboxylate reductase OS=Capra hircus OX=9925 GN=PYCR3 PE=3 SV=1	PYCR3	2	yes	3.54	6001.55
ALIEILATR	9	A0A452EVG2	Annexin OS=Capra hircus OX=9925 GN=ANXA6 PE=3 SV=1	ANXA6	2	yes	28.08	215585
AMEGAGTDEK	10	A0A452EVG2	Annexin OS=Capra hircus OX=9925 GN=ANXA6 PE=3 SV=1	ANXA6	2	yes	28.08	56209.3
DLEADITGDTSGHFR	15	A0A452EVG2	Annexin OS=Capra hircus OX=9925 GN=ANXA6 PE=3 SV=1	ANXA6	3	yes	28.08	32379.3
EAILELIISR	10	A0A452EVG2	Annexin OS=Capra hircus OX=9925 GN=ANXA6 PE=3 SV=1	ANXA6	2	yes	28.08	51003.9
EAYKEDYHK	9	A0A452EVG2	Annexin OS=Capra hircus OX=9925 GN=ANXA6 PE=3 SV=1	ANXA6	2	yes	28.08	6851.2
FMMILCTR	8	A0A452EVG2	Annexin OS=Capra hircus OX=9925 GN=ANXA6 PE=3 SV=1	ANXA6	2	yes	28.08	23689.6
GFGSDKEAILELIISR	16	A0A452EVG2	Annexin OS=Capra hircus OX=9925 GN=ANXA6 PE=3 SV=1	ANXA6	3	yes	28.08	19663.4
GLGTDEDTIIDIIAHR	16	A0A452EVG2	Annexin OS=Capra hircus OX=9925 GN=ANXA6 PE=3 SV=1	ANXA6	3	yes	28.08	112439
ILISLATGNR	10	A0A452EVG2	Annexin OS=Capra hircus OX=9925 GN=ANXA6 PE=3 SV=1	ANXA6	2	yes	28.08	181370
LVFDEYLK	8	A0A452EVG2	Annexin OS=Capra hircus OX=9925 GN=ANXA6 PE=3 SV=1	ANXA6	2	yes	28.08	158965
MLVVLLQGTR	10	A0A452EVG2	Annexin OS=Capra hircus OX=9925 GN=ANXA6 PE=3 SV=1	ANXA6	2	yes	28.08	83273
PAGDFNPDADAK	12	A0A452EVG2	Annexin OS=Capra hircus OX=9925 GN=ANXA6 PE=3 SV=1	ANXA6	2	yes	28.08	80702.3
QEICQNYK	8	A0A452EVG2	Annexin OS=Capra hircus OX=9925 GN=ANXA6 PE=3 SV=1	ANXA6	2	yes	28.08	42026.6
SEIDLLNIR	9	A0A452EVG2	Annexin OS=Capra hircus OX=9925 GN=ANXA6 PE=3 SV=1	ANXA6	2	yes	28.08	291652
SELDMLDIR	9	A0A452EVG2	Annexin OS=Capra hircus OX=9925 GN=ANXA6 PE=3 SV=1	ANXA6	2	yes	28.08	265605
SLEDALSSDTSGHFK	15	A0A452EVG2	Annexin OS=Capra hircus OX=9925 GN=ANXA6 PE=3 SV=1	ANXA6	3	yes	28.08	66681.2
SLHQAIEGDTSGHFLK	16	A0A452EVG2	Annexin OS=Capra hircus OX=9925 GN=ANXA6 PE=3 SV=1	ANXA6	3	yes	28.08	63748.7
STAEYFAER	9	A0A452EVG2	Annexin OS=Capra hircus OX=9925 GN=ANXA6 PE=3 SV=1	ANXA6	2	yes	28.08	75974.4
ADTLDPALLR	10	A0A452EVH8	26S proteasome regulatory subunit 6B OS=Capra hircus OX=9925 GN=PSMC4 PE=3 SV=1	PSMC4	2	yes	7.42	40443.6
AQDEIPALSVSR	12	A0A452EVH8	26S proteasome regulatory subunit 6B OS=Capra hircus OX=9925 GN=PSMC4 PE=3 SV=1	PSMC4	2	yes	7.42	89862.2
LIFSTITSK	9	A0A452EVH8	26S proteasome regulatory subunit 6B OS=Capra hircus OX=9925 GN=PSMC4 PE=3 SV=1	PSMC4	2	yes	7.42	75673.1
FPSHFSSDLK	10	A0A452EW03	cAMP-dependent protein kinase catalytic subunit alpha OS=Capra hircus OX=9925 GN=PRKACA PE=3 SV=1	PRKACA	2	yes	10.72	27335.1
KVEAPFIPK	9	A0A452EW03	cAMP-dependent protein kinase catalytic subunit alpha OS=Capra hircus OX=9925 GN=PRKACA PE=3 SV=1	PRKACA	2	yes	10.72	44975.5
NLLQVDLTK	9	A0A452EW03	cAMP-dependent protein kinase catalytic subunit alpha OS=Capra hircus OX=9925 GN=PRKACA PE=3 SV=1	PRKACA	2	yes	10.72	104970
QIEHTLNEK	9	A0A452EW03	cAMP-dependent protein kinase catalytic subunit alpha OS=Capra hircus OX=9925 GN=PRKACA PE=3 SV=1	PRKACA	2	yes	10.72	38872.5
SFVIDHQR	8	A0A452EWM6	Serine palmitoyltransferase 1 OS=Capra hircus OX=9925 GN=SPTLC1 PE=3 SV=1	SPTLC1	2	yes	1.67	22216.3
ALYLVNWIWR	10	A0A452EWU1	ER lumen protein-retaining receptor OS=Capra hircus OX=9925 GN=KDELR2 PE=3 SV=1	KDELR2	2	yes	9.42	7752.52
ATYDGNHDTFR	11	A0A452EWU1	ER lumen protein-retaining receptor OS=Capra hircus OX=9925 GN=KDELR2 PE=3 SV=1	KDELR2	2	yes	9.42	104829
MWFQWSEQR	9	A0A452EX85	Surfeit locus protein 4 OS=Capra hircus OX=9925 GN=SURF4 PE=3 SV=1	SURF4	2	yes	7.14	435046
SMFAGVPTMR	10	A0A452EX85	Surfeit locus protein 4 OS=Capra hircus OX=9925 GN=SURF4 PE=3 SV=1	SURF4	2	yes	7.14	208212
SQELFDEIR	9	A0A452EXA0	Glucocorticoid receptor OS=Capra hircus OX=9925 GN=NR3C1 PE=3 SV=1	NR3C1	2	yes	1.15	15525.8
GFPGYMYTDLATIYER	16	A0A452EXC9	Vacuolar proton pump subunit B OS=Capra hircus OX=9925 GN=ATP6V1B2 PE=3 SV=1	ATP6V1B2	3	yes	9.59	17121
NFIAQGPYENR	11	A0A452EXC9	Vacuolar proton pump subunit B OS=Capra hircus OX=9925 GN=ATP6V1B2 PE=3 SV=1	ATP6V1B2	2	yes	9.59	33241.1
SGQVLEVSGSK	11	A0A452EXC9	Vacuolar proton pump subunit B OS=Capra hircus OX=9925 GN=ATP6V1B2 PE=3 SV=1	ATP6V1B2	2	yes	9.59	25170.5
TSCEFTGDILR	11	A0A452EXC9	Vacuolar proton pump subunit B OS=Capra hircus OX=9925 GN=ATP6V1B2 PE=3 SV=1	ATP6V1B2	2	yes	9.59	30931.6
ALLTPVAIAAGR	12	A0A452EXH1	Glutathione reductase OS=Capra hircus OX=9925 GN=GSR PE=3 SV=1	GSR	2	yes	2.31	48865.8
VGSMLLETPQGR	12	A0A452EY20	RNA helicase OS=Capra hircus OX=9925 GN=DHX58 PE=3 SV=1	DHX58	2	yes	1.75	17389.3
LHVWDWQR	8	A0A452EY59	Methanethiol oxidase OS=Capra hircus OX=9925 GN=SELENBP1 PE=3 SV=1	SELENBP1	2	yes	5.8	40853.5
LVGQIFLGGSIVK	13	A0A452EY59	Methanethiol oxidase OS=Capra hircus OX=9925 GN=SELENBP1 PE=3 SV=1	SELENBP1	2	yes	5.8	52820.4
QFYPDLIR	8	A0A452EY59	Methanethiol oxidase OS=Capra hircus OX=9925 GN=SELENBP1 PE=3 SV=1	SELENBP1	2	yes	5.8	64863.3
TVTNAVVTVPAYFNDSQR	18	A0A452EYE8	Heat shock cognate 71 kDa protein OS=Capra hircus OX=9925 GN=HSPA8 PE=3 SV=1	HSPA8	3	yes	16.27	122281
CNEIINWLDK	10	A0A452EYF6	Heat shock cognate 71 kDa protein OS=Capra hircus OX=9925 GN=HSPA8 PE=3 SV=1	HSPA8	2	yes	14.31	36523.3
DAGTIAGLNVLR	12	A0A452EYF6	Heat shock cognate 71 kDa protein OS=Capra hircus OX=9925 GN=HSPA8 PE=3 SV=1	HSPA8	2	yes	14.31	586401
EEFEHQQK	8	A0A452EYF6	Heat shock cognate 71 kDa protein OS=Capra hircus OX=9925 GN=HSPA8 PE=3 SV=1	HSPA8	2	yes	14.31	32917.8
FDDAVVQSDMK	11	A0A452EYF6	Heat shock cognate 71 kDa protein OS=Capra hircus OX=9925 GN=HSPA8 PE=3 SV=1	HSPA8	2	yes	14.31	24875.6
FEELNADLFR	10	A0A452EYF6	Heat shock cognate 71 kDa protein OS=Capra hircus OX=9925 GN=HSPA8 PE=3 SV=1	HSPA8	2	yes	14.31	465368
IINEPTAAAIAYGLDK	16	A0A452EYF6	Heat shock cognate 71 kDa protein OS=Capra hircus OX=9925 GN=HSPA8 PE=3 SV=1	HSPA8	3	no	14.31	73855.9
LLQDFFNGK	9	A0A452EYF6	Heat shock cognate 71 kDa protein OS=Capra hircus OX=9925 GN=HSPA8 PE=3 SV=1	HSPA8	2	yes	14.31	153856
MVNHFIAEFK	10	A0A452EYF6	Heat shock cognate 71 kDa protein OS=Capra hircus OX=9925 GN=HSPA8 PE=3 SV=1	HSPA8	2	yes	14.31	38625.2
NQTAEKEEFEHQQK	14	A0A452EYF6	Heat shock cognate 71 kDa protein OS=Capra hircus OX=9925 GN=HSPA8 PE=3 SV=1	HSPA8	3	yes	14.31	21083
ATVEGYYQK	9	A0A452EYK0	Phosphoacetylglucosamine mutase OS=Capra hircus OX=9925 GN=PGM3 PE=3 SV=1	PGM3	2	yes	12.36	15063.9
HYFSQGLSVQLFNDGTK	17	A0A452EYK0	Phosphoacetylglucosamine mutase OS=Capra hircus OX=9925 GN=PGM3 PE=3 SV=1	PGM3	3	yes	12.36	8473.95
IATLISSFLK	10	A0A452EYK0	Phosphoacetylglucosamine mutase OS=Capra hircus OX=9925 GN=PGM3 PE=3 SV=1	PGM3	2	yes	12.36	24718.4
LNHLCGADFVK	11	A0A452EYK0	Phosphoacetylglucosamine mutase OS=Capra hircus OX=9925 GN=PGM3 PE=3 SV=1	PGM3	2	yes	12.36	9834.23
LSSAFVELTK	10	A0A452EYK0	Phosphoacetylglucosamine mutase OS=Capra hircus OX=9925 GN=PGM3 PE=3 SV=1	PGM3	2	yes	12.36	19576.7
QGISTTDAER	10	A0A452EYK0	Phosphoacetylglucosamine mutase OS=Capra hircus OX=9925 GN=PGM3 PE=3 SV=1	PGM3	2	yes	12.36	22663.9
LFHEVVQAFR	10	A0A452EYW0	NOC2 like nucleolar associated transcriptional repressor OS=Capra hircus OX=9925 GN=NOC2L PE=3 SV=1	NOC2L	2	yes	1.34	15925.2
AQDSGSPEEACR	12	A0A452EYW8	Adenosine deaminase RNA specific OS=Capra hircus OX=9925 GN=ADAR PE=4 SV=1	ADAR	2	yes	2.64	10210.4
DGSAFEDGLR	10	A0A452EYW8	Adenosine deaminase RNA specific OS=Capra hircus OX=9925 GN=ADAR PE=4 SV=1	ADAR	2	yes	2.64	34013.8
HYPVFENPK	9	A0A452EYW8	Adenosine deaminase RNA specific OS=Capra hircus OX=9925 GN=ADAR PE=4 SV=1	ADAR	2	yes	2.64	26758
VDSPTVTTTLK	11	A0A452EYX1	Kinesin light chain OS=Capra hircus OX=9925 GN=KLC1 PE=3 SV=1	KLC1	2	yes	1.78	10554.3
ALAAGGVGSIVR	12	A0A452EYY1	Actin-related protein 2/3 complex subunit 5 OS=Capra hircus OX=9925 GN=ARPC5 PE=3 SV=1	ARPC5	2	yes	16.56	149387
QGNMTAALQAALK	13	A0A452EYY1	Actin-related protein 2/3 complex subunit 5 OS=Capra hircus OX=9925 GN=ARPC5 PE=3 SV=1	ARPC5	2	yes	16.56	24838
GIEVVQLNLSR	11	A0A452EZG1	Inositol-tetrakisphosphate 1-kinase OS=Capra hircus OX=9925 GN=ITPK1 PE=3 SV=1	ITPK1	2	yes	5.73	50863.2
LLAEQAGGLAAER	13	A0A452EZG1	Inositol-tetrakisphosphate 1-kinase OS=Capra hircus OX=9925 GN=ITPK1 PE=3 SV=1	ITPK1	2	yes	5.73	34584.1
VISAAFEER	9	A0A452EZQ4	Vacuolar protein sorting-associated protein 33A OS=Capra hircus OX=9925 GN=VPS33A PE=3 SV=1	VPS33A	2	yes	1.51	22980.8
DLQLQCEANVR	11	A0A452EZS4	non-specific serine/threonine protein kinase OS=Capra hircus OX=9925 GN=SLK PE=4 SV=1	SLK	2	yes	1.7	12009
EAAIWELEER	10	A0A452EZS4	non-specific serine/threonine protein kinase OS=Capra hircus OX=9925 GN=SLK PE=4 SV=1	SLK	2	yes	1.7	45758.5
VVLEGGIDPILR	12	A0A452F044	Myeloperoxidase OS=Capra hircus OX=9925 GN=MPO PE=4 SV=1	MPO	2	yes	1.65	11550.5
KNPAAYENDK	10	A0A452F096	Cytochrome b-c1 complex subunit 8 OS=Capra hircus OX=9925 GN=UQCRQ PE=3 SV=1	UQCRQ	2	yes	12.2	104981
ALETLTGALFQRPPLIAAVK	20	A0A452F0B0	H/ACA ribonucleoprotein complex subunit DKC1 OS=Capra hircus OX=9925 GN=DKC1 PE=3 SV=1	DKC1	4	yes	41.9	25066.5
ATPVVAEVVK	10	A0A452F0B0	H/ACA ribonucleoprotein complex subunit DKC1 OS=Capra hircus OX=9925 GN=DKC1 PE=3 SV=1	DKC1	2	yes	41.9	1544900
DHMVTMHDVLDAQWLYDNHK	20	A0A452F0B0	H/ACA ribonucleoprotein complex subunit DKC1 OS=Capra hircus OX=9925 GN=DKC1 PE=3 SV=1	DKC1	4	yes	41.9	39550
DSAVNAICYGAK	12	A0A452F0B0	H/ACA ribonucleoprotein complex subunit DKC1 OS=Capra hircus OX=9925 GN=DKC1 PE=3 SV=1	DKC1	2	yes	41.9	732668
ESESEDASPAAPQAVK	16	A0A452F0B0	H/ACA ribonucleoprotein complex subunit DKC1 OS=Capra hircus OX=9925 GN=DKC1 PE=3 SV=1	DKC1	3	yes	41.9	24384
HGKPTDSTPTTWTQEYVDYSNSAK	24	A0A452F0B0	H/ACA ribonucleoprotein complex subunit DKC1 OS=Capra hircus OX=9925 GN=DKC1 PE=3 SV=1	DKC1	4	yes	41.9	116851
LGIFWVSCEAGTYIR	15	A0A452F0B0	H/ACA ribonucleoprotein complex subunit DKC1 OS=Capra hircus OX=9925 GN=DKC1 PE=3 SV=1	DKC1	3	yes	41.9	48023
LHNAIEGGTQLSR	13	A0A452F0B0	H/ACA ribonucleoprotein complex subunit DKC1 OS=Capra hircus OX=9925 GN=DKC1 PE=3 SV=1	DKC1	2	yes	41.9	513399
MIEYDPER	8	A0A452F0B0	H/ACA ribonucleoprotein complex subunit DKC1 OS=Capra hircus OX=9925 GN=DKC1 PE=3 SV=1	DKC1	2	yes	41.9	411073
RVVYPLEK	8	A0A452F0B0	H/ACA ribonucleoprotein complex subunit DKC1 OS=Capra hircus OX=9925 GN=DKC1 PE=3 SV=1	DKC1	2	yes	41.9	114758
SLPEEAVAEIQHAEEFLIKPESK	23	A0A452F0B0	H/ACA ribonucleoprotein complex subunit DKC1 OS=Capra hircus OX=9925 GN=DKC1 PE=3 SV=1	DKC1	4	yes	41.9	503718
TGFINLDKPSNPSSHEVVAWIR	22	A0A452F0B0	H/ACA ribonucleoprotein complex subunit DKC1 OS=Capra hircus OX=9925 GN=DKC1 PE=3 SV=1	DKC1	4	yes	41.9	242502
TGHSGTLDPK	10	A0A452F0B0	H/ACA ribonucleoprotein complex subunit DKC1 OS=Capra hircus OX=9925 GN=DKC1 PE=3 SV=1	DKC1	2	yes	41.9	554350
VTGCLIVCIER	11	A0A452F0B0	H/ACA ribonucleoprotein complex subunit DKC1 OS=Capra hircus OX=9925 GN=DKC1 PE=3 SV=1	DKC1	2	yes	41.9	436909
MLQHIDYR	8	A0A452F0H3	Small nuclear ribonucleoprotein-associated protein OS=Capra hircus OX=9925 GN=SNRPN PE=3 SV=1	SNRPN	2	yes	3.33	75921.1
VSGVDGYETEGVR	13	A0A452F0T5	DNA replication licensing factor MCM6 OS=Capra hircus OX=9925 GN=MCM6 PE=3 SV=1	MCM6	2	yes	1.58	26790
IGLFNSSADR	10	A0A452F0W1	Glycogen [starch] synthase OS=Capra hircus OX=9925 GN=GYS1 PE=3 SV=1	GYS1	2	yes	1.36	10816
AEHEQEYIR	9	A0A452F118	non-specific serine/threonine protein kinase OS=Capra hircus OX=9925 GN=TNIK PE=3 SV=1	TNIK	2	yes	5	5313.46
LVDFGVSAQLDR	12	A0A452F118	non-specific serine/threonine protein kinase OS=Capra hircus OX=9925 GN=TNIK PE=3 SV=1	TNIK	2	yes	5	73846.8
QQLEQQQR	8	A0A452F118	non-specific serine/threonine protein kinase OS=Capra hircus OX=9925 GN=TNIK PE=3 SV=1	TNIK	2	yes	5	24693.2
SFADLQHKPLLVDLTVEEGQR	21	A0A452F118	non-specific serine/threonine protein kinase OS=Capra hircus OX=9925 GN=TNIK PE=3 SV=1	TNIK	4	yes	5	13396.2
SLDEIDLSALR	11	A0A452F118	non-specific serine/threonine protein kinase OS=Capra hircus OX=9925 GN=TNIK PE=3 SV=1	TNIK	2	yes	5	91260.8
VYYLSWLR	8	A0A452F118	non-specific serine/threonine protein kinase OS=Capra hircus OX=9925 GN=TNIK PE=3 SV=1	TNIK	2	yes	5	48194.6
SVEVEGYGSK	10	A0A452F1A2	ATP-dependent RNA helicase DHX30 OS=Capra hircus OX=9925 GN=DHX30 PE=3 SV=1	DHX30	2	yes	0.8	9501.08
VDAAWWAETLRPYR	14	A0A452F1G7	XPC complex subunit, DNA damage recognition and repair factor OS=Capra hircus OX=9925 GN=XPC PE=3 SV=1	XPC	3	yes	2.74	13235.5
YDPAWLTATR	10	A0A452F1G7	XPC complex subunit, DNA damage recognition and repair factor OS=Capra hircus OX=9925 GN=XPC PE=3 SV=1	XPC	2	yes	2.74	75863.8
VGVAVQQWR	9	A0A452F1I5	E3 ubiquitin-protein ligase listerin OS=Capra hircus OX=9925 GN=LTN1 PE=3 SV=1	LTN1	2	yes	0.51	12710.1
ELALGLDTEVGEK	13	A0A452F1M0	ABC-type antigen peptide transporter OS=Capra hircus OX=9925 GN=TAP2 PE=3 SV=1	TAP2	2	yes	7.92	42986
ESVGGLQTVR	10	A0A452F1M0	ABC-type antigen peptide transporter OS=Capra hircus OX=9925 GN=TAP2 PE=3 SV=1	TAP2	2	yes	7.92	81434.9
QDLPFFQETK	10	A0A452F1M0	ABC-type antigen peptide transporter OS=Capra hircus OX=9925 GN=TAP2 PE=3 SV=1	TAP2	2	yes	7.92	34613.8
SFGAEEQEVCR	11	A0A452F1M0	ABC-type antigen peptide transporter OS=Capra hircus OX=9925 GN=TAP2 PE=3 SV=1	TAP2	2	yes	7.92	37107.6
VLWAVLSPPGAK	12	A0A452F1M0	ABC-type antigen peptide transporter OS=Capra hircus OX=9925 GN=TAP2 PE=3 SV=1	TAP2	2	yes	7.92	31287.8
GTPWEGGLFK	10	A0A452F1N3	SUMO-conjugating enzyme UBC9 OS=Capra hircus OX=9925 GN=UBE2I PE=3 SV=1	UBE2I	2	yes	6.33	156128
DRPFFAGLVK	10	A0A452F1Q3	Nucleoside diphosphate kinase OS=Capra hircus OX=9925 GN=NME1 PE=3 SV=1	NME1	2	yes	20.39	17317.7
LTALSLENEK	10	A0A452F254	Optineurin OS=Capra hircus OX=9925 GN=OPTN PE=4 SV=1	OPTN	2	yes	1.89	10308.8
DLCCHLSYK	9	A0A452F285	Pantetheinase OS=Capra hircus OX=9925 GN=VNN1 PE=3 SV=1	VNN1	2	yes	4.16	66641.8
MTGSGIYAPDSPR	13	A0A452F285	Pantetheinase OS=Capra hircus OX=9925 GN=VNN1 PE=3 SV=1	VNN1	2	yes	4.16	208794
EGQPICSQR	9	A0A452F2G2	Integrin beta OS=Capra hircus OX=9925 GN=ITGB3 PE=3 SV=1	ITGB3	2	yes	3.96	24644.4
GALNEENTCNR	11	A0A452F2G2	Integrin beta OS=Capra hircus OX=9925 GN=ITGB3 PE=3 SV=1	ITGB3	2	yes	3.96	12523.1
HVLTLTDQVTR	11	A0A452F2G2	Integrin beta OS=Capra hircus OX=9925 GN=ITGB3 PE=3 SV=1	ITGB3	2	yes	3.96	28031.4
GEGGILINSQGER	13	A0A452F2G7	Succinate dehydrogenase [ubiquinone] flavoprotein subunit, mitochondrial OS=Capra hircus OX=9925 GN=SDHA PE=3 SV=1	SDHA	2	yes	7.97	43068.2
ISSLYGDLR	9	A0A452F2G7	Succinate dehydrogenase [ubiquinone] flavoprotein subunit, mitochondrial OS=Capra hircus OX=9925 GN=SDHA PE=3 SV=1	SDHA	2	yes	7.97	33787.3
NTVIATGGYGR	11	A0A452F2G7	Succinate dehydrogenase [ubiquinone] flavoprotein subunit, mitochondrial OS=Capra hircus OX=9925 GN=SDHA PE=3 SV=1	SDHA	2	yes	7.97	42022.7
TGEVTLEYR	9	A0A452F2G7	Succinate dehydrogenase [ubiquinone] flavoprotein subunit, mitochondrial OS=Capra hircus OX=9925 GN=SDHA PE=3 SV=1	SDHA	2	yes	7.97	34854.5
VGSVLQEGCEK	11	A0A452F2G7	Succinate dehydrogenase [ubiquinone] flavoprotein subunit, mitochondrial OS=Capra hircus OX=9925 GN=SDHA PE=3 SV=1	SDHA	2	yes	7.97	37508.8
AVLLDLEPR	9	A0A452F2G9	Tubulin gamma chain OS=Capra hircus OX=9925 GN=TUBG2 PE=3 SV=1	TUBG2	2	yes	3.77	58360.2
EAFLEQFR	8	A0A452F2G9	Tubulin gamma chain OS=Capra hircus OX=9925 GN=TUBG2 PE=3 SV=1	TUBG2	2	yes	3.77	72829.8
EFPGFLENQK	10	A0A452F2J4	Protein S100-A10 OS=Capra hircus OX=9925 GN=S100A10 PE=3 SV=1	S100A10	2	yes	20.62	585138
FAGDKGYLTK	10	A0A452F2J4	Protein S100-A10 OS=Capra hircus OX=9925 GN=S100A10 PE=3 SV=1	S100A10	2	yes	20.62	21816.9
TCVDINECR	9	A0A452F2N7	Fibulin-1 OS=Capra hircus OX=9925 GN=FBLN1 PE=3 SV=1	FBLN1	2	yes	2.92	23441.1
YMDGMTVGVVR	11	A0A452F2N7	Fibulin-1 OS=Capra hircus OX=9925 GN=FBLN1 PE=3 SV=1	FBLN1	2	yes	2.92	37728.6
EIGQICSSR	9	A0A452F2X7	cysteine desulfurase OS=Capra hircus OX=9925 GN=NFS1 PE=3 SV=1	NFS1	2	yes	6.56	16082.6
IPLDVNDMK	9	A0A452F2X7	cysteine desulfurase OS=Capra hircus OX=9925 GN=NFS1 PE=3 SV=1	NFS1	2	yes	6.56	21027
VEALQSGGGQER	12	A0A452F2X7	cysteine desulfurase OS=Capra hircus OX=9925 GN=NFS1 PE=3 SV=1	NFS1	2	yes	6.56	20645.7
GGPYLHPVGLELLVDHK	17	A0A452F378	Amine oxidase OS=Capra hircus OX=9925 GN=LOC102169793 PE=3 SV=1	LOC102169793	3	yes	2.23	30260.4
PLVLLIPLR	9	A0A452F3A1	Cysteine protease OS=Capra hircus OX=9925 GN=ATG4B PE=3 SV=1	ATG4B	2	yes	2.39	5437.82
DFEEYPEHR	9	A0A452F3H8	Exportin 1 OS=Capra hircus OX=9925 GN=XPO1 PE=3 SV=1	XPO1	2	yes	5.88	29038.3
IYLDMLNVYK	10	A0A452F3H8	Exportin 1 OS=Capra hircus OX=9925 GN=XPO1 PE=3 SV=1	XPO1	2	yes	5.88	10540.4
LNMILVQILK	10	A0A452F3H8	Exportin 1 OS=Capra hircus OX=9925 GN=XPO1 PE=3 SV=1	XPO1	2	yes	5.88	8826.54
NVDILKDPETVK	12	A0A452F3H8	Exportin 1 OS=Capra hircus OX=9925 GN=XPO1 PE=3 SV=1	XPO1	2	yes	5.88	28061.2
QMLPLNTNIR	10	A0A452F3H8	Exportin 1 OS=Capra hircus OX=9925 GN=XPO1 PE=3 SV=1	XPO1	2	yes	5.88	20132.5
SAFPHLQDAQVK	12	A0A452F3H8	Exportin 1 OS=Capra hircus OX=9925 GN=XPO1 PE=3 SV=1	XPO1	2	yes	5.88	33324.4
VEAIDVEEAK	10	A0A452F3J6	DNA replication licensing factor MCM4 OS=Capra hircus OX=9925 GN=MCM4 PE=3 SV=1	MCM4	2	yes	1.18	10450.9
ESLEALLQR	9	A0A452F414	Pre-mRNA-processing factor 6 OS=Capra hircus OX=9925 GN=PRPF6 PE=4 SV=1	PRPF6	2	yes	2	26899.8
SEDVWLEAAR	10	A0A452F414	Pre-mRNA-processing factor 6 OS=Capra hircus OX=9925 GN=PRPF6 PE=4 SV=1	PRPF6	2	yes	2	16327.8
MIVSGTTSDFSSK	13	A0A452F430	Aminopeptidase OS=Capra hircus OX=9925 GN=ERAP2 PE=3 SV=1	ERAP2	2	yes	1.35	21103.4
ASAEQIEEEVAK	12	A0A452F498	Histidine--tRNA ligase, cytoplasmic OS=Capra hircus OX=9925 GN=HARS1 PE=3 SV=1	HARS1	2	yes	15.52	25346.4
HGAEVIDTPVFELK	14	A0A452F498	Histidine--tRNA ligase, cytoplasmic OS=Capra hircus OX=9925 GN=HARS1 PE=3 SV=1	HARS1	3	yes	15.52	23427.3
LVSELWDAGIK	11	A0A452F498	Histidine--tRNA ligase, cytoplasmic OS=Capra hircus OX=9925 GN=HARS1 PE=3 SV=1	HARS1	2	yes	15.52	36463.9
QALEGLGDLK	10	A0A452F498	Histidine--tRNA ligase, cytoplasmic OS=Capra hircus OX=9925 GN=HARS1 PE=3 SV=1	HARS1	2	no	15.52	12103.4
REDLVEEIK	9	A0A452F498	Histidine--tRNA ligase, cytoplasmic OS=Capra hircus OX=9925 GN=HARS1 PE=3 SV=1	HARS1	2	yes	15.52	29058.1
VPCVGLSIGVER	12	A0A452F498	Histidine--tRNA ligase, cytoplasmic OS=Capra hircus OX=9925 GN=HARS1 PE=3 SV=1	HARS1	2	no	15.52	33919.7
YDGLVGMFDPK	11	A0A452F498	Histidine--tRNA ligase, cytoplasmic OS=Capra hircus OX=9925 GN=HARS1 PE=3 SV=1	HARS1	2	yes	15.52	8496
EKDTAVQGSIR	11	A0A452F4A4	Peflin OS=Capra hircus OX=9925 GN=PEF1 PE=4 SV=1	PEF1	2	yes	10.1	24847.5
NLFQQYDR	8	A0A452F4A4	Peflin OS=Capra hircus OX=9925 GN=PEF1 PE=4 SV=1	PEF1	2	yes	10.1	19544.4
SANPAMQLDR	10	A0A452F4A4	Peflin OS=Capra hircus OX=9925 GN=PEF1 PE=4 SV=1	PEF1	2	yes	10.1	50044.4
EVDIGIPDATGR	12	A0A452F4B6	Transitional endoplasmic reticulum ATPase OS=Capra hircus OX=9925 GN=VCP PE=3 SV=1	VCP	2	yes	6.82	308672
GDDLSTAILK	10	A0A452F4B6	Transitional endoplasmic reticulum ATPase OS=Capra hircus OX=9925 GN=VCP PE=3 SV=1	VCP	2	yes	6.82	57597.1
GGNIGDGGGAADR	13	A0A452F4B6	Transitional endoplasmic reticulum ATPase OS=Capra hircus OX=9925 GN=VCP PE=3 SV=1	VCP	2	yes	6.82	62893.6
MDELQLFR	8	A0A452F4B6	Transitional endoplasmic reticulum ATPase OS=Capra hircus OX=9925 GN=VCP PE=3 SV=1	VCP	2	yes	6.82	110595
WALSQSNPSALR	12	A0A452F4B6	Transitional endoplasmic reticulum ATPase OS=Capra hircus OX=9925 GN=VCP PE=3 SV=1	VCP	2	yes	6.82	140634
IVVACIETLR	10	A0A452F4P3	Cytoskeleton associated protein 5 OS=Capra hircus OX=9925 GN=CKAP5 PE=3 SV=1	CKAP5	2	yes	0.98	29084.1
TEMPCQALVR	10	A0A452F4P3	Cytoskeleton associated protein 5 OS=Capra hircus OX=9925 GN=CKAP5 PE=3 SV=1	CKAP5	2	yes	0.98	6371.43
ALEEVCIETIEAGFMTK	17	A0A452F4R6	Isocitrate dehydrogenase [NADP] OS=Capra hircus OX=9925 GN=IDH1 PE=3 SV=1	IDH1	3	yes	19.32	21546.3
ATDFVVPGPGK	11	A0A452F4R6	Isocitrate dehydrogenase [NADP] OS=Capra hircus OX=9925 GN=IDH1 PE=3 SV=1	IDH1	2	yes	19.32	378051
DIFQEIYDK	9	A0A452F4R6	Isocitrate dehydrogenase [NADP] OS=Capra hircus OX=9925 GN=IDH1 PE=3 SV=1	IDH1	2	yes	19.32	90730.5
LIDDMVAQAMK	11	A0A452F4R6	Isocitrate dehydrogenase [NADP] OS=Capra hircus OX=9925 GN=IDH1 PE=3 SV=1	IDH1	2	yes	19.32	214880
NWPLYLSTK	9	A0A452F4R6	Isocitrate dehydrogenase [NADP] OS=Capra hircus OX=9925 GN=IDH1 PE=3 SV=1	IDH1	2	yes	19.32	111240
SEGGFIWACK	10	A0A452F4R6	Isocitrate dehydrogenase [NADP] OS=Capra hircus OX=9925 GN=IDH1 PE=3 SV=1	IDH1	2	yes	19.32	92679.8
VEISYTPSDGSPK	13	A0A452F4R6	Isocitrate dehydrogenase [NADP] OS=Capra hircus OX=9925 GN=IDH1 PE=3 SV=1	IDH1	2	yes	19.32	71093.3
IEEELGDEAR	10	A0A452F4Z8	phosphopyruvate hydratase OS=Capra hircus OX=9925 GN=ENO2 PE=3 SV=1	ENO2	2	yes	9.75	17427
ALVDHENVISCPHLGASTK	19	A0A452F571	D-3-phosphoglycerate dehydrogenase OS=Capra hircus OX=9925 GN=PHGDH PE=3 SV=1	PHGDH	4	yes	11.63	14649.8
GGIVDEGALLR	11	A0A452F571	D-3-phosphoglycerate dehydrogenase OS=Capra hircus OX=9925 GN=PHGDH PE=3 SV=1	PHGDH	2	yes	11.63	212933
GVCVVNCAR	9	A0A452F571	D-3-phosphoglycerate dehydrogenase OS=Capra hircus OX=9925 GN=PHGDH PE=3 SV=1	PHGDH	2	yes	11.63	54674.9
ILQDGGLQVVEK	12	A0A452F571	D-3-phosphoglycerate dehydrogenase OS=Capra hircus OX=9925 GN=PHGDH PE=3 SV=1	PHGDH	2	yes	11.63	41775.9
VTSDIINAAEK	11	A0A452F571	D-3-phosphoglycerate dehydrogenase OS=Capra hircus OX=9925 GN=PHGDH PE=3 SV=1	PHGDH	2	yes	11.63	27971
EEADVIVNSTSK	12	A0A452F597	Poly [ADP-ribose] polymerase OS=Capra hircus OX=9925 GN=PARP14 PE=3 SV=1	PARP14	2	yes	1.23	8429.38
PAATLVNEGR	10	A0A452F597	Poly [ADP-ribose] polymerase OS=Capra hircus OX=9925 GN=PARP14 PE=3 SV=1	PARP14	2	yes	1.23	26350.2
MGLIQTADQLR	11	A0A452F5G9	Tyrosine-protein phosphatase non-receptor type OS=Capra hircus OX=9925 GN=PTPN1 PE=3 SV=1	PTPN1	2	yes	2.59	31021.7
LGALTAEEVK	10	A0A452F5I6	KRR1 small subunit processome component OS=Capra hircus OX=9925 GN=KRR1 PE=3 SV=1	KRR1	2	yes	2.62	15059.6
VILDGNILEK	10	A0A452F5J4	Prostaglandin reductase 2 OS=Capra hircus OX=9925 GN=PTGR2 PE=3 SV=1	PTGR2	2	yes	2.85	29510.8
AEAETMYQIK	10	A0A452F6A0	Keratin, type II cytoskeletal 8 OS=Capra hircus OX=9925 GN=KRT8 PE=3 SV=1	KRT8	2	yes	25.83	23720.7
AQYEEIANR	9	A0A452F6A0	Keratin, type II cytoskeletal 8 OS=Capra hircus OX=9925 GN=KRT8 PE=3 SV=1	KRT8	2	no	25.83	5308300
DVDEAYMNK	9	A0A452F6A0	Keratin, type II cytoskeletal 8 OS=Capra hircus OX=9925 GN=KRT8 PE=3 SV=1	KRT8	2	yes	25.83	17639.3
EYQELMNVK	9	A0A452F6A0	Keratin, type II cytoskeletal 8 OS=Capra hircus OX=9925 GN=KRT8 PE=3 SV=1	KRT8	2	no	25.83	285574
LEVDPNIQAVR	11	A0A452F6A0	Keratin, type II cytoskeletal 8 OS=Capra hircus OX=9925 GN=KRT8 PE=3 SV=1	KRT8	2	yes	25.83	51727.1
LVSESSDVLSK	11	A0A452F6A0	Keratin, type II cytoskeletal 8 OS=Capra hircus OX=9925 GN=KRT8 PE=3 SV=1	KRT8	2	yes	25.83	21180.6
TDMENEFVIIK	11	A0A452F6A0	Keratin, type II cytoskeletal 8 OS=Capra hircus OX=9925 GN=KRT8 PE=3 SV=1	KRT8	2	yes	25.83	29624.9
TKYEDEIQK	9	A0A452F6A0	Keratin, type II cytoskeletal 8 OS=Capra hircus OX=9925 GN=KRT8 PE=3 SV=1	KRT8	2	yes	25.83	20474.7
WNLLQQQK	8	A0A452F6A0	Keratin, type II cytoskeletal 8 OS=Capra hircus OX=9925 GN=KRT8 PE=3 SV=1	KRT8	2	yes	25.83	8328.63
ALEEALEAR	9	A0A452F6C9	Myosin heavy chain 10 OS=Capra hircus OX=9925 GN=MYH10 PE=3 SV=1	MYH10	2	yes	7.54	24136.5
ALELDPNLYR	10	A0A452F6C9	Myosin heavy chain 10 OS=Capra hircus OX=9925 GN=MYH10 PE=3 SV=1	MYH10	2	no	7.54	127891
EIFMQVEDER	10	A0A452F6C9	Myosin heavy chain 10 OS=Capra hircus OX=9925 GN=MYH10 PE=3 SV=1	MYH10	2	yes	7.54	26017.8
HQQLLEEK	8	A0A452F6C9	Myosin heavy chain 10 OS=Capra hircus OX=9925 GN=MYH10 PE=3 SV=1	MYH10	2	yes	7.54	10335.8
KEEELQGALAR	11	A0A452F6C9	Myosin heavy chain 10 OS=Capra hircus OX=9925 GN=MYH10 PE=3 SV=1	MYH10	2	yes	7.54	20499.5
LVWIPSER	8	A0A452F6C9	Myosin heavy chain 10 OS=Capra hircus OX=9925 GN=MYH10 PE=3 SV=1	MYH10	2	yes	7.54	75202.8
SHEAQIQDMR	10	A0A452F6C9	Myosin heavy chain 10 OS=Capra hircus OX=9925 GN=MYH10 PE=3 SV=1	MYH10	2	yes	7.54	23271
SLEAEILQLQEELASSER	18	A0A452F6C9	Myosin heavy chain 10 OS=Capra hircus OX=9925 GN=MYH10 PE=3 SV=1	MYH10	3	yes	7.54	8956.29
VEGELEEMER	10	A0A452F6C9	Myosin heavy chain 10 OS=Capra hircus OX=9925 GN=MYH10 PE=3 SV=1	MYH10	2	yes	7.54	25291.6
VKPLLQVTR	9	A0A452F6C9	Myosin heavy chain 10 OS=Capra hircus OX=9925 GN=MYH10 PE=3 SV=1	MYH10	2	no	7.54	50922.9
EPIDIVEGIK	10	A0A452F6E5	Succinate--CoA ligase [ADP-forming] subunit beta, mitochondrial OS=Capra hircus OX=9925 GN=SUCLA2 PE=3 SV=1	SUCLA2	2	yes	8.86	27683.3
ICNQVLVCER	10	A0A452F6E5	Succinate--CoA ligase [ADP-forming] subunit beta, mitochondrial OS=Capra hircus OX=9925 GN=SUCLA2 PE=3 SV=1	SUCLA2	2	yes	8.86	26903.6
ILACDDLDEAAK	12	A0A452F6E5	Succinate--CoA ligase [ADP-forming] subunit beta, mitochondrial OS=Capra hircus OX=9925 GN=SUCLA2 PE=3 SV=1	SUCLA2	2	yes	8.86	39663.4
IVFSPEEAK	9	A0A452F6E5	Succinate--CoA ligase [ADP-forming] subunit beta, mitochondrial OS=Capra hircus OX=9925 GN=SUCLA2 PE=3 SV=1	SUCLA2	2	yes	8.86	40467
ANYWWLR	7	A0A452F6I8	Bifunctional purine biosynthesis protein ATIC OS=Capra hircus OX=9925 GN=ATIC PE=3 SV=1	ATIC	2	yes	6.59	55826.9
EALDLPAAASFK	12	A0A452F6I8	Bifunctional purine biosynthesis protein ATIC OS=Capra hircus OX=9925 GN=ATIC PE=3 SV=1	ATIC	2	yes	6.59	18910.5
SLFSNIVTK	9	A0A452F6I8	Bifunctional purine biosynthesis protein ATIC OS=Capra hircus OX=9925 GN=ATIC PE=3 SV=1	ATIC	2	yes	6.59	38233.4
VVVCNLYPFGK	11	A0A452F6I8	Bifunctional purine biosynthesis protein ATIC OS=Capra hircus OX=9925 GN=ATIC PE=3 SV=1	ATIC	2	yes	6.59	19341
YIPQQDALEDK	11	A0A452F6N8	FERM, ARHGEF and pleckstrin domain-containing protein 1 OS=Capra hircus OX=9925 GN=FARP1 PE=4 SV=1	FARP1	2	yes	1.05	7716.88
ASENAIVWK	9	A0A452F6X6	AP-2 complex subunit mu OS=Capra hircus OX=9925 GN=AP2M1 PE=3 SV=1	AP2M1	2	yes	13.63	56092.9
LNYSDHDVIK	10	A0A452F6X6	AP-2 complex subunit mu OS=Capra hircus OX=9925 GN=AP2M1 PE=3 SV=1	AP2M1	2	yes	13.63	92765.9
MCDVMAAYFGK	11	A0A452F6X6	AP-2 complex subunit mu OS=Capra hircus OX=9925 GN=AP2M1 PE=3 SV=1	AP2M1	2	yes	13.63	34814.6
SNIWLAAVTK	10	A0A452F6X6	AP-2 complex subunit mu OS=Capra hircus OX=9925 GN=AP2M1 PE=3 SV=1	AP2M1	2	yes	13.63	30918.2
SYLSGMPECK	10	A0A452F6X6	AP-2 complex subunit mu OS=Capra hircus OX=9925 GN=AP2M1 PE=3 SV=1	AP2M1	2	yes	13.63	35741.1
TFITQQGIK	9	A0A452F6X6	AP-2 complex subunit mu OS=Capra hircus OX=9925 GN=AP2M1 PE=3 SV=1	AP2M1	2	yes	13.63	381581
ALVELLQEK	9	A0A452F6X7	Rho guanine nucleotide exchange factor 2 OS=Capra hircus OX=9925 GN=ARHGEF2 PE=4 SV=1	ARHGEF2	2	yes	0.91	25343.7
FLDEIITPVMR	11	A0A452F756	Prenylcysteine oxidase 1 OS=Capra hircus OX=9925 GN=PCYOX1 PE=3 SV=1	PCYOX1	2	yes	4.92	32394
QSWLAYPHYTPPEK	14	A0A452F756	Prenylcysteine oxidase 1 OS=Capra hircus OX=9925 GN=PCYOX1 PE=3 SV=1	PCYOX1	3	yes	4.92	12202.1
SGPELGGDATIR	12	A0A452F7H7	ANKH inorganic pyrophosphate transport regulator OS=Capra hircus OX=9925 GN=ANKH PE=3 SV=1	ANKH	2	yes	2.44	7271.48
AAELEGEQVDNK	12	A0A452F7U8	Mitochondrial proton/calcium exchanger protein OS=Capra hircus OX=9925 GN=LETM1 PE=3 SV=1	LETM1	2	yes	8.81	60481.5
DFSVFFQK	8	A0A452F7U8	Mitochondrial proton/calcium exchanger protein OS=Capra hircus OX=9925 GN=LETM1 PE=3 SV=1	LETM1	2	yes	8.81	42357.4
KLEEGGPVYSPPAQAAVR	18	A0A452F7U8	Mitochondrial proton/calcium exchanger protein OS=Capra hircus OX=9925 GN=LETM1 PE=3 SV=1	LETM1	3	yes	8.81	43590.6
LIAEEGVDSLNVK	13	A0A452F7U8	Mitochondrial proton/calcium exchanger protein OS=Capra hircus OX=9925 GN=LETM1 PE=3 SV=1	LETM1	2	yes	8.81	150431
STLQTLPEIVAK	12	A0A452F7U8	Mitochondrial proton/calcium exchanger protein OS=Capra hircus OX=9925 GN=LETM1 PE=3 SV=1	LETM1	2	yes	8.81	77094.2
VFSLIQQAVTR	11	A0A452F8H2	Par-3 family cell polarity regulator OS=Capra hircus OX=9925 GN=PARD3 PE=3 SV=1	PARD3	2	yes	0.81	10440.5
FGFPAFSGISR	11	A0A452F992	Biliverdin reductase A OS=Capra hircus OX=9925 GN=BLVRA PE=3 SV=1	BLVRA	2	yes	12.54	133842
HVLVEYPMTLSWVAAK	16	A0A452F992	Biliverdin reductase A OS=Capra hircus OX=9925 GN=BLVRA PE=3 SV=1	BLVRA	3	yes	12.54	21042.3
MTVCLETENK	10	A0A452F992	Biliverdin reductase A OS=Capra hircus OX=9925 GN=BLVRA PE=3 SV=1	BLVRA	2	yes	12.54	45024.2
LLLIGDSGVGK	11	A0A452F9L1	Ras-related protein Rab-8B OS=Capra hircus OX=9925 GN=RAB8B PE=3 SV=1	RAB8B	2	no	23.19	1191440
MNDSNSSGAGGPVK	14	A0A452F9L1	Ras-related protein Rab-8B OS=Capra hircus OX=9925 GN=RAB8B PE=3 SV=1	RAB8B	2	yes	23.19	6685.54
NIEEHASSDVER	12	A0A452F9L1	Ras-related protein Rab-8B OS=Capra hircus OX=9925 GN=RAB8B PE=3 SV=1	RAB8B	2	yes	23.19	30453.9
AFVHWYVGEGMEEGEFSEAR	20	A0A452F9Q0	Tubulin alpha chain OS=Capra hircus OX=9925 GN=LOC102178119 PE=3 SV=1	LOC102178119	4	yes	35.62	18748.2
AVCMLSNTTAIAEAWAR	17	A0A452F9Q0	Tubulin alpha chain OS=Capra hircus OX=9925 GN=LOC102178119 PE=3 SV=1	LOC102178119	3	yes	35.62	69617.4
AVFVDLEPTVIDEVR	15	A0A452F9Q0	Tubulin alpha chain OS=Capra hircus OX=9925 GN=LOC102178119 PE=3 SV=1	LOC102178119	3	yes	35.62	279317
AYHEQLSVAEITNACFEPANQMVK	24	A0A452F9Q0	Tubulin alpha chain OS=Capra hircus OX=9925 GN=LOC102178119 PE=3 SV=1	LOC102178119	4	yes	35.62	52283.6
DVNAAIATIK	10	A0A452F9Q0	Tubulin alpha chain OS=Capra hircus OX=9925 GN=LOC102178119 PE=3 SV=1	LOC102178119	2	yes	35.62	1021010
EDAANNYAR	9	A0A452F9Q0	Tubulin alpha chain OS=Capra hircus OX=9925 GN=LOC102178119 PE=3 SV=1	LOC102178119	2	yes	35.62	905671
ELIDLVLDR	9	A0A452F9Q0	Tubulin alpha chain OS=Capra hircus OX=9925 GN=LOC102178119 PE=3 SV=1	LOC102178119	2	yes	35.62	1093860
IHFPLATYAPVISAEK	16	A0A452F9Q0	Tubulin alpha chain OS=Capra hircus OX=9925 GN=LOC102178119 PE=3 SV=1	LOC102178119	3	yes	35.62	748725
QLFHPEQLITGKEDAANNYAR	21	A0A452F9Q0	Tubulin alpha chain OS=Capra hircus OX=9925 GN=LOC102178119 PE=3 SV=1	LOC102178119	4	yes	35.62	20463.1
TIGGGDDSFNTFFSETGAGK	20	A0A452F9Q0	Tubulin alpha chain OS=Capra hircus OX=9925 GN=LOC102178119 PE=3 SV=1	LOC102178119	3	no	35.62	104039
YMACCLLYR	9	A0A452F9Q0	Tubulin alpha chain OS=Capra hircus OX=9925 GN=LOC102178119 PE=3 SV=1	LOC102178119	2	yes	35.62	4000400
IQGSTIPINQAR	12	A0A452FAB6	10-formyltetrahydrofolate dehydrogenase OS=Capra hircus OX=9925 GN=ALDH1L2 PE=3 SV=1	ALDH1L2	2	yes	2.39	18295.5
LLQYCEAGVK	10	A0A452FAB6	10-formyltetrahydrofolate dehydrogenase OS=Capra hircus OX=9925 GN=ALDH1L2 PE=3 SV=1	ALDH1L2	2	yes	2.39	12271.2
AAPIDQEPSK	10	A0A452FAB7	serine--tRNA ligase OS=Capra hircus OX=9925 GN=SARS1 PE=3 SV=1	SARS1	2	yes	1.95	71593.2
EQIDIIEGIK	10	A0A452FAP5	Succinate--CoA ligase [GDP-forming] subunit beta, mitochondrial OS=Capra hircus OX=9925 GN=SUCLG2 PE=3 SV=1	SUCLG2	2	yes	12.5	60747.8
ETYLAILMDR	10	A0A452FAP5	Succinate--CoA ligase [GDP-forming] subunit beta, mitochondrial OS=Capra hircus OX=9925 GN=SUCLG2 PE=3 SV=1	SUCLG2	2	yes	12.5	55460.8
INFDDNAEFR	10	A0A452FAP5	Succinate--CoA ligase [GDP-forming] subunit beta, mitochondrial OS=Capra hircus OX=9925 GN=SUCLG2 PE=3 SV=1	SUCLG2	2	yes	12.5	66677.3
PANFLDLGGGVK	12	A0A452FAP5	Succinate--CoA ligase [GDP-forming] subunit beta, mitochondrial OS=Capra hircus OX=9925 GN=SUCLG2 PE=3 SV=1	SUCLG2	2	yes	12.5	43446.6
SENEPIENEAAR	12	A0A452FAP5	Succinate--CoA ligase [GDP-forming] subunit beta, mitochondrial OS=Capra hircus OX=9925 GN=SUCLG2 PE=3 SV=1	SUCLG2	2	yes	12.5	85411.1
AEMEDLMSSK	10	A0A452FAS7	Myosin-9 OS=Capra hircus OX=9925 GN=MYH9 PE=3 SV=1	MYH9	2	yes	22.66	272804
ALEEAMEQK	9	A0A452FAS7	Myosin-9 OS=Capra hircus OX=9925 GN=MYH9 PE=3 SV=1	MYH9	2	yes	22.66	229438
ALELDSNLYR	10	A0A452FAS7	Myosin-9 OS=Capra hircus OX=9925 GN=MYH9 PE=3 SV=1	MYH9	2	yes	22.66	403639
ASREEILAQAK	11	A0A452FAS7	Myosin-9 OS=Capra hircus OX=9925 GN=MYH9 PE=3 SV=1	MYH9	2	yes	22.66	24967.2
CNGVLEGIR	9	A0A452FAS7	Myosin-9 OS=Capra hircus OX=9925 GN=MYH9 PE=3 SV=1	MYH9	2	no	22.66	45011.6
DELADEIANSSGK	13	A0A452FAS7	Myosin-9 OS=Capra hircus OX=9925 GN=MYH9 PE=3 SV=1	MYH9	2	yes	22.66	215078
DLEAHIDSANK	11	A0A452FAS7	Myosin-9 OS=Capra hircus OX=9925 GN=MYH9 PE=3 SV=1	MYH9	2	yes	22.66	103819
DLGEELEALK	10	A0A452FAS7	Myosin-9 OS=Capra hircus OX=9925 GN=MYH9 PE=3 SV=1	MYH9	2	no	22.66	67265
DVLLQVDDER	10	A0A452FAS7	Myosin-9 OS=Capra hircus OX=9925 GN=MYH9 PE=3 SV=1	MYH9	2	yes	22.66	245032
ELEDATETADAMNR	14	A0A452FAS7	Myosin-9 OS=Capra hircus OX=9925 GN=MYH9 PE=3 SV=1	MYH9	3	yes	22.66	10520.3
EMEAELEDER	10	A0A452FAS7	Myosin-9 OS=Capra hircus OX=9925 GN=MYH9 PE=3 SV=1	MYH9	2	yes	22.66	118974
EQADFAIEALAK	12	A0A452FAS7	Myosin-9 OS=Capra hircus OX=9925 GN=MYH9 PE=3 SV=1	MYH9	2	yes	22.66	23144.1
EQLEEEEEAK	10	A0A452FAS7	Myosin-9 OS=Capra hircus OX=9925 GN=MYH9 PE=3 SV=1	MYH9	2	yes	22.66	46504.8
FDQLLAEEK	9	A0A452FAS7	Myosin-9 OS=Capra hircus OX=9925 GN=MYH9 PE=3 SV=1	MYH9	2	no	22.66	109542
GDLPFVVPR	9	A0A452FAS7	Myosin-9 OS=Capra hircus OX=9925 GN=MYH9 PE=3 SV=1	MYH9	2	yes	22.66	79235
HSQAVEELAEQLEQTK	16	A0A452FAS7	Myosin-9 OS=Capra hircus OX=9925 GN=MYH9 PE=3 SV=1	MYH9	3	yes	22.66	50316.3
HSQAVEELAEQLEQTKR	17	A0A452FAS7	Myosin-9 OS=Capra hircus OX=9925 GN=MYH9 PE=3 SV=1	MYH9	3	yes	22.66	78855.7
IAQLEEQLDNETK	13	A0A452FAS7	Myosin-9 OS=Capra hircus OX=9925 GN=MYH9 PE=3 SV=1	MYH9	3	yes	22.66	39043
IIGLDQVAGMSETAMPGAFK	20	A0A452FAS7	Myosin-9 OS=Capra hircus OX=9925 GN=MYH9 PE=3 SV=1	MYH9	3	yes	22.66	46036.6
KEEELQAALAR	11	A0A452FAS7	Myosin-9 OS=Capra hircus OX=9925 GN=MYH9 PE=3 SV=1	MYH9	2	no	22.66	93604.9
KFDQLLAEEK	10	A0A452FAS7	Myosin-9 OS=Capra hircus OX=9925 GN=MYH9 PE=3 SV=1	MYH9	2	no	22.66	142138
KLEEDQIIMEDQNCK	15	A0A452FAS7	Myosin-9 OS=Capra hircus OX=9925 GN=MYH9 PE=3 SV=1	MYH9	3	yes	22.66	51311.4
KLVWVPSDK	9	A0A452FAS7	Myosin-9 OS=Capra hircus OX=9925 GN=MYH9 PE=3 SV=1	MYH9	2	yes	22.66	98019.7
LDPHLVLDQLR	11	A0A452FAS7	Myosin-9 OS=Capra hircus OX=9925 GN=MYH9 PE=3 SV=1	MYH9	2	no	22.66	236855
LEVNLQAMK	9	A0A452FAS7	Myosin-9 OS=Capra hircus OX=9925 GN=MYH9 PE=3 SV=1	MYH9	2	yes	22.66	234487
LQQELDDLLVDLDHQR	16	A0A452FAS7	Myosin-9 OS=Capra hircus OX=9925 GN=MYH9 PE=3 SV=1	MYH9	3	no	22.66	329905
LQVELDNVTGLLTQSDSK	18	A0A452FAS7	Myosin-9 OS=Capra hircus OX=9925 GN=MYH9 PE=3 SV=1	MYH9	3	yes	22.66	37459.1
NAEQYKDQADK	11	A0A452FAS7	Myosin-9 OS=Capra hircus OX=9925 GN=MYH9 PE=3 SV=1	MYH9	2	yes	22.66	31628.7
QAQQERDELADEIANSSGK	19	A0A452FAS7	Myosin-9 OS=Capra hircus OX=9925 GN=MYH9 PE=3 SV=1	MYH9	3	yes	22.66	12845.4
QISTLHAQVTDMR	13	A0A452FAS7	Myosin-9 OS=Capra hircus OX=9925 GN=MYH9 PE=3 SV=1	MYH9	3	yes	22.66	123368
QLEEAEEEAQR	11	A0A452FAS7	Myosin-9 OS=Capra hircus OX=9925 GN=MYH9 PE=3 SV=1	MYH9	2	yes	22.66	233733
QLLQANPILEAFGNAK	16	A0A452FAS7	Myosin-9 OS=Capra hircus OX=9925 GN=MYH9 PE=3 SV=1	MYH9	3	no	22.66	13171
RGDLPFVVPR	10	A0A452FAS7	Myosin-9 OS=Capra hircus OX=9925 GN=MYH9 PE=3 SV=1	MYH9	2	yes	22.66	19282.4
RQQQLTAMK	9	A0A452FAS7	Myosin-9 OS=Capra hircus OX=9925 GN=MYH9 PE=3 SV=1	MYH9	2	no	22.66	15079.2
SDLLLESYNK	10	A0A452FAS7	Myosin-9 OS=Capra hircus OX=9925 GN=MYH9 PE=3 SV=1	MYH9	2	yes	22.66	192185
SMEAEMIQLQEELAAAER	18	A0A452FAS7	Myosin-9 OS=Capra hircus OX=9925 GN=MYH9 PE=3 SV=1	MYH9	3	yes	22.66	34513.5
TELEDTLDSTAAQQELR	17	A0A452FAS7	Myosin-9 OS=Capra hircus OX=9925 GN=MYH9 PE=3 SV=1	MYH9	3	yes	22.66	89596.9
THEAQIQDMR	10	A0A452FAS7	Myosin-9 OS=Capra hircus OX=9925 GN=MYH9 PE=3 SV=1	MYH9	2	yes	22.66	204343
VEAQLQELQLK	11	A0A452FAS7	Myosin-9 OS=Capra hircus OX=9925 GN=MYH9 PE=3 SV=1	MYH9	2	yes	22.66	217123
VKPLLQVSR	9	A0A452FAS7	Myosin-9 OS=Capra hircus OX=9925 GN=MYH9 PE=3 SV=1	MYH9	2	yes	22.66	402436
YKASITALEAK	11	A0A452FAS7	Myosin-9 OS=Capra hircus OX=9925 GN=MYH9 PE=3 SV=1	MYH9	2	yes	22.66	18107.9
LLDELTLEGVSR	12	A0A452FAZ4	NAD-dependent protein deacetylase OS=Capra hircus OX=9925 GN=SIRT2 PE=3 SV=1	SIRT2	2	yes	6.8	63049
SPNTGLYANLEK	12	A0A452FAZ4	NAD-dependent protein deacetylase OS=Capra hircus OX=9925 GN=SIRT2 PE=3 SV=1	SIRT2	2	yes	6.8	22025.8
CTVIAAANPIGGR	13	A0A452FB05	DNA replication licensing factor MCM2 OS=Capra hircus OX=9925 GN=MCM2 PE=3 SV=1	MCM2	2	yes	3.2	14771.4
ESMATGSIPITVR	13	A0A452FB05	DNA replication licensing factor MCM2 OS=Capra hircus OX=9925 GN=MCM2 PE=3 SV=1	MCM2	2	yes	3.2	25879.1
FDVLCVVR	8	A0A452FB05	DNA replication licensing factor MCM2 OS=Capra hircus OX=9925 GN=MCM2 PE=3 SV=1	MCM2	2	yes	3.2	14638.2
LEELVLENAGLR	12	A0A452FB72	Capping protein regulator and myosin 1 linker 1 OS=Capra hircus OX=9925 GN=CARMIL1 PE=3 SV=1	CARMIL1	2	yes	0.84	11907.6
FALGAVVAVTK	11	A0A452FC79	Exosome component 10 OS=Capra hircus OX=9925 GN=EXOSC10 PE=3 SV=1	EXOSC10	2	yes	1.3	7303.03
DGALEEQIER	10	A0A452FCH8	Nuclear cap binding protein subunit 1 OS=Capra hircus OX=9925 GN=NCBP1 PE=3 SV=1	NCBP1	2	yes	1.26	12720.5
LEQSEAQLGR	10	A0A452FCS4	COP9 signalosome subunit 5 OS=Capra hircus OX=9925 GN=COPS5 PE=3 SV=1	COPS5	2	yes	5.39	34045.7
LLELLWNK	8	A0A452FCS4	COP9 signalosome subunit 5 OS=Capra hircus OX=9925 GN=COPS5 PE=3 SV=1	COPS5	2	yes	5.39	12309.8
EVLEYNAIGGK	11	A0A452FCU2	Farnesyl pyrophosphate synthase OS=Capra hircus OX=9925 GN=FDPS PE=3 SV=1	FDPS	2	yes	3.12	11686.9
LAEVALAYAK	10	A0A452FCW4	Delta-aminolevulinic acid dehydratase OS=Capra hircus OX=9925 GN=ALAD PE=3 SV=1	ALAD	2	no	3.01	11143.6
FATNEAIQR	9	A0A452FD05	Protein transport protein sec16 OS=Capra hircus OX=9925 GN=SEC16A PE=3 SV=1	SEC16A	2	yes	0.38	10768.7
FDVTGYPTIK	10	A0A452FD52	Protein disulfide-isomerase A4 OS=Capra hircus OX=9925 GN=PDIA4 PE=3 SV=1	PDIA4	2	yes	9.94	72880.5
GQAVDYEGSR	10	A0A452FD52	Protein disulfide-isomerase A4 OS=Capra hircus OX=9925 GN=PDIA4 PE=3 SV=1	PDIA4	2	yes	9.94	24093.5
HTLPLVGLR	9	A0A452FD52	Protein disulfide-isomerase A4 OS=Capra hircus OX=9925 GN=PDIA4 PE=3 SV=1	PDIA4	2	yes	9.94	116046
IDAISESALASR	12	A0A452FD52	Protein disulfide-isomerase A4 OS=Capra hircus OX=9925 GN=PDIA4 PE=3 SV=1	PDIA4	2	yes	9.94	122919
MDATANDVSSDR	12	A0A452FD52	Protein disulfide-isomerase A4 OS=Capra hircus OX=9925 GN=PDIA4 PE=3 SV=1	PDIA4	2	yes	9.94	42439.4
VDATAETDLAK	11	A0A452FD52	Protein disulfide-isomerase A4 OS=Capra hircus OX=9925 GN=PDIA4 PE=3 SV=1	PDIA4	2	yes	9.94	40656.7
GVLLYGPPGTGK	12	A0A452FDS2	26S proteasome regulatory subunit 8 OS=Capra hircus OX=9925 GN=PSMC5 PE=3 SV=1	PSMC5	2	no	13.09	27670.3
HPELFEALGIAQPK	14	A0A452FDS2	26S proteasome regulatory subunit 8 OS=Capra hircus OX=9925 GN=PSMC5 PE=3 SV=1	PSMC5	3	yes	13.09	18037.4
IAELMPGASGAEVK	14	A0A452FDS2	26S proteasome regulatory subunit 8 OS=Capra hircus OX=9925 GN=PSMC5 PE=3 SV=1	PSMC5	2	yes	13.09	85316.4
LEGGSGGDSEVQR	13	A0A452FDS2	26S proteasome regulatory subunit 8 OS=Capra hircus OX=9925 GN=PSMC5 PE=3 SV=1	PSMC5	2	yes	13.09	26307.5
ITDVALDFWR	10	A0A452FDT1	Torsin OS=Capra hircus OX=9925 GN=TOR1A PE=3 SV=1	TOR1A	2	yes	3	21016.8
TCSEAIQQLR	10	A0A452FDT2	Syntaxin-18 OS=Capra hircus OX=9925 GN=STX18 PE=3 SV=1	STX18	2	yes	2.97	13364.8
YGEYFPGTGDLR	12	A0A452FEA7	Histone deacetylase 1 OS=Capra hircus OX=9925 GN=HDAC1 PE=3 SV=1	HDAC1	2	yes	4.55	148284
YYAVNYPLR	9	A0A452FEA7	Histone deacetylase 1 OS=Capra hircus OX=9925 GN=HDAC1 PE=3 SV=1	HDAC1	2	yes	4.55	14722.4
MGHAGAIIAGGK	12	A0A452FEG8	Succinate--CoA ligase [ADP/GDP-forming] subunit alpha, mitochondrial OS=Capra hircus OX=9925 GN=SUCLG1 PE=3 SV=1	SUCLG1	2	yes	6.94	29178.2
THLGLPVFNTVK	12	A0A452FEG8	Succinate--CoA ligase [ADP/GDP-forming] subunit alpha, mitochondrial OS=Capra hircus OX=9925 GN=SUCLG1 PE=3 SV=1	SUCLG1	2	yes	6.94	66791.9
VLLSDSNLHDA	11	A0A452FER7	Anamorsin OS=Capra hircus OX=9925 GN=CIAPIN1 PE=3 SV=1	CIAPIN1	2	yes	3.54	18578
LALDIEIATYR	11	A0A452FER9	Keratin, type II cytoskeletal 7 OS=Capra hircus OX=9925 GN=KRT7 PE=3 SV=1	KRT7	2	no	13.95	31291800
NMQDIVEDFK	10	A0A452FER9	Keratin, type II cytoskeletal 7 OS=Capra hircus OX=9925 GN=KRT7 PE=3 SV=1	KRT7	2	yes	13.95	256564
TLYEQELK	8	A0A452FER9	Keratin, type II cytoskeletal 7 OS=Capra hircus OX=9925 GN=KRT7 PE=3 SV=1	KRT7	2	yes	13.95	106025
LEGSGLQRPK	10	A0A452FF96	Protein-glutamine gamma-glutamyltransferase K OS=Capra hircus OX=9925 GN=TGM1 PE=3 SV=1	TGM1	2	yes	2.45	43979.3
QEYVLNESGR	10	A0A452FF96	Protein-glutamine gamma-glutamyltransferase K OS=Capra hircus OX=9925 GN=TGM1 PE=3 SV=1	TGM1	2	yes	2.45	33920.6
DEPDTLHTR	9	A0A452FFG9	Desmocollin 2 OS=Capra hircus OX=9925 GN=DSC2 PE=4 SV=1	DSC2	2	yes	1.98	8347.99
DTGNLFCTR	9	A0A452FFG9	Desmocollin 2 OS=Capra hircus OX=9925 GN=DSC2 PE=4 SV=1	DSC2	2	yes	1.98	13203.5
FYMYELLK	8	A0A452FFM4	Casein kinase II subunit alpha OS=Capra hircus OX=9925 GN=CSNK2A2 PE=3 SV=1	CSNK2A2	2	yes	4.86	9417.14
VYAEVNSLR	9	A0A452FFM4	Casein kinase II subunit alpha OS=Capra hircus OX=9925 GN=CSNK2A2 PE=3 SV=1	CSNK2A2	2	yes	4.86	22333.9
RPLFLAPDFDR	11	A0A452FG05	Very-long-chain (3R)-3-hydroxyacyl-CoA dehydratase OS=Capra hircus OX=9925 GN=HACD3 PE=3 SV=1	HACD3	2	yes	6.59	21997.2
TPVIPSLSQLLGR	13	A0A452FG05	Very-long-chain (3R)-3-hydroxyacyl-CoA dehydratase OS=Capra hircus OX=9925 GN=HACD3 PE=3 SV=1	HACD3	2	yes	6.59	104994
LATLCAQLSAR	11	A0A452FGR2	Sphingomyelin phosphodiesterase OS=Capra hircus OX=9925 GN=SMPD1 PE=3 SV=1	SMPD1	2	yes	1.79	8800.47
DKLDETGVALK	11	A0A452FGT2	DNA topoisomerase 2 OS=Capra hircus OX=9925 GN=TOP2B PE=3 SV=1	TOP2B	2	yes	3.85	11422.7
DLIQMLVQR	9	A0A452FGT2	DNA topoisomerase 2 OS=Capra hircus OX=9925 GN=TOP2B PE=3 SV=1	TOP2B	2	yes	3.85	11774.4
EDLAAFVEELDK	12	A0A452FGT2	DNA topoisomerase 2 OS=Capra hircus OX=9925 GN=TOP2B PE=3 SV=1	TOP2B	2	yes	3.85	9716.58
EVTFVPGLYK	10	A0A452FGT2	DNA topoisomerase 2 OS=Capra hircus OX=9925 GN=TOP2B PE=3 SV=1	TOP2B	2	yes	3.85	16412.1
NTVEITELPVR	11	A0A452FGT2	DNA topoisomerase 2 OS=Capra hircus OX=9925 GN=TOP2B PE=3 SV=1	TOP2B	2	yes	3.85	29351
VIHELANER	9	A0A452FGT2	DNA topoisomerase 2 OS=Capra hircus OX=9925 GN=TOP2B PE=3 SV=1	TOP2B	2	yes	3.85	8856.7
DEDNNLLTEK	10	A0A452FGT4	SPARC OS=Capra hircus OX=9925 GN=SPARC PE=3 SV=1	SPARC	2	yes	10.28	36660.3
LHLDYIGPCK	10	A0A452FGT4	SPARC OS=Capra hircus OX=9925 GN=SPARC PE=3 SV=1	SPARC	2	yes	10.28	74568.9
NVLVTLYER	9	A0A452FGT4	SPARC OS=Capra hircus OX=9925 GN=SPARC PE=3 SV=1	SPARC	2	yes	10.28	120760
DGLTDVYNK	9	A0A452FH59	Acetyl-CoA acetyltransferase, mitochondrial OS=Capra hircus OX=9925 GN=ACAT1 PE=3 SV=1	ACAT1	2	yes	8.07	100304
IHMGNCAENTAK	12	A0A452FH59	Acetyl-CoA acetyltransferase, mitochondrial OS=Capra hircus OX=9925 GN=ACAT1 PE=3 SV=1	ACAT1	2	yes	8.07	30442.7
LGSIAIQGAIEK	12	A0A452FH59	Acetyl-CoA acetyltransferase, mitochondrial OS=Capra hircus OX=9925 GN=ACAT1 PE=3 SV=1	ACAT1	2	yes	8.07	297856
EALELDSIR	9	A0A452FH66	ADP-ribosylation factor-like protein 2 OS=Capra hircus OX=9925 GN=ARL2 PE=3 SV=1	ARL2	2	yes	21.74	54009.9
ELQNLLVEER	10	A0A452FH66	ADP-ribosylation factor-like protein 2 OS=Capra hircus OX=9925 GN=ARL2 PE=3 SV=1	ARL2	2	yes	21.74	67703.9
LLMLGLDNAGK	11	A0A452FH66	ADP-ribosylation factor-like protein 2 OS=Capra hircus OX=9925 GN=ARL2 PE=3 SV=1	ARL2	2	yes	21.74	57764.9
LNIWDVGGQK	10	A0A452FH66	ADP-ribosylation factor-like protein 2 OS=Capra hircus OX=9925 GN=ARL2 PE=3 SV=1	ARL2	2	yes	21.74	71506.4
LANIDEEMLR	10	A0A452FHC1	Arginine--tRNA ligase, cytoplasmic OS=Capra hircus OX=9925 GN=RARS1 PE=3 SV=1	RARS1	2	yes	11.67	95624.5
LFEFAGYNVLR	11	A0A452FHC1	Arginine--tRNA ligase, cytoplasmic OS=Capra hircus OX=9925 GN=RARS1 PE=3 SV=1	RARS1	2	yes	11.67	43368.7
LIDLLEEGLK	10	A0A452FHC1	Arginine--tRNA ligase, cytoplasmic OS=Capra hircus OX=9925 GN=RARS1 PE=3 SV=1	RARS1	2	yes	11.67	62573.3
LNDYIFSFDK	10	A0A452FHC1	Arginine--tRNA ligase, cytoplasmic OS=Capra hircus OX=9925 GN=RARS1 PE=3 SV=1	RARS1	2	yes	11.67	36057.1
STIIGESVCR	10	A0A452FHC1	Arginine--tRNA ligase, cytoplasmic OS=Capra hircus OX=9925 GN=RARS1 PE=3 SV=1	RARS1	2	yes	11.67	59832
VEIAGPGFINIHLR	14	A0A452FHC1	Arginine--tRNA ligase, cytoplasmic OS=Capra hircus OX=9925 GN=RARS1 PE=3 SV=1	RARS1	3	yes	11.67	58672.5
VIVDFSSPNIAK	12	A0A452FHC1	Arginine--tRNA ligase, cytoplasmic OS=Capra hircus OX=9925 GN=RARS1 PE=3 SV=1	RARS1	2	yes	11.67	29980.4
LVNANGEAVYCK	12	A0A452FHF1	Catalase OS=Capra hircus OX=9925 GN=CAT PE=3 SV=1	CAT	2	yes	2.25	19011.5
DIHTEGCVEK	10	A0A452FHI7	Tetraspanin OS=Capra hircus OX=9925 GN=CD63 PE=3 SV=1	CD63	2	yes	4.22	9378.71
AGALNSNDAFVLK	13	A0A452FHJ3	Gelsolin OS=Capra hircus OX=9925 GN=GSN PE=3 SV=1	GSN	2	yes	9.49	120212
AGKEPGLQIWR	11	A0A452FHJ3	Gelsolin OS=Capra hircus OX=9925 GN=GSN PE=3 SV=1	GSN	2	yes	9.49	16241.5
HVVPNEVVVQR	11	A0A452FHJ3	Gelsolin OS=Capra hircus OX=9925 GN=GSN PE=3 SV=1	GSN	2	yes	9.49	287773
PALPAGTEDTAK	12	A0A452FHJ3	Gelsolin OS=Capra hircus OX=9925 GN=GSN PE=3 SV=1	GSN	2	yes	9.49	224736
TPSAAYLWVGAGASEAEK	18	A0A452FHJ3	Gelsolin OS=Capra hircus OX=9925 GN=GSN PE=3 SV=1	GSN	3	yes	9.49	14071
YIETDPANR	9	A0A452FHJ3	Gelsolin OS=Capra hircus OX=9925 GN=GSN PE=3 SV=1	GSN	2	yes	9.49	142414
VFGLDIQGR	9	A0A452FHU0	Mitochondrial amidoxime reducing component 2 OS=Capra hircus OX=9925 GN=MTARC2 PE=4 SV=1	MTARC2	2	yes	2.68	22797.4
LQDMLDGFIK	10	A0A452FHV2	Eukaryotic translation initiation factor 5 OS=Capra hircus OX=9925 GN=EIF5 PE=3 SV=1	EIF5	2	yes	8.6	23564.7
SVSDQFYR	8	A0A452FHV2	Eukaryotic translation initiation factor 5 OS=Capra hircus OX=9925 GN=EIF5 PE=3 SV=1	EIF5	2	yes	8.6	31242.9
VLTLSDDLER	10	A0A452FHV2	Eukaryotic translation initiation factor 5 OS=Capra hircus OX=9925 GN=EIF5 PE=3 SV=1	EIF5	2	yes	8.6	68043
VNILFDFVK	9	A0A452FHV2	Eukaryotic translation initiation factor 5 OS=Capra hircus OX=9925 GN=EIF5 PE=3 SV=1	EIF5	2	yes	8.6	19955.5
KPLLESGTLGTK	12	A0A452FHX6	Ubiquitin-like modifier-activating enzyme 1 OS=Capra hircus OX=9925 GN=UBA1 PE=3 SV=1	UBA1	2	yes	2.74	57986.9
LQTSSVLVSGLR	12	A0A452FHX6	Ubiquitin-like modifier-activating enzyme 1 OS=Capra hircus OX=9925 GN=UBA1 PE=3 SV=1	UBA1	2	yes	2.74	20055.1
MYPIDFEK	8	A0A452FHX6	Ubiquitin-like modifier-activating enzyme 1 OS=Capra hircus OX=9925 GN=UBA1 PE=3 SV=1	UBA1	2	yes	2.74	31073.8
ISEIEDAAFLAR	12	A0A452FI11	Erlin OS=Capra hircus OX=9925 GN=ERLIN1 PE=3 SV=1	ERLIN1	2	yes	3.47	18531.3
DYVAQFEASALGK	13	A0A452FI14	Apolipoprotein A-I OS=Capra hircus OX=9925 GN=APOA1 PE=3 SV=1	APOA1	2	yes	27.92	311372
KWHEEVEIYR	10	A0A452FI14	Apolipoprotein A-I OS=Capra hircus OX=9925 GN=APOA1 PE=3 SV=1	APOA1	2	yes	27.92	28448.3
LSPLAQELR	9	A0A452FI14	Apolipoprotein A-I OS=Capra hircus OX=9925 GN=APOA1 PE=3 SV=1	APOA1	2	yes	27.92	2291970
QQLAPYSDDLR	11	A0A452FI14	Apolipoprotein A-I OS=Capra hircus OX=9925 GN=APOA1 PE=3 SV=1	APOA1	2	yes	27.92	254951
VAPLGEEFR	9	A0A452FI14	Apolipoprotein A-I OS=Capra hircus OX=9925 GN=APOA1 PE=3 SV=1	APOA1	2	yes	27.92	2522540
VQPYLDEFQK	10	A0A452FI14	Apolipoprotein A-I OS=Capra hircus OX=9925 GN=APOA1 PE=3 SV=1	APOA1	2	yes	27.92	568734
VSILAAIDEASK	12	A0A452FI14	Apolipoprotein A-I OS=Capra hircus OX=9925 GN=APOA1 PE=3 SV=1	APOA1	2	yes	27.92	817430
WHEEVEIYR	9	A0A452FI14	Apolipoprotein A-I OS=Capra hircus OX=9925 GN=APOA1 PE=3 SV=1	APOA1	2	yes	27.92	355417
INVYYNEATGNK	12	A0A452FIJ2	Tubulin beta chain OS=Capra hircus OX=9925 GN=TUBB2B PE=3 SV=1	TUBB2B	2	yes	39.33	35858.4
YLTVAAIFR	9	A0A452FIJ2	Tubulin beta chain OS=Capra hircus OX=9925 GN=TUBB2B PE=3 SV=1	TUBB2B	2	yes	39.33	482356
CTYLVLDEADR	11	A0A452FIP5	RNA helicase OS=Capra hircus OX=9925 GN=DDX17 PE=3 SV=1	DDX17	2	yes	17.83	29673.9
DMVGIAQTGSGK	12	A0A452FIP5	RNA helicase OS=Capra hircus OX=9925 GN=DDX17 PE=3 SV=1	DDX17	2	yes	17.83	32386.3
LMQLVDHR	8	A0A452FIP5	RNA helicase OS=Capra hircus OX=9925 GN=DDX17 PE=3 SV=1	DDX17	2	yes	17.83	15766.8
LTPYEVDELR	10	A0A452FIP5	RNA helicase OS=Capra hircus OX=9925 GN=DDX17 PE=3 SV=1	DDX17	2	yes	17.83	65547.4
NFYVEHPEVAR	11	A0A452FIP5	RNA helicase OS=Capra hircus OX=9925 GN=DDX17 PE=3 SV=1	DDX17	2	yes	17.83	35749.7
VLEEANQAINPK	12	A0A452FIP5	RNA helicase OS=Capra hircus OX=9925 GN=DDX17 PE=3 SV=1	DDX17	2	yes	17.83	29654.7
LIFLNFVR	8	A0A452FIR8	Lysophosphatidylserine lipase ABHD12 OS=Capra hircus OX=9925 GN=ABHD12 PE=3 SV=1	ABHD12	2	no	2.01	27979.9
ILQEEGQPLK	10	A0A452FIW1	PAT complex subunit CCDC47 OS=Capra hircus OX=9925 GN=CCDC47 PE=3 SV=1	CCDC47	2	yes	2.07	26267.7
DRPFFPGLVK	10	A0A452FJ15	Nucleoside diphosphate kinase OS=Capra hircus OX=9925 GN=NME2 PE=3 SV=1	NME2	2	yes	20.39	40902.4
GDFCIQVGR	9	A0A452FJ15	Nucleoside diphosphate kinase OS=Capra hircus OX=9925 GN=NME2 PE=3 SV=1	NME2	2	yes	20.39	124233
TFIAIKPDGVQR	12	A0A452FJ15	Nucleoside diphosphate kinase OS=Capra hircus OX=9925 GN=NME2 PE=3 SV=1	NME2	2	yes	20.39	94374.6
EGDLLFTVAK	10	A0A452FJF7	Eukaryotic translation initiation factor 3 subunit I OS=Capra hircus OX=9925 GN=EIF3I PE=3 SV=1	EIF3I	2	yes	6.77	23104.6
SYSSGGEDGYVR	12	A0A452FJF7	Eukaryotic translation initiation factor 3 subunit I OS=Capra hircus OX=9925 GN=EIF3I PE=3 SV=1	EIF3I	2	yes	6.77	21678.7
GEWTCKPIAEK	11	A0A452FJJ6	Fibronectin OS=Capra hircus OX=9925 GN=FN1 PE=4 SV=1	FN1	2	yes	4.37	42520.3
IHLYTLNDNAR	11	A0A452FJJ6	Fibronectin OS=Capra hircus OX=9925 GN=FN1 PE=4 SV=1	FN1	2	yes	4.37	12730.7
LGVRPSQGGEAPR	13	A0A452FJJ6	Fibronectin OS=Capra hircus OX=9925 GN=FN1 PE=4 SV=1	FN1	2	yes	4.37	25237.3
TFYQIGDSWEK	11	A0A452FJJ6	Fibronectin OS=Capra hircus OX=9925 GN=FN1 PE=4 SV=1	FN1	2	yes	4.37	109790
TFYSCTTEGR	10	A0A452FJJ6	Fibronectin OS=Capra hircus OX=9925 GN=FN1 PE=4 SV=1	FN1	2	yes	4.37	242555
TYHVGEQWQK	10	A0A452FJJ6	Fibronectin OS=Capra hircus OX=9925 GN=FN1 PE=4 SV=1	FN1	2	yes	4.37	109778
VGDTYERPK	9	A0A452FJJ6	Fibronectin OS=Capra hircus OX=9925 GN=FN1 PE=4 SV=1	FN1	2	yes	4.37	7120.88
WLPSSSPVTGYR	12	A0A452FJJ6	Fibronectin OS=Capra hircus OX=9925 GN=FN1 PE=4 SV=1	FN1	2	yes	4.37	432971
YQCYCYGR	8	A0A452FJJ6	Fibronectin OS=Capra hircus OX=9925 GN=FN1 PE=4 SV=1	FN1	2	yes	4.37	100377
TDTVLILCR	9	A0A452FJL5	Calcyclin-binding protein OS=Capra hircus OX=9925 GN=CACYBP PE=4 SV=1	CACYBP	2	yes	3.91	58344.1
IFQVVPIPVVR	11	A0A452FJV0	Cell migration inducing hyaluronidase 1 OS=Capra hircus OX=9925 GN=CEMIP PE=3 SV=1	CEMIP	2	yes	0.82	14777.5
IDESSLTGESDHVK	14	A0A452FK33	Calcium-transporting ATPase OS=Capra hircus OX=9925 GN=ATP2B4 PE=3 SV=1	ATP2B4	3	no	1.16	14205.5
MDDVINISGHR	11	A0A452FKE9	Acetyl-coenzyme A synthetase OS=Capra hircus OX=9925 GN=ACSS1 PE=3 SV=1	ACSS1	2	yes	1.63	8930.31
DLYPVELR	8	A0A452FKN9	Transmembrane protein 97 OS=Capra hircus OX=9925 GN=TMEM97 PE=3 SV=1	TMEM97	2	yes	4.55	27649.3
EQINALNPVR	10	A0A452FKY8	S-adenosylmethionine-dependent nucleotide dehydratase RSAD2 OS=Capra hircus OX=9925 GN=RSAD2 PE=3 SV=1	RSAD2	2	yes	9.09	86458.2
SILDVGVEEAIK	12	A0A452FKY8	S-adenosylmethionine-dependent nucleotide dehydratase RSAD2 OS=Capra hircus OX=9925 GN=RSAD2 PE=3 SV=1	RSAD2	2	yes	9.09	147529
TSFVLPLEEAK	11	A0A452FKY8	S-adenosylmethionine-dependent nucleotide dehydratase RSAD2 OS=Capra hircus OX=9925 GN=RSAD2 PE=3 SV=1	RSAD2	2	yes	9.09	126784
ELALNTAQFAK	11	A0A452FL08	Sorting nexin-1 OS=Capra hircus OX=9925 GN=SNX1 PE=3 SV=1	SNX1	2	yes	4.02	16962
VLTPEEQLADK	11	A0A452FLI7	Eukaryotic translation initiation factor 3 subunit J OS=Capra hircus OX=9925 GN=EIF3J PE=3 SV=1	EIF3J	2	yes	4.2	78986.7
LLSSEDIEGMR	11	A0A452FLJ9	Methionine aminopeptidase OS=Capra hircus OX=9925 GN=METAP1 PE=3 SV=1	METAP1	2	yes	5.96	20145.7
VCETDGCSSEAK	12	A0A452FLJ9	Methionine aminopeptidase OS=Capra hircus OX=9925 GN=METAP1 PE=3 SV=1	METAP1	2	yes	5.96	7304.37
VQEQLGDDVIK	11	A0A452FLW2	Phosphomannomutase OS=Capra hircus OX=9925 GN=PMM2 PE=3 SV=1	PMM2	2	yes	4.51	36219.6
INVYYNEATGGK	12	A0A452FM11	Tubulin beta chain OS=Capra hircus OX=9925 GN=TUBB4B PE=3 SV=1	TUBB4B	2	yes	39.24	292805
YYIEYMESTR	10	A0A452FMC4	Bifunctional arginine demethylase and lysyl-hydroxylase JMJD6 OS=Capra hircus OX=9925 GN=JMJD6 PE=3 SV=1	JMJD6	2	yes	2.42	14452
EAFVVEEWVK	10	A0A452FMD3	Coatomer subunit beta' OS=Capra hircus OX=9925 GN=COPB2 PE=3 SV=1	COPB2	2	yes	11.7	45407.3
FELALQLGELK	11	A0A452FMD3	Coatomer subunit beta' OS=Capra hircus OX=9925 GN=COPB2 PE=3 SV=1	COPB2	2	yes	11.7	10843.8
HSEVQQANLK	10	A0A452FMD3	Coatomer subunit beta' OS=Capra hircus OX=9925 GN=COPB2 PE=3 SV=1	COPB2	2	yes	11.7	59894.1
IWHSSTYR	8	A0A452FMD3	Coatomer subunit beta' OS=Capra hircus OX=9925 GN=COPB2 PE=3 SV=1	COPB2	2	yes	11.7	13777.6
LESTLNYGMER	11	A0A452FMD3	Coatomer subunit beta' OS=Capra hircus OX=9925 GN=COPB2 PE=3 SV=1	COPB2	2	yes	11.7	75409.3
LNYYVGGEIVTIAHLDR	17	A0A452FMD3	Coatomer subunit beta' OS=Capra hircus OX=9925 GN=COPB2 PE=3 SV=1	COPB2	3	yes	11.7	34775.3
QYPLVTPNEER	11	A0A452FMD3	Coatomer subunit beta' OS=Capra hircus OX=9925 GN=COPB2 PE=3 SV=1	COPB2	2	yes	11.7	86948.4
TFEVCDLPVR	10	A0A452FMD3	Coatomer subunit beta' OS=Capra hircus OX=9925 GN=COPB2 PE=3 SV=1	COPB2	2	yes	11.7	180387
TYLPSQVSR	9	A0A452FMD3	Coatomer subunit beta' OS=Capra hircus OX=9925 GN=COPB2 PE=3 SV=1	COPB2	2	yes	11.7	82371
VFNYNTLER	9	A0A452FMD3	Coatomer subunit beta' OS=Capra hircus OX=9925 GN=COPB2 PE=3 SV=1	COPB2	2	yes	11.7	78086.6
IPELAINPLGDR	12	A0A452FN53	Calcineurin B homologous protein 1 OS=Capra hircus OX=9925 GN=CHP1 PE=3 SV=1	CHP1	2	yes	6.15	14218.4
FSAPSSQPTK	10	A0A452FND2	Solute carrier family 29 member 1 (Augustine blood group) OS=Capra hircus OX=9925 GN=SLC29A1 PE=3 SV=1	SLC29A1	2	yes	6.8	213083
LEGPGEQETK	10	A0A452FND2	Solute carrier family 29 member 1 (Augustine blood group) OS=Capra hircus OX=9925 GN=SLC29A1 PE=3 SV=1	SLC29A1	2	yes	6.8	133232
SLTAITMWPGK	11	A0A452FND2	Solute carrier family 29 member 1 (Augustine blood group) OS=Capra hircus OX=9925 GN=SLC29A1 PE=3 SV=1	SLC29A1	2	yes	6.8	36486.3
GEVTFEDVK	9	A0A452FNG3	Solute carrier family 25 member 13 OS=Capra hircus OX=9925 GN=SLC25A13 PE=3 SV=1	SLC25A13	2	yes	3.15	16668
PVLLQIAESAYR	12	A0A452FNG3	Solute carrier family 25 member 13 OS=Capra hircus OX=9925 GN=SLC25A13 PE=3 SV=1	SLC25A13	2	yes	3.15	42794.5
ADLINNLGTIAK	12	A0A452FNG5	Heat shock protein HSP 90-alpha OS=Capra hircus OX=9925 GN=HSP90AA1 PE=3 SV=1	HSP90AA1	2	yes	14.29	521143
APFDLFENR	9	A0A452FNG5	Heat shock protein HSP 90-alpha OS=Capra hircus OX=9925 GN=HSP90AA1 PE=3 SV=1	HSP90AA1	2	yes	14.29	176293
DQVANSAFVER	11	A0A452FNG5	Heat shock protein HSP 90-alpha OS=Capra hircus OX=9925 GN=HSP90AA1 PE=3 SV=1	HSP90AA1	2	yes	14.29	177712
ELISNSSDALDK	12	A0A452FNG5	Heat shock protein HSP 90-alpha OS=Capra hircus OX=9925 GN=HSP90AA1 PE=3 SV=1	HSP90AA1	2	yes	14.29	285416
LGIHEDSQNR	10	A0A452FNG5	Heat shock protein HSP 90-alpha OS=Capra hircus OX=9925 GN=HSP90AA1 PE=3 SV=1	HSP90AA1	2	yes	14.29	544838
RAPFDLFENR	10	A0A452FNG5	Heat shock protein HSP 90-alpha OS=Capra hircus OX=9925 GN=HSP90AA1 PE=3 SV=1	HSP90AA1	2	yes	14.29	95901.5
DLLVTGAYEITDQSGGAGGLR	21	A0A452FNM9	Transmembrane emp24 domain-containing protein 10 OS=Capra hircus OX=9925 GN=TMED10 PE=3 SV=1	TMED10	3	yes	24.2	46958.7
IPDQLVILDMK	11	A0A452FNM9	Transmembrane emp24 domain-containing protein 10 OS=Capra hircus OX=9925 GN=TMED10 PE=3 SV=1	TMED10	2	yes	24.2	90156.3
ITDSAGHILYSK	12	A0A452FNM9	Transmembrane emp24 domain-containing protein 10 OS=Capra hircus OX=9925 GN=TMED10 PE=3 SV=1	TMED10	2	yes	24.2	11486.4
LKPLEVELR	9	A0A452FNM9	Transmembrane emp24 domain-containing protein 10 OS=Capra hircus OX=9925 GN=TMED10 PE=3 SV=1	TMED10	2	yes	24.2	70710.4
QAITQVVVSR	10	A0A452FNP4	Sidoreflexin OS=Capra hircus OX=9925 GN=SFXN1 PE=3 SV=1	SFXN1	2	yes	9.63	75315.9
VGIPVTDENGNR	12	A0A452FNP4	Sidoreflexin OS=Capra hircus OX=9925 GN=SFXN1 PE=3 SV=1	SFXN1	2	yes	9.63	44446.8
WDQSTFIGR	9	A0A452FNP4	Sidoreflexin OS=Capra hircus OX=9925 GN=SFXN1 PE=3 SV=1	SFXN1	2	yes	9.63	55779.7
APSDLYNIILK	11	A0A452FNW5	Calpain-1 catalytic subunit OS=Capra hircus OX=9925 GN=CAPN1 PE=3 SV=1	CAPN1	2	yes	7.53	13578.6
DFFLANASR	9	A0A452FNW5	Calpain-1 catalytic subunit OS=Capra hircus OX=9925 GN=CAPN1 PE=3 SV=1	CAPN1	2	yes	7.53	59717.8
LYELIITR	8	A0A452FNW5	Calpain-1 catalytic subunit OS=Capra hircus OX=9925 GN=CAPN1 PE=3 SV=1	CAPN1	2	yes	7.53	134639
SEQFINLR	8	A0A452FNW5	Calpain-1 catalytic subunit OS=Capra hircus OX=9925 GN=CAPN1 PE=3 SV=1	CAPN1	2	yes	7.53	97924.9
TTGFSVESCR	10	A0A452FNW5	Calpain-1 catalytic subunit OS=Capra hircus OX=9925 GN=CAPN1 PE=3 SV=1	CAPN1	2	yes	7.53	35586
YLGQDYEQLR	10	A0A452FNW5	Calpain-1 catalytic subunit OS=Capra hircus OX=9925 GN=CAPN1 PE=3 SV=1	CAPN1	2	yes	7.53	80762.9
GIVGSFEELCR	11	A0A452FP41	Long-chain-fatty-acid--CoA ligase OS=Capra hircus OX=9925 GN=ACSL1 PE=3 SV=1	ACSL1	2	no	4.59	24224.4
LAQGEYIAPEK	11	A0A452FP41	Long-chain-fatty-acid--CoA ligase OS=Capra hircus OX=9925 GN=ACSL1 PE=3 SV=1	ACSL1	2	no	4.59	23310
SQIDELYSTIK	11	A0A452FP41	Long-chain-fatty-acid--CoA ligase OS=Capra hircus OX=9925 GN=ACSL1 PE=3 SV=1	ACSL1	2	no	4.59	10857.4
IDIDPDETVR	10	A0A452FP98	UV excision repair protein RAD23 OS=Capra hircus OX=9925 GN=RAD23B PE=3 SV=1	RAD23B	2	yes	4.66	27823.5
NQPQFQQMR	9	A0A452FP98	UV excision repair protein RAD23 OS=Capra hircus OX=9925 GN=RAD23B PE=3 SV=1	RAD23B	2	yes	4.66	50432.1
NVIEAVYNR	9	A0A452FPD7	Protein phosphatase 1A OS=Capra hircus OX=9925 GN=PPM1A PE=3 SV=1	PPM1A	2	yes	2.36	8808.11
DGPGFYTTR	9	A0A452FPW8	enoyl-CoA hydratase OS=Capra hircus OX=9925 GN=HADHA PE=3 SV=1	HADHA	2	yes	9.31	44995.9
DTTASAVDVGLR	12	A0A452FPW8	enoyl-CoA hydratase OS=Capra hircus OX=9925 GN=HADHA PE=3 SV=1	HADHA	2	yes	9.31	205277
GFYIYQEGVK	10	A0A452FPW8	enoyl-CoA hydratase OS=Capra hircus OX=9925 GN=HADHA PE=3 SV=1	HADHA	2	yes	9.31	83487.4
MQLLEIITTEK	11	A0A452FPW8	enoyl-CoA hydratase OS=Capra hircus OX=9925 GN=HADHA PE=3 SV=1	HADHA	2	yes	9.31	43882.9
QFTPCQLLVDHANNPNK	17	A0A452FPW8	enoyl-CoA hydratase OS=Capra hircus OX=9925 GN=HADHA PE=3 SV=1	HADHA	3	yes	9.31	14301.6
VIGMHYFSPVDK	12	A0A452FPW8	enoyl-CoA hydratase OS=Capra hircus OX=9925 GN=HADHA PE=3 SV=1	HADHA	2	yes	9.31	12741
DLAFTLEER	9	A0A452FQE3	Malic enzyme OS=Capra hircus OX=9925 GN=ME1 PE=3 SV=1	ME1	2	yes	1.58	33007.7
AGIISTVEVLK	11	A0A452FQK2	Aminopeptidase OS=Capra hircus OX=9925 GN=NPEPPS PE=3 SV=1	NPEPPS	2	yes	13.68	80068.4
DLSLPPVDR	9	A0A452FQK2	Aminopeptidase OS=Capra hircus OX=9925 GN=NPEPPS PE=3 SV=1	NPEPPS	2	yes	13.68	54723.6
DNWEELYNR	9	A0A452FQK2	Aminopeptidase OS=Capra hircus OX=9925 GN=NPEPPS PE=3 SV=1	NPEPPS	2	yes	13.68	30777.2
DVFSPIGER	9	A0A452FQK2	Aminopeptidase OS=Capra hircus OX=9925 GN=NPEPPS PE=3 SV=1	NPEPPS	2	yes	13.68	63110.9
HGDGTTLDIMLK	12	A0A452FQK2	Aminopeptidase OS=Capra hircus OX=9925 GN=NPEPPS PE=3 SV=1	NPEPPS	2	yes	13.68	21842.5
LGLQNDLFSLAR	12	A0A452FQK2	Aminopeptidase OS=Capra hircus OX=9925 GN=NPEPPS PE=3 SV=1	NPEPPS	2	yes	13.68	66925
LNLGTVGFYR	10	A0A452FQK2	Aminopeptidase OS=Capra hircus OX=9925 GN=NPEPPS PE=3 SV=1	NPEPPS	2	yes	13.68	71848.1
LSVEGFAVDK	10	A0A452FQK2	Aminopeptidase OS=Capra hircus OX=9925 GN=NPEPPS PE=3 SV=1	NPEPPS	2	yes	13.68	29015.8
PGEGHLDALLR	11	A0A452FQK2	Aminopeptidase OS=Capra hircus OX=9925 GN=NPEPPS PE=3 SV=1	NPEPPS	2	yes	13.68	13589.8
VALSNMNVIDR	11	A0A452FQK2	Aminopeptidase OS=Capra hircus OX=9925 GN=NPEPPS PE=3 SV=1	NPEPPS	2	yes	13.68	46107.8
VLGATLSPELIQK	13	A0A452FQK2	Aminopeptidase OS=Capra hircus OX=9925 GN=NPEPPS PE=3 SV=1	NPEPPS	2	yes	13.68	40302.7
YTTPSGEVR	9	A0A452FQK2	Aminopeptidase OS=Capra hircus OX=9925 GN=NPEPPS PE=3 SV=1	NPEPPS	2	yes	13.68	39908.6
EAYEAGLIGK	10	A0A452FQM6	NADH dehydrogenase [ubiquinone] flavoprotein 1, mitochondrial OS=Capra hircus OX=9925 GN=NDUFV1 PE=3 SV=1	NDUFV1	2	yes	6.47	22522.9
GPDWILGEVK	10	A0A452FQM6	NADH dehydrogenase [ubiquinone] flavoprotein 1, mitochondrial OS=Capra hircus OX=9925 GN=NDUFV1 PE=3 SV=1	NDUFV1	2	yes	6.47	63645.5
LVEGCLVGGR	10	A0A452FQM6	NADH dehydrogenase [ubiquinone] flavoprotein 1, mitochondrial OS=Capra hircus OX=9925 GN=NDUFV1 PE=3 SV=1	NDUFV1	2	yes	6.47	87200.5
GNIYLADYR	9	A0A452FQN7	Arachidonate 12-lipoxygenase, 12R type OS=Capra hircus OX=9925 GN=ALOX12B PE=3 SV=1	ALOX12B	2	yes	1.29	35022.1
GEFGDVMLGDYR	12	A0A452FQV5	Tyrosine-protein kinase OS=Capra hircus OX=9925 GN=CSK PE=3 SV=1	CSK	2	yes	2.75	16716.3
GPSGCVESLK	10	A0A452FR55	glutamine--tRNA ligase OS=Capra hircus OX=9925 GN=QARS1 PE=3 SV=1	QARS1	2	yes	5.16	17996.3
LAWGQPVGLR	10	A0A452FR55	glutamine--tRNA ligase OS=Capra hircus OX=9925 GN=QARS1 PE=3 SV=1	QARS1	2	yes	5.16	68108.1
NTVLSAQLR	9	A0A452FR55	glutamine--tRNA ligase OS=Capra hircus OX=9925 GN=QARS1 PE=3 SV=1	QARS1	2	yes	5.16	30310.1
QHLEITGGQVR	11	A0A452FR55	glutamine--tRNA ligase OS=Capra hircus OX=9925 GN=QARS1 PE=3 SV=1	QARS1	2	yes	5.16	15384.4
FSGWYDADLSPAGHEEAK	18	A0A452FR97	Phosphoglycerate mutase OS=Capra hircus OX=9925 GN=PGAM1 PE=3 SV=1	PGAM1	3	yes	15.35	80191.8
HGESTWNLENR	11	A0A452FR97	Phosphoglycerate mutase OS=Capra hircus OX=9925 GN=PGAM1 PE=3 SV=1	PGAM1	2	yes	15.35	71238.9
HYGGLTGLNK	10	A0A452FR97	Phosphoglycerate mutase OS=Capra hircus OX=9925 GN=PGAM1 PE=3 SV=1	PGAM1	2	yes	15.35	40525.3
DAGVIAGLNVLR	12	A0A452FRC9	Heat shock 70 kDa protein 1-like OS=Capra hircus OX=9925 GN=HSPA1L PE=3 SV=1	HSPA1L	2	yes	5.61	91722.3
LSKEEIER	8	A0A452FRC9	Heat shock 70 kDa protein 1-like OS=Capra hircus OX=9925 GN=HSPA1L PE=3 SV=1	HSPA1L	2	yes	5.61	66694.9
EQCCYNCGK	9	A0A452FRJ3	CCHC-type zinc finger nucleic acid binding protein OS=Capra hircus OX=9925 GN=CNBP PE=4 SV=1	CNBP	2	yes	10.24	12116.7
TSEVNCYR	8	A0A452FRJ3	CCHC-type zinc finger nucleic acid binding protein OS=Capra hircus OX=9925 GN=CNBP PE=4 SV=1	CNBP	2	yes	10.24	38072.1
LLNFPTIVER	10	A0A452FRM6	Guided entry of tail-anchored proteins factor 3, ATPase OS=Capra hircus OX=9925 GN=ASNA1 PE=3 SV=1	ASNA1	2	yes	5.46	43905.9
LPLLPHEVR	9	A0A452FRM6	Guided entry of tail-anchored proteins factor 3, ATPase OS=Capra hircus OX=9925 GN=ASNA1 PE=3 SV=1	ASNA1	2	yes	5.46	31488.7
YNPENLATLER	11	A0A452FS00	Eukaryotic translation initiation factor 3 subunit K OS=Capra hircus OX=9925 GN=EIF3K PE=3 SV=1	EIF3K	2	yes	5.05	81752.3
VTPDTDWAR	9	A0A452FSH4	ATP-citrate synthase OS=Capra hircus OX=9925 GN=ACLY PE=3 SV=1	ACLY	2	yes	0.82	26962.6
FFDANYDGK	9	A0A452FST7	Microtubule-associated protein RP/EB family member 1 OS=Capra hircus OX=9925 GN=MAPRE1 PE=3 SV=1	MAPRE1	2	no	11.57	54270.5
KPLSSSSAAPQR	12	A0A452FST7	Microtubule-associated protein RP/EB family member 1 OS=Capra hircus OX=9925 GN=MAPRE1 PE=3 SV=1	MAPRE1	2	no	11.57	54700.3
LEHEYIQNFK	10	A0A452FST7	Microtubule-associated protein RP/EB family member 1 OS=Capra hircus OX=9925 GN=MAPRE1 PE=3 SV=1	MAPRE1	2	no	11.57	29545.7
ITELMQVLK	9	A0A452FTD1	ATP binding cassette subfamily D member 3 OS=Capra hircus OX=9925 GN=ABCD3 PE=3 SV=1	ABCD3	2	yes	3.2	18656.5
VLGELWPLFGGR	12	A0A452FTD1	ATP binding cassette subfamily D member 3 OS=Capra hircus OX=9925 GN=ABCD3 PE=3 SV=1	ABCD3	2	yes	3.2	11594.9
VIIHPDYR	8	A0A452FTE2	complement subcomponent C1r OS=Capra hircus OX=9925 GN=C1R PE=4 SV=1	C1R	2	yes	1.12	431426
DSGVQACFNR	10	A0A452FTE9	Guanine nucleotide-binding protein G(i) subunit alpha-1 OS=Capra hircus OX=9925 GN=GNAI1 PE=4 SV=1	GNAI1	2	yes	8.47	14861.7
DKGLQTSQDAR	11	A0A452FTJ0	Calreticulin OS=Capra hircus OX=9925 GN=CALR PE=3 SV=1	CALR	2	yes	2.64	11565.9
AAYDIEVNTR	10	A0A452FTU7	Flotillin OS=Capra hircus OX=9925 GN=FLOT1 PE=3 SV=1	FLOT1	2	yes	4.92	22155
VTGEVLDILSR	11	A0A452FTU7	Flotillin OS=Capra hircus OX=9925 GN=FLOT1 PE=3 SV=1	FLOT1	2	yes	4.92	44918.5
TICQDSLPLLLDHR	14	A0A452FTY8	Arachidonate lipoxygenase 3 OS=Capra hircus OX=9925 GN=ALOXE3 PE=3 SV=1	ALOXE3	3	yes	1.97	30429.7
ADDADEFGYSR	11	A0A452FU71	Staphylococcal nuclease domain-containing protein OS=Capra hircus OX=9925 GN=SND1 PE=4 SV=1	SND1	2	yes	17.25	89642.9
CVDWSIAVYTR	11	A0A452FU71	Staphylococcal nuclease domain-containing protein OS=Capra hircus OX=9925 GN=SND1 PE=4 SV=1	SND1	2	yes	17.25	23265.5
DTNGENIAESLVAEGLATR	19	A0A452FU71	Staphylococcal nuclease domain-containing protein OS=Capra hircus OX=9925 GN=SND1 PE=4 SV=1	SND1	3	yes	17.25	19975.2
EGLVMVEVR	9	A0A452FU71	Staphylococcal nuclease domain-containing protein OS=Capra hircus OX=9925 GN=SND1 PE=4 SV=1	SND1	2	yes	17.25	146645
EVCFTIENK	9	A0A452FU71	Staphylococcal nuclease domain-containing protein OS=Capra hircus OX=9925 GN=SND1 PE=4 SV=1	SND1	2	yes	17.25	40999.5
EVEVEVESMDK	11	A0A452FU71	Staphylococcal nuclease domain-containing protein OS=Capra hircus OX=9925 GN=SND1 PE=4 SV=1	SND1	2	yes	17.25	79632.9
FVDGEWYR	8	A0A452FU71	Staphylococcal nuclease domain-containing protein OS=Capra hircus OX=9925 GN=SND1 PE=4 SV=1	SND1	2	yes	17.25	201171
LEGENTQDK	9	A0A452FU71	Staphylococcal nuclease domain-containing protein OS=Capra hircus OX=9925 GN=SND1 PE=4 SV=1	SND1	2	yes	17.25	29021.1
LGTLPPAFSTR	11	A0A452FU71	Staphylococcal nuclease domain-containing protein OS=Capra hircus OX=9925 GN=SND1 PE=4 SV=1	SND1	2	yes	17.25	296975
MVLSGCAIIVR	11	A0A452FU71	Staphylococcal nuclease domain-containing protein OS=Capra hircus OX=9925 GN=SND1 PE=4 SV=1	SND1	2	yes	17.25	105503
QFLPFLQR	8	A0A452FU71	Staphylococcal nuclease domain-containing protein OS=Capra hircus OX=9925 GN=SND1 PE=4 SV=1	SND1	2	yes	17.25	12488.9
SLLSAEEAAK	10	A0A452FU71	Staphylococcal nuclease domain-containing protein OS=Capra hircus OX=9925 GN=SND1 PE=4 SV=1	SND1	2	yes	17.25	24665.2
VADISGDTQK	10	A0A452FU71	Staphylococcal nuclease domain-containing protein OS=Capra hircus OX=9925 GN=SND1 PE=4 SV=1	SND1	2	yes	17.25	107695
VHVFYIDYGNR	11	A0A452FU71	Staphylococcal nuclease domain-containing protein OS=Capra hircus OX=9925 GN=SND1 PE=4 SV=1	SND1	2	yes	17.25	25305.8
VNVTVDYIR	9	A0A452FU71	Staphylococcal nuclease domain-containing protein OS=Capra hircus OX=9925 GN=SND1 PE=4 SV=1	SND1	2	yes	17.25	50919.6
CINLPGSYR	9	A0A452FUD2	Latent transforming growth factor beta binding protein 3 OS=Capra hircus OX=9925 GN=LTBP3 PE=4 SV=1	LTBP3	2	yes	0.7	19447.8
EEEVSLQGINTR	12	A0A452FUG9	Wiskott-Aldrich syndrome protein family member OS=Capra hircus OX=9925 GN=WASF2 PE=3 SV=1	WASF2	2	yes	2.41	17741.1
QAGLYSISLPNK	12	A0A452FUH1	Very-long-chain (3R)-3-hydroxyacyl-CoA dehydratase OS=Capra hircus OX=9925 GN=HACD2 PE=3 SV=1	HACD2	2	yes	4.82	54920.6
ILAFPCNQFGR	11	A0A452FUL8	phospholipid-hydroperoxide glutathione peroxidase OS=Capra hircus OX=9925 GN=GPX4 PE=3 SV=1	GPX4	2	yes	5.79	123368
AEFFEDVVPAVR	12	A0A452FUP0	Enolase-phosphatase E1 OS=Capra hircus OX=9925 GN=ENOPH1 PE=3 SV=1	ENOPH1	2	yes	4.6	11081
AKEFTNVYIK	10	A0A452FUU1	Polyadenylate-binding protein OS=Capra hircus OX=9925 GN=PABPC1 PE=3 SV=1	PABPC1	2	yes	22.33	70192.2
ALDTMNFDVIK	11	A0A452FUU1	Polyadenylate-binding protein OS=Capra hircus OX=9925 GN=PABPC1 PE=3 SV=1	PABPC1	2	yes	22.33	2056640
ALYDTFSAFGNILSCK	16	A0A452FUU1	Polyadenylate-binding protein OS=Capra hircus OX=9925 GN=PABPC1 PE=3 SV=1	PABPC1	3	yes	22.33	104124
EFSPFGTITSAK	12	A0A452FUU1	Polyadenylate-binding protein OS=Capra hircus OX=9925 GN=PABPC1 PE=3 SV=1	PABPC1	2	yes	22.33	968532
EFTNVYIK	8	A0A452FUU1	Polyadenylate-binding protein OS=Capra hircus OX=9925 GN=PABPC1 PE=3 SV=1	PABPC1	2	yes	22.33	392713
FSPAGPILSIR	11	A0A452FUU1	Polyadenylate-binding protein OS=Capra hircus OX=9925 GN=PABPC1 PE=3 SV=1	PABPC1	2	no	22.33	6176980
GFGFVSFER	9	A0A452FUU1	Polyadenylate-binding protein OS=Capra hircus OX=9925 GN=PABPC1 PE=3 SV=1	PABPC1	2	yes	22.33	3095680
IVATKPLYVALAQR	14	A0A452FUU1	Polyadenylate-binding protein OS=Capra hircus OX=9925 GN=PABPC1 PE=3 SV=1	PABPC1	3	yes	22.33	137628
KSGVGNIFIK	10	A0A452FUU1	Polyadenylate-binding protein OS=Capra hircus OX=9925 GN=PABPC1 PE=3 SV=1	PABPC1	2	yes	22.33	17809.4
MNGMLLNDR	9	A0A452FUU1	Polyadenylate-binding protein OS=Capra hircus OX=9925 GN=PABPC1 PE=3 SV=1	PABPC1	2	no	22.33	228321
NFGEDMDDER	10	A0A452FUU1	Polyadenylate-binding protein OS=Capra hircus OX=9925 GN=PABPC1 PE=3 SV=1	PABPC1	2	yes	22.33	438030
NLDDGIDDER	10	A0A452FUU1	Polyadenylate-binding protein OS=Capra hircus OX=9925 GN=PABPC1 PE=3 SV=1	PABPC1	2	yes	22.33	799019
PLYVALAQR	9	A0A452FUU1	Polyadenylate-binding protein OS=Capra hircus OX=9925 GN=PABPC1 PE=3 SV=1	PABPC1	2	yes	22.33	2347340
QAHLTNQYMQR	11	A0A452FUU1	Polyadenylate-binding protein OS=Capra hircus OX=9925 GN=PABPC1 PE=3 SV=1	PABPC1	2	yes	22.33	430738
YQGVNLYVK	9	A0A452FUU1	Polyadenylate-binding protein OS=Capra hircus OX=9925 GN=PABPC1 PE=3 SV=1	PABPC1	2	yes	22.33	105366
APGSPAGEGSGSPPK	15	A0A452FUX8	Adducin 1 OS=Capra hircus OX=9925 GN=ADD1 PE=3 SV=1	ADD1	2	yes	2.04	14296.9
LGFVAGVINR	10	A0A452FVJ0	V-type proton ATPase subunit a OS=Capra hircus OX=9925 GN=ATP6V0A1 PE=3 SV=1	ATP6V0A1	2	yes	1.19	26491.1
ASDLVDMINR	10	A0A452FVL5	DNA ligase OS=Capra hircus OX=9925 GN=LIG3 PE=3 SV=1	LIG3	2	yes	2.19	26613.8
DLEQGDVSETIR	12	A0A452FVL5	DNA ligase OS=Capra hircus OX=9925 GN=LIG3 PE=3 SV=1	LIG3	2	yes	2.19	12429.6
VGVLTVSDSCFR	12	A0A452FVR5	Gephyrin OS=Capra hircus OX=9925 GN=GPHN PE=3 SV=1	GPHN	2	yes	1.52	12341.9
SKEELSEGSR	10	A0A452FVZ8	Trimeric intracellular cation channel type A OS=Capra hircus OX=9925 GN=TMEM38A PE=3 SV=1	TMEM38A	2	yes	6.69	71842.9
YEPGAVELSR	10	A0A452FVZ8	Trimeric intracellular cation channel type A OS=Capra hircus OX=9925 GN=TMEM38A PE=3 SV=1	TMEM38A	2	yes	6.69	80626.4
IGIVGLPNVGK	11	A0A452FWQ6	Obg-like ATPase 1 OS=Capra hircus OX=9925 GN=OLA1 PE=3 SV=1	OLA1	2	yes	4.96	105276
LQELSAEER	9	A0A452FWQ6	Obg-like ATPase 1 OS=Capra hircus OX=9925 GN=OLA1 PE=3 SV=1	OLA1	2	no	4.96	61455.2
SQWSPALTISK	11	A0A452FWT0	Ubiquitin-conjugating enzyme E2 D2 OS=Capra hircus OX=9925 GN=UBE2D2 PE=3 SV=1	UBE2D2	2	no	7.48	267884
DLIISIENAR	10	A0A452FWT6	Chloride channel protein OS=Capra hircus OX=9925 GN=CLCN5 PE=3 SV=1	CLCN5	2	yes	1.23	10441
ALLNVVDNAR	10	A0A452FWZ1	5'-3' exonuclease PLD3 OS=Capra hircus OX=9925 GN=PLD3 PE=3 SV=1	PLD3	2	yes	8.37	123180
FWPAIDDGLR	10	A0A452FWZ1	5'-3' exonuclease PLD3 OS=Capra hircus OX=9925 GN=PLD3 PE=3 SV=1	PLD3	2	yes	8.37	53119.5
LFVVPADDAQAR	12	A0A452FWZ1	5'-3' exonuclease PLD3 OS=Capra hircus OX=9925 GN=PLD3 PE=3 SV=1	PLD3	2	yes	8.37	164363
SQLEAVFLR	9	A0A452FWZ1	5'-3' exonuclease PLD3 OS=Capra hircus OX=9925 GN=PLD3 PE=3 SV=1	PLD3	2	yes	8.37	33958.7
SGIECQLWR	9	A0A452FX21	Prothrombin OS=Capra hircus OX=9925 GN=F2 PE=3 SV=1	F2	2	yes	5.62	87072.9
TFGAGEADCGLR	12	A0A452FX21	Prothrombin OS=Capra hircus OX=9925 GN=F2 PE=3 SV=1	F2	2	yes	5.62	23797
TFGAGEADCGLRPLFEK	17	A0A452FX21	Prothrombin OS=Capra hircus OX=9925 GN=F2 PE=3 SV=1	F2	3	yes	5.62	61003.2
YGFYTHVFR	9	A0A452FX21	Prothrombin OS=Capra hircus OX=9925 GN=F2 PE=3 SV=1	F2	2	yes	5.62	136418
DELTLEGIK	9	A0A452FXC4	Eukaryotic initiation factor 4A-III OS=Capra hircus OX=9925 GN=EIF4A3 PE=3 SV=1	EIF4A3	2	yes	18.25	38734.7
DVIAQSQSGTGK	12	A0A452FXC4	Eukaryotic initiation factor 4A-III OS=Capra hircus OX=9925 GN=EIF4A3 PE=3 SV=1	EIF4A3	2	yes	18.25	42410.8
EANFTVSSMHGDMPQK	16	A0A452FXC4	Eukaryotic initiation factor 4A-III OS=Capra hircus OX=9925 GN=EIF4A3 PE=3 SV=1	EIF4A3	3	yes	18.25	10767.2
ETQALILAPTR	11	A0A452FXC4	Eukaryotic initiation factor 4A-III OS=Capra hircus OX=9925 GN=EIF4A3 PE=3 SV=1	EIF4A3	2	yes	18.25	80246.1
VLISTDVWAR	10	A0A452FXC4	Eukaryotic initiation factor 4A-III OS=Capra hircus OX=9925 GN=EIF4A3 PE=3 SV=1	EIF4A3	2	yes	18.25	199999
GFSIPDVFR	9	A0A452FXD6	Chloride intracellular channel protein OS=Capra hircus OX=9925 GN=CLIC1 PE=3 SV=1	CLIC1	2	yes	28.63	325712
GVTFNVTTVDTK	12	A0A452FXD6	Chloride intracellular channel protein OS=Capra hircus OX=9925 GN=CLIC1 PE=3 SV=1	CLIC1	2	yes	28.63	125006
IGNCPFSQR	9	A0A452FXD6	Chloride intracellular channel protein OS=Capra hircus OX=9925 GN=CLIC1 PE=3 SV=1	CLIC1	2	yes	28.63	124932
LAALNPESNTAGLDIFAK	18	A0A452FXD6	Chloride intracellular channel protein OS=Capra hircus OX=9925 GN=CLIC1 PE=3 SV=1	CLIC1	3	yes	28.63	14808.3
LHIVQVVCK	9	A0A452FXD6	Chloride intracellular channel protein OS=Capra hircus OX=9925 GN=CLIC1 PE=3 SV=1	CLIC1	2	yes	28.63	160100
NSNPALNDNLEK	12	A0A452FXD6	Chloride intracellular channel protein OS=Capra hircus OX=9925 GN=CLIC1 PE=3 SV=1	CLIC1	2	yes	28.63	283762
APGFAHLAGLDK	12	A0A452FXF1	NADH dehydrogenase [ubiquinone] iron-sulfur protein 2, mitochondrial OS=Capra hircus OX=9925 GN=NDUFS2 PE=3 SV=1	NDUFS2	2	yes	10.37	37136.2
GSGIQWDLR	9	A0A452FXF1	NADH dehydrogenase [ubiquinone] iron-sulfur protein 2, mitochondrial OS=Capra hircus OX=9925 GN=NDUFS2 PE=3 SV=1	NDUFS2	2	yes	10.37	130513
LLNIQPPPR	9	A0A452FXF1	NADH dehydrogenase [ubiquinone] iron-sulfur protein 2, mitochondrial OS=Capra hircus OX=9925 GN=NDUFS2 PE=3 SV=1	NDUFS2	2	yes	10.37	172659
LVMELSGEMVR	11	A0A452FXF1	NADH dehydrogenase [ubiquinone] iron-sulfur protein 2, mitochondrial OS=Capra hircus OX=9925 GN=NDUFS2 PE=3 SV=1	NDUFS2	2	yes	10.37	139804
MFEFYER	7	A0A452FXF1	NADH dehydrogenase [ubiquinone] iron-sulfur protein 2, mitochondrial OS=Capra hircus OX=9925 GN=NDUFS2 PE=3 SV=1	NDUFS2	2	yes	10.37	137565
EGNFDIVSGTR	11	A0A452FXS3	Dolichol-phosphate mannosyltransferase subunit 1 OS=Capra hircus OX=9925 GN=DPM1 PE=3 SV=1	DPM1	2	yes	12.69	88653.9
LGGNEIVSFLK	11	A0A452FXS3	Dolichol-phosphate mannosyltransferase subunit 1 OS=Capra hircus OX=9925 GN=DPM1 PE=3 SV=1	DPM1	2	yes	12.69	54302
[truncated: 4,458 more rows]

## Sheet: SIRT3_ident
Protein accession	Protein description	Gene name	Coverage [%]	Peptides	Razor + unique peptides	Unique peptides	Intensity SIRT3
A0A452DMR1	Ras-related protein Rab-7a OS=Capra hircus OX=9925 GN=RAB7A PE=3 SV=1	RAB7A	40.58	7	7	7	488851
A0A452DPV7	Lon protease homolog, mitochondrial OS=Capra hircus OX=9925 GN=LONP1 PE=3 SV=1	LONP1	1.04	1	1	1	40155
A0A452DRP4	Sterol carrier protein 2 OS=Capra hircus OX=9925 GN=SCP2 PE=3 SV=1	SCP2	5.68	3	3	3	38419.6
A0A452DRV7	Catenin alpha 1 OS=Capra hircus OX=9925 GN=CTNNA1 PE=3 SV=1	CTNNA1	3.14	3	3	3	97196.7
A0A452DTI0	Catechol O-methyltransferase OS=Capra hircus OX=9925 GN=COMT PE=3 SV=1	COMT	12.5	3	3	3	117305
A0A452DVZ8	Cullin 3 OS=Capra hircus OX=9925 GN=CUL3 PE=3 SV=1	CUL3	1.3	1	1	1	10277.8
A0A452DZM2	Large proline-rich protein BAG6 OS=Capra hircus OX=9925 GN=BAG6 PE=4 SV=1	BAG6	1.29	1	1	1	8935.61
A0A452E162	Integrin subunit alpha V OS=Capra hircus OX=9925 GN=ITGAV PE=3 SV=1	ITGAV	3.24	3	3	3	55679.7
A0A452E1K0	UMP-CMP kinase OS=Capra hircus OX=9925 GN=CMPK1 PE=3 SV=1	CMPK1	13.16	3	3	3	82974.4
A0A452E2E2	IQ motif containing GTPase activating protein 1 OS=Capra hircus OX=9925 GN=IQGAP1 PE=4 SV=1	IQGAP1	13.4	19	19	19	375035
A0A452E3C3	Peroxisomal bifunctional enzyme OS=Capra hircus OX=9925 GN=EHHADH PE=3 SV=1	EHHADH	1.66	1	1	1	10031.8
A0A452E3F5	Protein argonaute-2 OS=Capra hircus OX=9925 GN=AGO2 PE=3 SV=1	AGO2	1.51	1	1	1	7584.21
A0A452E5E0	Cystathionine beta-synthase OS=Capra hircus OX=9925 GN=CBS PE=3 SV=1	CBS	7	4	4	4	61198.6
A0A452E712	Adenylate kinase isoenzyme 1 OS=Capra hircus OX=9925 GN=AK1 PE=3 SV=1	AK1	6.19	1	1	1	42272.7
A0A452E7A0	Plasminogen OS=Capra hircus OX=9925 GN=PLG PE=3 SV=1	PLG	3.31	3	3	3	79137.7
A0A452E7C9	Filamin A OS=Capra hircus OX=9925 GN=FLNA PE=3 SV=1	FLNA	15.79	34	31	31	432507
A0A452E9L6	Very-long-chain 3-oxoacyl-CoA reductase OS=Capra hircus OX=9925 GN=HSD17B12 PE=3 SV=1	HSD17B12	9.29	3	3	3	262341
A0A452EBJ3	Small ribosomal subunit protein uS3 OS=Capra hircus OX=9925 GN=RPS3 PE=3 SV=1	RPS3	20.99	5	5	4	941352
A0A452ED43	Apolipoprotein A-IV OS=Capra hircus OX=9925 GN=APOA4 PE=3 SV=1	APOA4	13.68	5	5	5	57055.5
A0A452EEE2	Moesin OS=Capra hircus OX=9925 GN=MSN PE=4 SV=1	MSN	19.37	14	14	10	620004
A0A452EFS7	Rho-associated protein kinase OS=Capra hircus OX=9925 GN=ROCK2 PE=3 SV=1	ROCK2	2.1	3	3	3	32659.1
A0A452EFU9	E3 ubiquitin-protein ligase OS=Capra hircus OX=9925 GN=ITCH PE=4 SV=1	ITCH	3.2	3	3	3	28104.5
A0A452ENH1	DNA damage-binding protein 1 OS=Capra hircus OX=9925 GN=DDB1 PE=3 SV=1	DDB1	1.49	2	2	2	24016
A0A452EP88	RELA proto-oncogene, NF-kB subunit OS=Capra hircus OX=9925 GN=RELA PE=4 SV=1	RELA	3.33	2	2	2	43785.6
A0A452ERC4	Phosphatidylinositol binding clathrin assembly protein OS=Capra hircus OX=9925 GN=PICALM PE=3 SV=1	PICALM	5.99	4	4	4	49277.6
A0A452EYS8	Prohibitin OS=Capra hircus OX=9925 GN=PHB2 PE=3 SV=1	PHB2	20.76	5	5	5	315905
A0A452F0I9	Acetyl-CoA carboxylase kinase OS=Capra hircus OX=9925 GN=PRKAA1 PE=3 SV=1	PRKAA1	6.08	3	3	3	24360.7
A0A452F1G2	Thrombospondin 1 OS=Capra hircus OX=9925 GN=THBS1 PE=3 SV=1	THBS1	5.67	6	6	6	71862.9
A0A452F2C6	Ezrin OS=Capra hircus OX=9925 GN=EZR PE=4 SV=1	EZR	7.06	5	1	1	16182.2
A0A452F327	Heat shock protein HSP 90-beta OS=Capra hircus OX=9925 GN=HSP90AB1 PE=3 SV=1	HSP90AB1	20.44	15	15	14	1331810
A0A452F4U3	Fatty acid synthase OS=Capra hircus OX=9925 GN=FASN PE=4 SV=1	FASN	5.34	13	13	13	96884.9
A0A452F5Z4	RNA helicase OS=Capra hircus OX=9925 GN=DHX9 PE=3 SV=1	DHX9	10.23	12	12	12	119604
A0A452F921	RuvB-like helicase OS=Capra hircus OX=9925 GN=RUVBL1 PE=3 SV=1	RUVBL1	16.45	7	7	7	75748.1
A0A452F960	Tyrosine-protein phosphatase non-receptor type OS=Capra hircus OX=9925 GN=PTPN11 PE=3 SV=1	PTPN11	1.85	1	1	1	13733.3
A0A452FG03	Annexin OS=Capra hircus OX=9925 GN=ANXA1 PE=3 SV=1	ANXA1	9.25	3	3	3	161807
A0A452FI00	Core histone macro-H2A OS=Capra hircus OX=9925 GN=MACROH2A1 PE=4 SV=1	MACROH2A1	10.51	4	4	4	223259
A0A452FJE8	4-trimethylaminobutyraldehyde dehydrogenase OS=Capra hircus OX=9925 GN=ALDH9A1 PE=3 SV=1	ALDH9A1	4.45	2	2	2	37198.9
A0A452FJF9	Serotransferrin OS=Capra hircus OX=9925 GN=TF PE=3 SV=1	TF	10.32	7	7	5	426276
A0A452FM54	protein deglycase OS=Capra hircus OX=9925 GN=PARK7 PE=3 SV=1	PARK7	5.82	1	1	1	91794.4
A0A452FMX3	Plectin OS=Capra hircus OX=9925 GN=PLEC PE=4 SV=1	PLEC	11.25	45	45	45	167572
A0A452FRX8	Acylglycerol kinase, mitochondrial OS=Capra hircus OX=9925 GN=AGK PE=3 SV=1	AGK	16.9	8	8	8	418661
A0A452FU58	Sodium/potassium-transporting ATPase subunit beta OS=Capra hircus OX=9925 GN=ATP1B1 PE=3 SV=1	ATP1B1	6.93	2	2	2	47144.6
A0A452FVT3	Dynamin-1-like protein OS=Capra hircus OX=9925 GN=DNM1L PE=3 SV=1	DNM1L	11.74	7	7	7	52504.2
A0A452FXL9	Platelet-activating factor acetylhydrolase IB subunit alpha OS=Capra hircus OX=9925 GN=PAFAH1B1 PE=3 SV=1	PAFAH1B1	2.2	1	1	1	29123.3
A0A452FY80	RuvB-like helicase OS=Capra hircus OX=9925 GN=RUVBL2 PE=3 SV=1	RUVBL2	13.8	6	6	6	64448.9
A0A452FZ00	RING-type E3 ubiquitin transferase OS=Capra hircus OX=9925 GN=TRIM21 PE=3 SV=1	TRIM21	29.03	12	12	12	891824
A0A452G155	Protein-glutamine gamma-glutamyltransferase 2 OS=Capra hircus OX=9925 GN=TGM2 PE=3 SV=1	TGM2	11.64	7	7	7	137386
A0A452G4W7	RNA helicase OS=Capra hircus OX=9925 GN=RIGI PE=3 SV=1	RIGI	10.3	9	9	9	86107.2
A0A452G6Z9	Junction plakoglobin OS=Capra hircus OX=9925 GN=JUP PE=3 SV=1	JUP	20.13	12	12	10	379447
A0A452G7X5	Protein kinase C iota type OS=Capra hircus OX=9925 GN=PRKCI PE=3 SV=1	PRKCI	1.42	1	1	1	75724.9
A0A452G868	Serine/threonine-protein phosphatase OS=Capra hircus OX=9925 GN=PPP3CA PE=3 SV=1	PPP3CA	7.97	4	4	3	113391
A0A452G963	Sodium/potassium-transporting ATPase subunit alpha OS=Capra hircus OX=9925 GN=ATP1A2 PE=3 SV=1	ATP1A2	3.92	4	1	1	39535.2
P02077	Hemoglobin subunit beta-A OS=Capra hircus OX=9925 PE=1 SV=1	--	17.24	3	3	0	136795
P80601	2-iminobutanoate/2-iminopropanoate deaminase OS=Capra hircus OX=9925 GN=RIDA PE=1 SV=3	RIDA	16.06	2	2	2	18545.5
A0A097P8R4	Glycogen synthase kinase-3 beta OS=Capra hircus OX=9925 GN=GSK3B1 PE=2 SV=1	GSK3B1	2.62	1	1	1	70056.7
A0A452DK13	Vesicle-associated membrane protein 7 OS=Capra hircus OX=9925 GN=VAMP7 PE=3 SV=1	VAMP7	5.45	1	1	1	11865.2
A0A452DK54	Mitogen-activated protein kinase OS=Capra hircus OX=9925 GN=MAPK1 PE=3 SV=1	MAPK1	2.47	1	1	1	58495.6
A0A452DKB2	Fragile X messenger ribonucleoprotein 1 OS=Capra hircus OX=9925 GN=FMR1 PE=3 SV=1	FMR1	1.37	1	1	0	38967.3
A0A452DLP7	Enoyl-CoA hydratase, mitochondrial OS=Capra hircus OX=9925 GN=ECHS1 PE=3 SV=1	ECHS1	6.67	2	2	2	122472
A0A452DLT7	Hexokinase-1 OS=Capra hircus OX=9925 GN=HK1 PE=3 SV=1	HK1	10.91	9	9	8	174912
A0A452DMY3	UDP-N-acetylglucosamine--peptide N-acetylglucosaminyltransferase 110 kDa subunit OS=Capra hircus OX=9925 GN=OGT PE=3 SV=1	OGT	1.24	1	1	1	15403.8
A0A452DNI3	C-1-tetrahydrofolate synthase, cytoplasmic OS=Capra hircus OX=9925 GN=MTHFD1 PE=3 SV=1	MTHFD1	3.42	3	3	3	18552.7
A0A452DQA1	Ubiquitin carboxyl-terminal hydrolase OS=Capra hircus OX=9925 GN=UCHL5 PE=3 SV=1	UCHL5	3.38	1	1	1	29352.6
A0A452DQM6	60 kDa heat shock protein, mitochondrial OS=Capra hircus OX=9925 GN=HSPD1 PE=3 SV=1	HSPD1	12.22	5	5	5	270790
A0A452DR18	Heterogeneous nuclear ribonucleoprotein U OS=Capra hircus OX=9925 GN=HNRNPU PE=4 SV=1	HNRNPU	7.49	6	6	6	893936
A0A452DRH2	ERO1-like protein alpha OS=Capra hircus OX=9925 GN=ERO1A PE=3 SV=1	ERO1A	2.61	1	1	1	15570.7
A0A452DUP7	Adenylate kinase 4, mitochondrial OS=Capra hircus OX=9925 GN=AK4 PE=3 SV=1	AK4	4.48	1	1	1	50257.4
A0A452DVV1	Cytosol aminopeptidase OS=Capra hircus OX=9925 GN=LAP3 PE=3 SV=1	LAP3	10.02	5	5	5	28868.3
A0A452DX18	Complement C3 OS=Capra hircus OX=9925 GN=C3 PE=4 SV=1	C3	5.53	9	9	9	4690670
A0A452DYR9	Glyceraldehyde-3-phosphate dehydrogenase OS=Capra hircus OX=9925 GN=LOC102176799 PE=3 SV=1	LOC102176799	28.83	6	6	4	10888200
A0A452E0H9	Acid ceramidase OS=Capra hircus OX=9925 GN=ASAH1 PE=3 SV=1	ASAH1	7.25	3	3	3	99222.3
A0A452E1P4	Guanine nucleotide-binding protein G(i) subunit alpha-2 OS=Capra hircus OX=9925 GN=GNAI2 PE=3 SV=1	GNAI2	12.32	4	4	3	872625
A0A452E4U4	5'-nucleotidase OS=Capra hircus OX=9925 GN=NT5E PE=3 SV=1	NT5E	17.6	9	9	9	685851
A0A452E5G7	Aldo-keto reductase family 1 member B1 OS=Capra hircus OX=9925 PE=3 SV=1	--	3.89	1	1	1	39977.7
A0A452E668	Integrin beta OS=Capra hircus OX=9925 GN=ITGB1 PE=3 SV=1	ITGB1	12.53	9	9	9	187473
A0A452E7M2	Inosine-5'-monophosphate dehydrogenase OS=Capra hircus OX=9925 GN=IMPDH2 PE=3 SV=1	IMPDH2	2.14	1	1	1	54947.6
A0A452E8D8	cAMP-dependent protein kinase type I-alpha regulatory subunit OS=Capra hircus OX=9925 GN=PRKAR1A PE=3 SV=1	PRKAR1A	5.26	2	2	2	31266.4
A0A452EAA3	ADP-ribosylation factor-like protein 8B OS=Capra hircus OX=9925 GN=ARL8B PE=3 SV=1	ARL8B	24.83	4	4	3	396077
A0A452EAE6	Casein kinase I isoform delta OS=Capra hircus OX=9925 GN=CSNK1D PE=3 SV=1	CSNK1D	7.58	3	3	1	54190.3
A0A452ECK7	Tripartite motif containing 28 OS=Capra hircus OX=9925 GN=TRIM28 PE=4 SV=1	TRIM28	1.08	1	1	1	26383.1
A0A452ECN6	non-specific serine/threonine protein kinase OS=Capra hircus OX=9925 GN=MYO3B PE=3 SV=1	MYO3B	0.61	1	1	1	40126.4
A0A452EE79	Transforming growth factor beta-1-induced transcript 1 protein OS=Capra hircus OX=9925 GN=TGFB1I1 PE=3 SV=1	TGFB1I1	9.88	4	4	4	55701.4
A0A452EH31	YY1 transcription factor OS=Capra hircus OX=9925 GN=YY1 PE=3 SV=1	YY1	4.1	2	2	2	70303.7
A0A452EHN4	Fascin OS=Capra hircus OX=9925 GN=FSCN1 PE=3 SV=1	FSCN1	17.85	9	9	9	169041
A0A452EII2	Medium-chain specific acyl-CoA dehydrogenase, mitochondrial OS=Capra hircus OX=9925 GN=LOC102179380 PE=3 SV=1	LOC102179380	5.78	2	2	2	96533.6
A0A452EIK0	Septin OS=Capra hircus OX=9925 GN=SEPTIN7 PE=3 SV=1	SEPTIN7	8.72	4	4	4	61717.5
A0A452EIW9	Carnitine O-palmitoyltransferase 2, mitochondrial OS=Capra hircus OX=9925 GN=CPT2 PE=3 SV=1	CPT2	10.31	2	2	2	22404.6
A0A452EJX6	Major prion protein OS=Capra hircus OX=9925 GN=PRNP PE=3 SV=1	PRNP	4.3	1	1	1	17723.2
A0A452EKR4	Dynamin-like 120 kDa protein, mitochondrial OS=Capra hircus OX=9925 GN=OPA1 PE=4 SV=1	OPA1	3.94	4	4	4	33655.7
A0A452EKZ1	Ras-related protein Rab OS=Capra hircus OX=9925 GN=RAB32 PE=3 SV=1	RAB32	4.89	1	1	1	41045.8
A0A452EM11	Apolipoprotein C-III OS=Capra hircus OX=9925 GN=APOC3 PE=3 SV=1	APOC3	27.84	2	2	2	660650
A0A452EMC8	Amine oxidase OS=Capra hircus OX=9925 GN=MAOA PE=3 SV=1	MAOA	6.48	3	1	1	178075
A0A452EMJ0	Serine/threonine-protein phosphatase OS=Capra hircus OX=9925 GN=PPP1CC PE=3 SV=1	PPP1CC	33.12	9	1	1	63700.3
A0A452END7	Spectrin beta chain OS=Capra hircus OX=9925 GN=SPTBN1 PE=3 SV=1	SPTBN1	4.56	11	11	11	90912.9
A0A452ENU2	Glucose-6-phosphate 1-dehydrogenase OS=Capra hircus OX=9925 GN=G6PD PE=3 SV=1	G6PD	16.7	8	8	8	257003
A0A452EP20	non-specific serine/threonine protein kinase OS=Capra hircus OX=9925 GN=AKT2 PE=3 SV=1	AKT2	4.36	2	1	1	9828.88
A0A452EQW3	Solute carrier family 2, facilitated glucose transporter member 1 OS=Capra hircus OX=9925 GN=SLC2A1 PE=3 SV=1	SLC2A1	3.8	2	2	2	36228.7
A0A452ESQ8	Drebrin like OS=Capra hircus OX=9925 GN=DBNL PE=3 SV=1	DBNL	2.34	1	1	1	9567.01
A0A452ESU7	Heat shock protein beta-1 OS=Capra hircus OX=9925 GN=HSPB1 PE=3 SV=1	HSPB1	22.89	5	5	5	649728
A0A452ETI1	Mitogen-activated protein kinase OS=Capra hircus OX=9925 GN=MAPK3 PE=3 SV=1	MAPK3	2.51	1	1	1	49648.9
A0A452ETN5	Alpha-actinin-1 OS=Capra hircus OX=9925 GN=ACTN1 PE=3 SV=1	ACTN1	20.35	17	17	10	297801
A0A452EVK6	Molecule interacting with CasL protein 1 OS=Capra hircus OX=9925 GN=MICAL1 PE=3 SV=1	MICAL1	2.06	2	2	2	20869.1
A0A452EWF9	Eukaryotic translation initiation factor 3 subunit A OS=Capra hircus OX=9925 GN=EIF3A PE=3 SV=1	EIF3A	5.19	7	7	7	94810.4
A0A452EWY1	E3 UFM1-protein ligase 1 OS=Capra hircus OX=9925 GN=UFL1 PE=3 SV=1	UFL1	1.39	1	1	1	23211.3
A0A452EY08	Protein arginine N-methyltransferase 5 OS=Capra hircus OX=9925 GN=PRMT5 PE=3 SV=1	PRMT5	1.57	1	1	1	38046.7
A0A452EYC3	Matrix metalloproteinase-9 OS=Capra hircus OX=9925 GN=MMP9 PE=3 SV=1	MMP9	6.06	4	4	4	26844.7
A0A452EZ53	non-specific serine/threonine protein kinase OS=Capra hircus OX=9925 GN=TAOK1 PE=3 SV=1	TAOK1	2	2	2	2	15684.9
A0A452F0I5	Sodium/potassium-transporting ATPase subunit alpha OS=Capra hircus OX=9925 GN=ATP1A1 PE=3 SV=1	ATP1A1	7.93	8	8	8	240532
A0A452F0U5	Ubiquitin-protein ligase E3A OS=Capra hircus OX=9925 GN=UBE3A PE=4 SV=1	UBE3A	3.66	3	3	3	71950.2
A0A452F1G6	small monomeric GTPase OS=Capra hircus OX=9925 GN=RAP1A PE=4 SV=1	RAP1A	5.43	1	1	1	58331.2
A0A452F3L3	1-acyl-sn-glycerol-3-phosphate acyltransferase OS=Capra hircus OX=9925 GN=AGPAT1 PE=3 SV=1	AGPAT1	2.79	1	1	1	35845.7
A0A452F3M5	Poly [ADP-ribose] polymerase OS=Capra hircus OX=9925 GN=PARP1 PE=3 SV=1	PARP1	2.36	2	2	2	35439
A0A452F4J5	Calpain-2 catalytic subunit OS=Capra hircus OX=9925 GN=CAPN2 PE=3 SV=1	CAPN2	1.86	1	1	1	25991.1
A0A452F5W0	mRNA-capping enzyme OS=Capra hircus OX=9925 GN=RNGTT PE=3 SV=1	RNGTT	1.51	1	1	1	9973.77
A0A452F6F8	Thioredoxin-dependent peroxide reductase, mitochondrial OS=Capra hircus OX=9925 GN=PRDX3 PE=3 SV=1	PRDX3	4.67	1	1	1	27355.5
A0A452F752	Replication factor A protein 2 OS=Capra hircus OX=9925 GN=RPA2 PE=3 SV=1	RPA2	4.44	1	1	1	21859.1
A0A452F789	KH domain-containing RNA-binding protein QKI OS=Capra hircus OX=9925 GN=QKI PE=3 SV=1	QKI	2.93	1	1	0	6139.74
A0A452F874	Kinesin-like protein OS=Capra hircus OX=9925 GN=KIF5B PE=3 SV=1	KIF5B	12.98	11	11	7	85569.6
A0A452F8K0	Trifunctional purine biosynthetic protein adenosine-3 OS=Capra hircus OX=9925 GN=GART PE=3 SV=1	GART	7.03	6	6	6	89798.5
A0A452F9G1	tRNA (cytosine(34)-C(5))-methyltransferase OS=Capra hircus OX=9925 GN=NSUN2 PE=3 SV=1	NSUN2	2.45	2	2	2	36971.1
A0A452F9T4	Phosphatidylinositol 4-kinase type 2 OS=Capra hircus OX=9925 GN=PI4K2A PE=3 SV=1	PI4K2A	3.55	2	2	2	52072.3
A0A452FAF5	ADAM metallopeptidase domain 9 OS=Capra hircus OX=9925 GN=ADAM9 PE=4 SV=1	ADAM9	1.46	1	1	1	8479.73
A0A452FAW0	Protein tyrosine kinase 7 (inactive) OS=Capra hircus OX=9925 GN=PTK7 PE=4 SV=1	PTK7	0.84	1	1	1	29937.7
A0A452FBA2	RNA helicase OS=Capra hircus OX=9925 GN=IFIH1 PE=3 SV=1	IFIH1	0.88	1	1	1	30952.5
A0A452FCP9	ATP binding cassette subfamily D member 1 OS=Capra hircus OX=9925 GN=ABCD1 PE=3 SV=1	ABCD1	2.99	2	2	2	41564.6
A0A452FEM9	Mitogen-activated protein kinase 8 interacting protein 3 OS=Capra hircus OX=9925 GN=MAPK8IP3 PE=3 SV=1	MAPK8IP3	0.77	1	1	0	22748.2
A0A452FFI8	Aminopeptidase OS=Capra hircus OX=9925 GN=ENPEP PE=3 SV=1	ENPEP	1.26	1	1	1	133803
A0A452FIA0	Rac family small GTPase 3 OS=Capra hircus OX=9925 GN=RAC3 PE=4 SV=1	RAC3	19.79	3	2	2	172978
A0A452FIC2	O-acyltransferase OS=Capra hircus OX=9925 GN=SOAT1 PE=3 SV=1	SOAT1	1.64	1	1	1	18337.1
A0A452FL98	ubiquitinyl hydrolase 1 OS=Capra hircus OX=9925 GN=USP9X PE=3 SV=1	USP9X	6.23	15	15	15	56720.3
A0A452FMD4	Ras-related protein Rab-13 OS=Capra hircus OX=9925 GN=RAB13 PE=3 SV=1	RAB13	10.84	2	1	1	46273.8
A0A452FMQ4	Cholesterol side-chain cleavage enzyme, mitochondrial OS=Capra hircus OX=9925 GN=CYP11A1 PE=3 SV=1	CYP11A1	9.7	5	5	5	296309
A0A452FN95	Carbamoyl-phosphate synthetase 2, aspartate transcarbamylase, and dihydroorotase OS=Capra hircus OX=9925 GN=CAD PE=3 SV=1	CAD	1.25	3	3	3	34764.1
A0A452FRT5	Myosin IC OS=Capra hircus OX=9925 GN=MYO1C PE=3 SV=1	MYO1C	10.25	10	10	10	214484
A0A452FSJ4	E3 ubiquitin-protein ligase RNF168 OS=Capra hircus OX=9925 GN=RNF168 PE=3 SV=1	RNF168	1.75	1	1	1	669192
A0A452FU92	Solute carrier family 25 member 24 OS=Capra hircus OX=9925 GN=SLC25A24 PE=3 SV=1	SLC25A24	12.58	6	6	6	164821
A0A452FV03	Glial fibrillary acidic protein OS=Capra hircus OX=9925 GN=GFAP PE=3 SV=1	GFAP	4.91	2	1	1	15801.8
A0A452FV64	E3 ubiquitin-protein ligase OS=Capra hircus OX=9925 GN=DTX3L PE=3 SV=1	DTX3L	6.1	4	4	4	59543.6
A0A452FVF2	FERM domain containing kindlin 2 OS=Capra hircus OX=9925 GN=FERMT2 PE=3 SV=1	FERMT2	4.41	3	3	3	125379
A0A452FVS1	Adenylate kinase 2, mitochondrial OS=Capra hircus OX=9925 GN=AK2 PE=3 SV=1	AK2	4.15	1	1	1	22218.4
A0A452FWC1	DNA topoisomerase I OS=Capra hircus OX=9925 GN=TOP1 PE=3 SV=1	TOP1	6.78	5	5	5	270231
A0A452FXE6	Insulin-like growth factor-binding protein 3 OS=Capra hircus OX=9925 GN=IGFBP3 PE=4 SV=1	IGFBP3	6.48	2	2	2	205372
A0A452FXL7	Histone deacetylase 2 OS=Capra hircus OX=9925 GN=HDAC2 PE=3 SV=1	HDAC2	4.1	2	1	1	10623.7
A0A452FXZ3	Beta-2-glycoprotein 1 OS=Capra hircus OX=9925 GN=APOH PE=4 SV=1	APOH	7.32	2	2	2	369288
A0A452FY23	Ubiquitin carboxyl-terminal hydrolase 7 OS=Capra hircus OX=9925 GN=USP7 PE=3 SV=1	USP7	1	1	1	1	16405.9
A0A452FZ72	Trifunctional enzyme subunit beta, mitochondrial OS=Capra hircus OX=9925 GN=HADHB PE=3 SV=1	HADHB	8.42	4	4	4	127020
A0A452FZI9	Cyclin dependent kinase 9 OS=Capra hircus OX=9925 GN=CDK9 PE=3 SV=1	CDK9	5.38	2	2	2	51940.1
A0A452G077	CCN family member 2 OS=Capra hircus OX=9925 GN=CCN2 PE=3 SV=1	CCN2	13.47	5	5	5	52112
A0A452G0H9	ATP-dependent 6-phosphofructokinase OS=Capra hircus OX=9925 GN=PFKP PE=3 SV=1	PFKP	2.4	2	1	0	40863.1
A0A452G1F4	Hepatocyte growth factor-regulated tyrosine kinase substrate OS=Capra hircus OX=9925 GN=HGS PE=4 SV=1	HGS	1.16	1	1	1	33381.4
A0A452G2D9	Very long-chain specific acyl-CoA dehydrogenase, mitochondrial OS=Capra hircus OX=9925 GN=ACADVL PE=3 SV=1	ACADVL	4.58	3	3	3	55475.3
A0A452G2R8	small monomeric GTPase OS=Capra hircus OX=9925 GN=RAB5A PE=3 SV=1	RAB5A	15.81	3	1	1	91080.4
A0A452G510	Vacuolar protein sorting-associated protein 35 OS=Capra hircus OX=9925 GN=VPS35 PE=3 SV=1	VPS35	9.8	7	7	7	84143.3
A0A452G7V5	Protein disulfide-isomerase OS=Capra hircus OX=9925 GN=P4HB PE=3 SV=1	P4HB	9.03	5	5	5	259906
A0A452GBB7	Aldehyde dehydrogenase OS=Capra hircus OX=9925 GN=ALDH3A2 PE=3 SV=1	ALDH3A2	4.8	2	2	2	27506.3
A0A452GBK7	Complement component 1 Q subcomponent-binding protein, mitochondrial OS=Capra hircus OX=9925 GN=C1QBP PE=3 SV=1	C1QBP	5.04	1	1	1	14607.8
I1VE56	Ras-related protein Rab-8A OS=Capra hircus OX=9925 GN=RAB8A PE=2 SV=1	RAB8A	16.43	3	1	1	12608.1
P02082	Hemoglobin fetal subunit beta OS=Capra hircus OX=9925 PE=1 SV=1	--	23.45	3	2	0	141827
P02102	Hemoglobin subunit epsilon-1 OS=Capra hircus OX=9925 GN=HBE1 PE=2 SV=2	HBE1	11.56	2	1	1	83122.1
P0CH25	Hemoglobin subunit alpha-1 OS=Capra hircus OX=9925 GN=HBA1 PE=1 SV=1	HBA1	32.39	4	4	0	624733
P18626	Alpha-S1-casein OS=Capra hircus OX=9925 GN=CSN1S1 PE=1 SV=2	CSN1S1	4.67	1	1	1	668086
P33049	Alpha-S2-casein OS=Capra hircus OX=9925 GN=CSN1S2 PE=2 SV=1	CSN1S2	4.93	1	1	1	19279.5
Q95MI7	Stearoyl-CoA desaturase OS=Capra hircus OX=9925 GN=SCD PE=2 SV=1	SCD	2.79	1	1	0	177414
W8E7I1	RNA-binding protein 3 OS=Capra hircus OX=9925 GN=RBM3 PE=2 SV=2	RBM3	13.12	2	1	1	13742.4
A0A140C4Q7	Metalloproteinase inhibitor 3 OS=Capra hircus OX=9925 GN=Timp3 PE=2 SV=1	Timp3	11.85	3	3	3	40982.9
A0A2Z4FR65	Catenin beta-1 OS=Capra hircus OX=9925 GN=CTNNB1 PE=2 SV=1	CTNNB1	8.07	5	3	3	29230
A0A452DK39	Tyrosine-protein kinase OS=Capra hircus OX=9925 GN=YES1 PE=3 SV=1	YES1	1.66	1	1	1	27645.6
A0A452DKE1	N-terminal amino-acid N(alpha)-acetyltransferase NatA OS=Capra hircus OX=9925 GN=NAA10 PE=3 SV=1	NAA10	22.55	5	5	5	42275.4
A0A452DKT5	Small nuclear ribonucleoprotein Sm D3 OS=Capra hircus OX=9925 GN=SNRPD3 PE=3 SV=1	SNRPD3	15.08	2	2	2	226600
A0A452DKU9	Vinculin OS=Capra hircus OX=9925 GN=VCL PE=3 SV=1	VCL	18.95	19	19	19	155513
A0A452DL52	6-phosphofructokinase OS=Capra hircus OX=9925 GN=PFKL PE=3 SV=1	PFKL	11.33	9	9	7	105202
A0A452DM15	Calnexin OS=Capra hircus OX=9925 GN=CANX PE=3 SV=1	CANX	4.72	3	3	3	78405.5
A0A452DMC5	Hsp90 co-chaperone Cdc37 OS=Capra hircus OX=9925 GN=CDC37 PE=3 SV=1	CDC37	8.16	3	3	3	65158.3
A0A452DMF8	Keratin, type II cytoskeletal 5 OS=Capra hircus OX=9925 GN=KRT5 PE=3 SV=1	KRT5	33.87	22	22	10	12779400
A0A452DMK5	procollagen-proline 3-dioxygenase OS=Capra hircus OX=9925 GN=P3H3 PE=3 SV=1	P3H3	2.48	2	2	2	31502.1
A0A452DMZ0	Dolichol-phosphate mannosyltransferase subunit 3 OS=Capra hircus OX=9925 GN=DPM3 PE=3 SV=1	DPM3	10.87	1	1	1	49239.1
A0A452DNB0	Interferon-induced GTP-binding protein Mx1 OS=Capra hircus OX=9925 GN=MX1 PE=3 SV=1	MX1	18.96	12	11	11	1468360
A0A452DNE3	Tubulin alpha chain OS=Capra hircus OX=9925 GN=TUBA4A PE=3 SV=1	TUBA4A	25.89	8	1	1	54132.6
A0A452DNI4	Lysosomal alpha-mannosidase OS=Capra hircus OX=9925 GN=MAN2B1 PE=3 SV=1	MAN2B1	2.21	2	2	2	48391.8
A0A452DNT0	non-specific serine/threonine protein kinase OS=Capra hircus OX=9925 GN=SRPK3 PE=4 SV=1	SRPK3	1.59	1	1	1	13149.8
A0A452DNW2	Histone H1.0 OS=Capra hircus OX=9925 GN=H1-0 PE=3 SV=1	H1-0	5.15	1	1	1	58995.6
A0A452DP57	RBR-type E3 ubiquitin transferase OS=Capra hircus OX=9925 GN=ARIH1 PE=3 SV=1	ARIH1	1.62	1	1	1	24617.1
A0A452DPD2	BRISC and BRCA1-A complex member 2 OS=Capra hircus OX=9925 GN=BABAM2 PE=3 SV=1	BABAM2	2.61	1	1	1	26565.8
A0A452DPH5	Eukaryotic translation initiation factor 3 subunit G OS=Capra hircus OX=9925 GN=EIF3G PE=3 SV=1	EIF3G	5.62	2	2	2	28691.5
A0A452DPI7	DnaJ homolog subfamily C member 10 OS=Capra hircus OX=9925 GN=DNAJC10 PE=4 SV=1	DNAJC10	1.24	1	1	1	57642.4
A0A452DPJ7	Fumarate hydratase, mitochondrial OS=Capra hircus OX=9925 GN=FH PE=3 SV=1	FH	7.84	3	3	3	277402
A0A452DPK3	Mitochondrial import inner membrane translocase subunit TIM50 OS=Capra hircus OX=9925 GN=TIMM50 PE=3 SV=1	TIMM50	5.63	2	2	2	40097
A0A452DPN1	Serine hydroxymethyltransferase OS=Capra hircus OX=9925 GN=SHMT2 PE=3 SV=1	SHMT2	1.99	1	1	1	24498.5
A0A452DQC8	Isocitrate dehydrogenase [NADP] OS=Capra hircus OX=9925 GN=IDH2 PE=3 SV=1	IDH2	23.01	9	9	9	448676
A0A452DQE6	Dipeptidyl peptidase 3 OS=Capra hircus OX=9925 GN=DPP3 PE=3 SV=1	DPP3	1.23	1	1	1	20843.5
A0A452DQU9	Utrophin OS=Capra hircus OX=9925 GN=UTRN PE=4 SV=1	UTRN	4.26	13	13	13	61018.9
A0A452DQY2	Spliceosome RNA helicase DDX39B OS=Capra hircus OX=9925 GN=DDX39B PE=4 SV=1	DDX39B	16.82	7	7	3	219553
A0A452DR39	Carbonyl reductase (NADPH) OS=Capra hircus OX=9925 GN=LOC108633281 PE=3 SV=1	LOC108633281	9.03	2	2	2	61152.8
A0A452DR71	YTH domain-containing family protein OS=Capra hircus OX=9925 GN=YTHDC1 PE=3 SV=1	YTHDC1	1.43	1	1	1	111429
A0A452DRD5	Eukaryotic translation initiation factor 3 subunit E OS=Capra hircus OX=9925 GN=EIF3E PE=3 SV=1	EIF3E	17.3	8	8	8	107905
A0A452DRD6	NADH dehydrogenase [ubiquinone] 1 alpha subcomplex subunit 13 OS=Capra hircus OX=9925 GN=NDUFA13 PE=3 SV=1	NDUFA13	21.53	3	3	3	194140
A0A452DRH3	Protein transport protein Sec31A OS=Capra hircus OX=9925 GN=SEC31A PE=3 SV=1	SEC31A	5.83	7	7	7	114016
A0A452DRI6	IST1 homolog OS=Capra hircus OX=9925 GN=IST1 PE=3 SV=1	IST1	5.22	2	2	2	39047.4
A0A452DRK5	Hemopexin OS=Capra hircus OX=9925 GN=HPX PE=3 SV=1	HPX	1.74	1	1	1	98796.9
A0A452DRM6	Small nuclear ribonucleoprotein Sm D1 OS=Capra hircus OX=9925 GN=SNRPD1 PE=3 SV=1	SNRPD1	20.17	2	2	2	160313
A0A452DRN1	Cathepsin D OS=Capra hircus OX=9925 GN=CTSD PE=3 SV=1	CTSD	6.55	2	2	2	159495
A0A452DRQ7	Histone H3 OS=Capra hircus OX=9925 GN=LOC102185882 PE=3 SV=1	LOC102185882	13.97	2	2	2	2211580
A0A452DS06	Septin OS=Capra hircus OX=9925 GN=SEPTIN6 PE=3 SV=1	SEPTIN6	2.32	1	1	1	18284.6
A0A452DS14	Alpha-L-fucosidase OS=Capra hircus OX=9925 GN=FUCA1 PE=3 SV=1	FUCA1	4.46	2	2	2	59200.1
A0A452DSB1	Annexin OS=Capra hircus OX=9925 GN=ANXA2 PE=3 SV=1	ANXA2	37.46	11	11	11	1305070
A0A452DSP1	Ubiquitin carboxyl-terminal hydrolase OS=Capra hircus OX=9925 GN=USP14 PE=3 SV=1	USP14	4.45	2	2	2	86072.6
A0A452DSZ0	Desmocollin 1 OS=Capra hircus OX=9925 GN=DSC1 PE=4 SV=1	DSC1	1.01	1	1	1	278087
A0A452DT91	Transient receptor potential cation channel subfamily C member 4 OS=Capra hircus OX=9925 GN=TRPC4 PE=4 SV=1	TRPC4	1.12	1	1	1	9020.52
A0A452DTD0	Talin 1 OS=Capra hircus OX=9925 GN=TLN1 PE=4 SV=1	TLN1	14.46	31	31	31	308093
A0A452DTT0	2',3'-cyclic-nucleotide 3'-phosphodiesterase OS=Capra hircus OX=9925 GN=CNP PE=3 SV=1	CNP	8.55	4	4	4	32501.4
A0A452DTY2	ADP/ATP translocase OS=Capra hircus OX=9925 GN=SLC25A5 PE=3 SV=1	SLC25A5	17.11	4	4	4	904652
A0A452DUB1	HECT-type E3 ubiquitin transferase OS=Capra hircus OX=9925 GN=NEDD4L PE=4 SV=1	NEDD4L	2.08	2	1	0	20785.5
A0A452DUT6	Alpha-(1,6)-fucosyltransferase OS=Capra hircus OX=9925 GN=FUT8 PE=3 SV=1	FUT8	4	2	2	2	29874.7
A0A452DVG8	Protein disulfide-isomerase A6 OS=Capra hircus OX=9925 GN=PDIA6 PE=3 SV=1	PDIA6	10.45	4	4	4	193980
A0A452DVM2	Ras-related protein Rab-10 OS=Capra hircus OX=9925 GN=RAB10 PE=3 SV=1	RAB10	16	3	1	1	29686.4
A0A452DVP7	Lymphocyte cytosolic protein 1 OS=Capra hircus OX=9925 GN=LCP1 PE=4 SV=1	LCP1	14.35	9	4	4	114793
A0A452DVX3	Ribose-phosphate pyrophosphokinase 1 OS=Capra hircus OX=9925 PE=3 SV=1	--	4.09	1	1	1	55610.5
A0A452DW73	Aconitate hydratase, mitochondrial OS=Capra hircus OX=9925 GN=ACO2 PE=3 SV=1	ACO2	4.1	3	3	3	65547.5
A0A452DWL1	Desmin OS=Capra hircus OX=9925 GN=DES PE=3 SV=1	DES	26.38	12	9	9	284972
A0A452DWU1	Histone H4 OS=Capra hircus OX=9925 GN=LOC102180307 PE=3 SV=1	LOC102180307	52.43	7	7	7	11431700
A0A452DX22	U3 small nucleolar RNA-associated protein 11 OS=Capra hircus OX=9925 GN=UTP11 PE=3 SV=1	UTP11	4.35	1	1	1	22005.9
A0A452DX93	Activated RNA polymerase II transcriptional coactivator p15 OS=Capra hircus OX=9925 GN=SUB1 PE=3 SV=1	SUB1	15.75	2	2	2	68283.1
A0A452DXF8	Histone-arginine methyltransferase CARM1 OS=Capra hircus OX=9925 GN=CARM1 PE=4 SV=1	CARM1	1.48	1	1	1	44808
A0A452DXH7	Pyridoxal kinase OS=Capra hircus OX=9925 GN=PDXK PE=3 SV=1	PDXK	3.21	1	1	1	19302
A0A452DXS5	ADP-ribosylation factor 6 OS=Capra hircus OX=9925 GN=ARF6 PE=3 SV=1	ARF6	12.57	2	2	2	133735
A0A452DYA3	Protein tyrosine phosphatase type IVA 1 OS=Capra hircus OX=9925 PE=3 SV=1	--	5.56	1	1	0	28555.5
A0A452DYD4	Cell division control protein 42 homolog OS=Capra hircus OX=9925 GN=LOC102176514 PE=3 SV=1	LOC102176514	26.92	4	4	3	228969
A0A452DZ44	Delta-1-pyrroline-5-carboxylate synthase OS=Capra hircus OX=9925 GN=ALDH18A1 PE=3 SV=1	ALDH18A1	10.79	7	7	7	105304
A0A452DZD5	Acyl-protein thioesterase 1 OS=Capra hircus OX=9925 GN=LYPLA1 PE=3 SV=1	LYPLA1	10.43	2	2	2	46307.9
A0A452DZM5	Purine rich element binding protein A OS=Capra hircus OX=9925 GN=PURA PE=3 SV=1	PURA	5.59	2	2	2	34869.1
A0A452DZX1	Alpha-1,3-mannosyl-glycoprotein 2-beta-N-acetylglucosaminyltransferase OS=Capra hircus OX=9925 GN=MGAT1 PE=3 SV=1	MGAT1	1.79	1	1	1	7897.11
A0A452E059	E2 ubiquitin-conjugating enzyme OS=Capra hircus OX=9925 GN=UBE2E3 PE=3 SV=1	UBE2E3	4.21	1	1	1	17300.6
A0A452E082	S-adenosylmethionine synthase OS=Capra hircus OX=9925 GN=MAT1A PE=3 SV=1	MAT1A	3.79	1	1	1	17753
A0A452E0H5	NADH-cytochrome b5 reductase OS=Capra hircus OX=9925 GN=LOC102173645 PE=3 SV=1	LOC102173645	36.61	9	9	9	1684370
A0A452E0X4	Aminopeptidase OS=Capra hircus OX=9925 GN=ERAP1 PE=3 SV=1	ERAP1	3.5	3	3	3	36641.3
A0A452E104	Phosphoglycerate kinase OS=Capra hircus OX=9925 GN=PGK1 PE=3 SV=1	PGK1	33.57	12	12	12	615770
A0A452E157	RNA helicase OS=Capra hircus OX=9925 GN=DDX41 PE=3 SV=1	DDX41	23.47	14	14	14	208692
A0A452E1F6	RAB23, member RAS oncogene family OS=Capra hircus OX=9925 GN=RAB23 PE=4 SV=1	RAB23	3.8	1	1	1	46006.1
A0A452E1G9	Endoplasmin OS=Capra hircus OX=9925 GN=HSP90B1 PE=3 SV=1	HSP90B1	17.66	14	13	13	958458
A0A452E1M9	Signal recognition particle subunit SRP68 OS=Capra hircus OX=9925 GN=SRP68 PE=3 SV=1	SRP68	6.71	4	4	4	66553.3
A0A452E1R9	Peroxiredoxin-1 OS=Capra hircus OX=9925 GN=PRDX1 PE=3 SV=1	PRDX1	15.58	3	3	3	407034
A0A452E278	Eukaryotic translation initiation factor 3 subunit B OS=Capra hircus OX=9925 GN=EIF3B PE=3 SV=1	EIF3B	2.28	2	2	2	45064.4
A0A452E2H7	Elongation factor 1-alpha OS=Capra hircus OX=9925 GN=EEF1A1 PE=3 SV=1	EEF1A1	18.4	6	6	2	3778790
A0A452E2I9	Vesicle-trafficking protein SEC22b OS=Capra hircus OX=9925 GN=SEC22B PE=3 SV=1	SEC22B	4.65	1	1	1	11661.6
A0A452E2J8	Tapasin OS=Capra hircus OX=9925 GN=TAPBP PE=4 SV=1	TAPBP	2.75	1	1	1	77009.1
A0A452E2Y0	Clusterin OS=Capra hircus OX=9925 GN=LOC102182127 PE=3 SV=1	LOC102182127	2.28	1	1	1	19835.4
A0A452E3J9	Coatomer subunit gamma OS=Capra hircus OX=9925 GN=COPG2 PE=3 SV=1	COPG2	2.53	2	2	2	18604.3
A0A452E3Q3	Purine nucleoside phosphorylase OS=Capra hircus OX=9925 GN=LOC102176691 PE=3 SV=1	LOC102176691	6.92	2	2	2	61308.3
A0A452E3Q7	small monomeric GTPase OS=Capra hircus OX=9925 GN=RAB5B PE=3 SV=1	RAB5B	22.22	4	4	4	303818
A0A452E480	L-lactate dehydrogenase OS=Capra hircus OX=9925 GN=LDHB PE=3 SV=1	LDHB	25.45	6	4	4	253019
A0A452E4S7	Keratin, type I cytoskeletal 17 OS=Capra hircus OX=9925 GN=KRT17 PE=3 SV=1	KRT17	16.96	8	3	3	440811
A0A452E4W7	Polypeptide N-acetylgalactosaminyltransferase OS=Capra hircus OX=9925 GN=GALNT2 PE=3 SV=1	GALNT2	17.08	9	9	9	82127.1
A0A452E573	ATP synthase subunit beta OS=Capra hircus OX=9925 GN=ATP5F1B PE=3 SV=1	ATP5F1B	15.15	6	6	6	563883
A0A452E5R4	Na(+)/H(+) exchange regulatory cofactor NHE-RF OS=Capra hircus OX=9925 GN=NHERF1 PE=4 SV=1	NHERF1	3.63	1	1	1	34941.8
A0A452E5X4	Glutathione S-transferase omega OS=Capra hircus OX=9925 GN=LOC102190016 PE=3 SV=1	LOC102190016	7.88	2	2	2	153610
A0A452E616	U6 snRNA-associated Sm-like protein LSm4 OS=Capra hircus OX=9925 GN=LSM4 PE=3 SV=1	LSM4	6.62	1	1	1	15924
A0A452E622	Protein kinase C and casein kinase substrate in neurons 2 OS=Capra hircus OX=9925 GN=PACSIN2 PE=3 SV=1	PACSIN2	2.22	1	1	1	17244.2
A0A452E6C7	Coatomer subunit gamma OS=Capra hircus OX=9925 GN=COPG1 PE=3 SV=1	COPG1	10.33	8	8	8	172338
A0A452E6J2	Aspartate--tRNA ligase, cytoplasmic OS=Capra hircus OX=9925 GN=DARS1 PE=3 SV=1	DARS1	22.16	11	11	11	112094
A0A452E6L6	UPF1 RNA helicase and ATPase OS=Capra hircus OX=9925 GN=UPF1 PE=3 SV=1	UPF1	2.04	2	2	2	9370
A0A452E6Q6	ATP-dependent RNA helicase DDX1 OS=Capra hircus OX=9925 GN=DDX1 PE=3 SV=1	DDX1	14.73	9	9	9	139491
A0A452E6Z8	E3 ubiquitin-protein ligase CHIP OS=Capra hircus OX=9925 GN=STUB1 PE=4 SV=1	STUB1	12.87	4	4	4	68563.7
A0A452E7A7	Alpha-actinin-4 OS=Capra hircus OX=9925 GN=ACTN4 PE=3 SV=1	ACTN4	12.53	11	6	6	132044
A0A452E7B4	Prostaglandin E synthase 3 OS=Capra hircus OX=9925 PE=3 SV=1	--	17.42	2	2	2	73259.5
A0A452E7E4	Mothers against decapentaplegic homolog OS=Capra hircus OX=9925 GN=SMAD1 PE=3 SV=1	SMAD1	3.01	1	1	1	10640.2
A0A452E7H7	tRNA(His) guanylyltransferase OS=Capra hircus OX=9925 GN=THG1L PE=3 SV=1	THG1L	3.69	1	1	1	13861.8
A0A452E7K8	3'(2'),5'-bisphosphate nucleotidase 1 OS=Capra hircus OX=9925 GN=BPNT1 PE=3 SV=1	BPNT1	11.69	3	3	3	36888.1
A0A452E7Q2	Eukaryotic translation initiation factor 6 OS=Capra hircus OX=9925 GN=EIF6 PE=3 SV=1	EIF6	11.43	2	2	2	187169
A0A452E831	Guanine nucleotide-binding protein subunit alpha OS=Capra hircus OX=9925 GN=GNAQ PE=3 SV=1	GNAQ	11.14	4	1	1	11154.6
A0A452E8F3	Cyclin dependent kinase 6 OS=Capra hircus OX=9925 GN=CDK6 PE=3 SV=1	CDK6	2.76	1	1	1	16021.3
A0A452E8Y9	PDZ and LIM domain protein 4 OS=Capra hircus OX=9925 GN=PDLIM4 PE=4 SV=1	PDLIM4	8.76	3	3	3	102795
A0A452E988	N-alpha-acetyltransferase 50 OS=Capra hircus OX=9925 GN=NAA50 PE=3 SV=1	NAA50	16.28	2	2	2	43438.4
A0A452E9C1	Eukaryotic translation initiation factor 3 subunit H OS=Capra hircus OX=9925 GN=EIF3H PE=3 SV=1	EIF3H	5.4	2	2	2	19089.8
A0A452E9G8	Myosin IXB OS=Capra hircus OX=9925 GN=MYO9B PE=3 SV=1	MYO9B	1	2	2	2	22316.2
A0A452E9T4	Guanine nucleotide-binding protein G(s) subunit alpha OS=Capra hircus OX=9925 GN=GNAS PE=3 SV=1	GNAS	10.15	4	3	3	138265
A0A452E9Y3	Probable ATP-dependent RNA helicase DDX5 OS=Capra hircus OX=9925 GN=DDX5 PE=3 SV=1	DDX5	23.94	14	13	8	613239
A0A452EA66	CTR9 homolog, Paf1/RNA polymerase II complex component OS=Capra hircus OX=9925 GN=CTR9 PE=4 SV=1	CTR9	0.94	1	1	1	10373.9
A0A452EAS6	WASH complex subunit 5 OS=Capra hircus OX=9925 GN=WASHC5 PE=3 SV=1	WASHC5	1.9	2	2	2	10149.1
A0A452EBA0	Eukaryotic translation initiation factor 3 subunit D OS=Capra hircus OX=9925 GN=EIF3D PE=3 SV=1	EIF3D	5.84	3	3	3	38481.4
A0A452EBK8	Ras-related protein Rab-11A OS=Capra hircus OX=9925 GN=RAB11A PE=3 SV=1	RAB11A	23.15	5	5	5	313477
A0A452EBV7	Nucleophosmin OS=Capra hircus OX=9925 GN=LOC102176453 PE=3 SV=1	LOC102176453	4.81	1	1	1	66093
A0A452EC09	Ubiquitin carboxyl-terminal hydrolase OS=Capra hircus OX=9925 GN=USP5 PE=3 SV=1	USP5	3.23	2	2	2	25221.6
A0A452EC57	Translocator protein OS=Capra hircus OX=9925 GN=TSPO PE=3 SV=1	TSPO	8.28	1	1	1	396761
A0A452EC58	Tripartite motif containing 25 OS=Capra hircus OX=9925 GN=TRIM25 PE=4 SV=1	TRIM25	10.27	6	6	6	58964.4
A0A452ECA6	Golgi-resident adenosine 3',5'-bisphosphate 3'-phosphatase OS=Capra hircus OX=9925 GN=BPNT2 PE=3 SV=1	BPNT2	2.47	1	1	1	25898
A0A452ECM3	Protein lin-7 homolog OS=Capra hircus OX=9925 GN=LIN7C PE=3 SV=1	LIN7C	5.47	1	1	1	14000.2
A0A452ECQ2	Tripeptidyl-peptidase 2 OS=Capra hircus OX=9925 GN=TPP2 PE=3 SV=1	TPP2	3.25	4	4	4	44783.2
A0A452ED67	Extended synaptotagmin 2 OS=Capra hircus OX=9925 GN=ESYT2 PE=3 SV=1	ESYT2	1.04	1	1	1	17232.5
A0A452EE38	Ragulator complex protein LAMTOR1 OS=Capra hircus OX=9925 GN=LAMTOR1 PE=3 SV=1	LAMTOR1	6.83	1	1	1	90407.8
A0A452EEF1	small monomeric GTPase OS=Capra hircus OX=9925 GN=RAB5C PE=3 SV=1	RAB5C	24.54	4	2	2	37824.5
A0A452EEG8	Integrin subunit alpha 6 OS=Capra hircus OX=9925 GN=ITGA6 PE=3 SV=1	ITGA6	1.68	2	2	2	18827.6
A0A452EF34	Vesicle-associated membrane protein 3 OS=Capra hircus OX=9925 GN=VAMP3 PE=3 SV=1	VAMP3	15.38	1	1	1	18423.9
A0A452EFQ6	N-acetylglucosamine-6-sulfatase OS=Capra hircus OX=9925 GN=GNS PE=3 SV=1	GNS	2.15	1	1	1	15751.7
A0A452EG03	WH2 domain-containing protein OS=Capra hircus OX=9925 GN=WASHC1 PE=3 SV=1	WASHC1	2.47	1	1	1	9324.38
A0A452EG24	Aspartate aminotransferase OS=Capra hircus OX=9925 GN=GOT2 PE=3 SV=1	GOT2	2.33	1	1	1	30027.4
A0A452EG76	Succinate dehydrogenase [ubiquinone] iron-sulfur subunit, mitochondrial OS=Capra hircus OX=9925 GN=SDHB PE=3 SV=1	SDHB	7.14	2	2	2	30854.9
A0A452EGF3	Carboxypeptidase Q OS=Capra hircus OX=9925 GN=CPQ PE=4 SV=1	CPQ	2.28	1	1	1	42438.8
A0A452EGI2	dolichyl-diphosphooligosaccharide--protein glycotransferase OS=Capra hircus OX=9925 GN=STT3B PE=3 SV=1	STT3B	2.8	2	2	2	83724.9
A0A452EGJ1	Glutamate--cysteine ligase OS=Capra hircus OX=9925 GN=GCLC PE=3 SV=1	GCLC	6.47	4	4	4	34550.2
A0A452EGJ4	Eukaryotic translation initiation factor 3 subunit F OS=Capra hircus OX=9925 GN=LOC102172503 PE=3 SV=1	LOC102172503	5.15	2	2	2	91899.8
A0A452EGP3	Thioredoxin OS=Capra hircus OX=9925 GN=TXN PE=3 SV=1	TXN	22.86	2	2	2	80275.7
A0A452EH74	tRNA (guanine(26)-N(2))-dimethyltransferase OS=Capra hircus OX=9925 GN=TRMT1 PE=3 SV=1	TRMT1	1.66	1	1	1	15847.7
A0A452EH78	Kinesin-like protein OS=Capra hircus OX=9925 GN=KIF2A PE=3 SV=1	KIF2A	2.42	2	2	2	23798.4
A0A452EH86	Ribosome biogenesis protein BOP1 OS=Capra hircus OX=9925 GN=BOP1 PE=3 SV=1	BOP1	3.05	2	2	2	23361.8
A0A452EHF4	ATP-dependent RNA helicase DHX29 OS=Capra hircus OX=9925 GN=DHX29 PE=3 SV=1	DHX29	4.61	6	6	4	45644.6
A0A452EHM0	Nicotinamide phosphoribosyltransferase OS=Capra hircus OX=9925 GN=NAMPT PE=3 SV=1	NAMPT	11.61	6	6	6	87585.8
A0A452EHR7	Desmoplakin OS=Capra hircus OX=9925 GN=DSP PE=4 SV=1	DSP	7.78	23	23	23	511205
A0A452EHU3	aldehyde oxidase OS=Capra hircus OX=9925 GN=LOC102171556 PE=3 SV=1	LOC102171556	0.76	1	1	1	19001.9
A0A452EHZ1	Ubiquitin-ribosomal protein eS31 fusion protein OS=Capra hircus OX=9925 GN=RPS27A PE=3 SV=1	RPS27A	33.33	5	5	1	1619660
A0A452EI94	Microtubule associated protein 1B OS=Capra hircus OX=9925 GN=MAP1B PE=4 SV=1	MAP1B	1.22	3	1	1	24071.1
A0A452EIX2	Focal adhesion kinase 1 OS=Capra hircus OX=9925 GN=PTK2 PE=4 SV=1	PTK2	1.98	2	2	2	17893
A0A452EIX9	Cell division control protein 42 homolog OS=Capra hircus OX=9925 GN=CDC42 PE=3 SV=1	CDC42	17.28	3	1	1	67951.8
A0A452EJ14	Dipeptidyl peptidase 1 OS=Capra hircus OX=9925 GN=CTSC PE=3 SV=1	CTSC	2.59	1	1	1	32304.2
A0A452EJ31	Serine/threonine-protein phosphatase OS=Capra hircus OX=9925 GN=PPP1CB PE=3 SV=1	PPP1CB	32.1	9	3	3	141104
A0A452EJ63	General vesicular transport factor p115 OS=Capra hircus OX=9925 GN=USO1 PE=3 SV=1	USO1	3.94	4	4	4	84798.4
A0A452EJD1	Glycerol-3-phosphate phosphatase OS=Capra hircus OX=9925 GN=PGP PE=3 SV=1	PGP	16.15	4	4	4	31961.5
A0A452EJJ3	phosphoinositide 5-phosphatase OS=Capra hircus OX=9925 GN=OCRL PE=3 SV=1	OCRL	2.11	2	2	2	6459.57
A0A452EJK8	Prolyl 4-hydroxylase subunit alpha-1 OS=Capra hircus OX=9925 GN=P4HA1 PE=3 SV=1	P4HA1	15.36	7	7	7	634827
A0A452EJL0	SUMO-activating enzyme subunit 2 OS=Capra hircus OX=9925 GN=UBA2 PE=3 SV=1	UBA2	1.41	1	1	1	35681.7
A0A452EJX4	Lysine--tRNA ligase OS=Capra hircus OX=9925 GN=KARS1 PE=3 SV=1	KARS1	3.53	3	3	3	42632.2
A0A452EKH0	UDP-glucose 4-epimerase OS=Capra hircus OX=9925 GN=GALE PE=3 SV=1	GALE	13.51	4	4	4	79961.1
A0A452EKH3	vitamin-K-epoxide reductase (warfarin-sensitive) OS=Capra hircus OX=9925 GN=VKORC1 PE=3 SV=1	VKORC1	6.75	1	1	1	86091.3
A0A452EKX2	La ribonucleoprotein 1, translational regulator OS=Capra hircus OX=9925 GN=LARP1 PE=4 SV=1	LARP1	4.2	5	5	5	235476
A0A452EL26	Dynein light intermediate chain OS=Capra hircus OX=9925 GN=DYNC1LI2 PE=3 SV=1	DYNC1LI2	2.48	1	1	1	49646.3
A0A452EL50	Actin-related protein 2 OS=Capra hircus OX=9925 GN=ACTR2 PE=3 SV=1	ACTR2	13.2	4	4	4	130029
A0A452EL91	Tyrosine--tRNA ligase OS=Capra hircus OX=9925 GN=YARS1 PE=3 SV=1	YARS1	7.39	4	4	4	57552.6
A0A452ELC1	Protein 4.1 OS=Capra hircus OX=9925 GN=EPB41 PE=4 SV=1	EPB41	0.95	1	1	0	7776.83
A0A452ELE7	Complement C2 OS=Capra hircus OX=9925 GN=C2 PE=4 SV=1	C2	2.94	2	2	2	90321.4
A0A452ELF2	Ras-related GTP-binding protein OS=Capra hircus OX=9925 GN=RRAGC PE=3 SV=1	RRAGC	16.54	6	6	6	55166
A0A452ELP4	Gamma-tubulin complex component OS=Capra hircus OX=9925 GN=TUBGCP2 PE=3 SV=1	TUBGCP2	2.21	2	2	2	12023.5
A0A452EM38	GOLD domain-containing protein OS=Capra hircus OX=9925 GN=TMED2 PE=3 SV=1	TMED2	4.48	1	1	1	142635
A0A452EMJ7	Phosphatidylserine lipase ABHD16A OS=Capra hircus OX=9925 GN=ABHD16A PE=3 SV=1	ABHD16A	8.6	4	4	4	121003
A0A452EMT1	Ras-related protein Rab-3 OS=Capra hircus OX=9925 GN=RAB3D PE=3 SV=1	RAB3D	10.05	2	1	1	41942.8
A0A452EN35	7-dehydrocholesterol reductase OS=Capra hircus OX=9925 GN=DHCR7 PE=3 SV=1	DHCR7	1.89	1	1	1	111824
A0A452ENA1	Adenylosuccinate synthetase OS=Capra hircus OX=9925 PE=3 SV=1	--	10.05	2	2	2	21299.4
A0A452ENK4	Unconventional myosin-Id OS=Capra hircus OX=9925 GN=MYO1D PE=3 SV=1	MYO1D	10.64	10	10	10	146592
A0A452ENN3	leucine--tRNA ligase OS=Capra hircus OX=9925 GN=LARS1 PE=3 SV=1	LARS1	8.59	10	10	10	116535
A0A452ENP8	DnaJ homolog subfamily B member 11 OS=Capra hircus OX=9925 GN=DNAJB11 PE=4 SV=1	DNAJB11	3.07	1	1	1	68012.5
A0A452EP43	Hydroxymethylglutaryl-CoA synthase OS=Capra hircus OX=9925 GN=HMGCS1 PE=3 SV=1	HMGCS1	3.65	2	2	2	34705.1
A0A452EPB0	Aldose 1-epimerase OS=Capra hircus OX=9925 GN=GALM PE=3 SV=1	GALM	2.63	1	1	1	43864.4
A0A452EPE5	Glucosamine-6-phosphate isomerase OS=Capra hircus OX=9925 GN=GNPDA1 PE=3 SV=1	GNPDA1	4.15	1	1	1	11777.8
A0A452EPL1	Splicing factor 3b subunit 1 OS=Capra hircus OX=9925 GN=SF3B1 PE=3 SV=1	SF3B1	2.45	3	3	3	58368.7
A0A452EPZ3	Coatomer subunit alpha OS=Capra hircus OX=9925 GN=COPA PE=4 SV=1	COPA	14.62	15	15	15	276540
A0A452EQ78	ATP-dependent RNA helicase OS=Capra hircus OX=9925 GN=DDX10 PE=3 SV=1	DDX10	1.37	1	1	1	40272.5
A0A452EQV5	Acyl-CoA 6-desaturase OS=Capra hircus OX=9925 GN=FADS2 PE=2 SV=1	FADS2	2.25	1	1	1	19104.1
A0A452EQW7	Malate dehydrogenase OS=Capra hircus OX=9925 GN=MDH1 PE=3 SV=1	MDH1	3.59	1	1	1	116497
A0A452ER37	26S proteasome regulatory subunit 7 OS=Capra hircus OX=9925 GN=PSMC2 PE=3 SV=1	PSMC2	12.7	5	5	5	105393
A0A452ER77	Kinesin light chain OS=Capra hircus OX=9925 GN=KLC2 PE=3 SV=1	KLC2	1.61	1	1	1	16876.8
A0A452ER97	receptor protein-tyrosine kinase OS=Capra hircus OX=9925 GN=EPHA2 PE=4 SV=1	EPHA2	3.38	3	3	3	28338.9
A0A452ERL0	DnaJ homolog subfamily A member 1 OS=Capra hircus OX=9925 GN=DNAJA1 PE=3 SV=1	DNAJA1	5.29	2	2	2	58992.4
A0A452ERM2	Alanine--tRNA ligase OS=Capra hircus OX=9925 GN=AARS PE=3 SV=1	AARS	5.05	4	4	4	42134.5
A0A452ERM7	Anion exchange protein OS=Capra hircus OX=9925 GN=SLC4A7 PE=3 SV=1	SLC4A7	2.03	2	2	2	10132.9
A0A452ERX1	Citrate transport protein OS=Capra hircus OX=9925 GN=SLC25A1 PE=3 SV=1	SLC25A1	15.11	5	5	5	183032
A0A452ES23	Tripartite motif-containing protein 5 OS=Capra hircus OX=9925 GN=LOC102169889 PE=3 SV=1	LOC102169889	3.77	2	2	2	11202.9
A0A452ES27	Pescadillo homolog OS=Capra hircus OX=9925 GN=PES1 PE=3 SV=1	PES1	6.76	4	4	4	94306.7
A0A452ET55	Triosephosphate isomerase OS=Capra hircus OX=9925 GN=TPI1 PE=3 SV=1	TPI1	14.58	3	3	3	95021.6
A0A452ET76	Small nuclear ribonucleoprotein Sm D2 OS=Capra hircus OX=9925 GN=SNRPD2 PE=3 SV=1	SNRPD2	31.93	4	4	4	330255
A0A452ET77	Signal transducer and activator of transcription OS=Capra hircus OX=9925 GN=STAT2 PE=3 SV=1	STAT2	4.35	3	3	3	86090.9
A0A452ET82	Pyruvate kinase OS=Capra hircus OX=9925 GN=PKM PE=3 SV=1	PKM	43.88	19	1	1	39962.1
A0A452ET94	Protein NDRG1 OS=Capra hircus OX=9925 GN=NDRG1 PE=3 SV=1	NDRG1	7.29	2	2	2	28892.5
A0A452ETA1	14-3-3 protein beta/alpha OS=Capra hircus OX=9925 GN=YWHAB PE=3 SV=1	YWHAB	17.07	4	2	2	90446.8
A0A452ETP6	Carboxypeptidase D OS=Capra hircus OX=9925 GN=CPD PE=3 SV=1	CPD	1.53	2	2	2	15879.2
A0A452EU44	Tyrosine 3-monooxygenase/tryptophan 5-monooxygenase activation protein eta OS=Capra hircus OX=9925 GN=YWHAH PE=3 SV=1	YWHAH	13.01	3	2	2	55032.8
A0A452EU71	Transmembrane emp24 domain-containing protein 5 OS=Capra hircus OX=9925 GN=TMED5 PE=3 SV=1	TMED5	8.41	2	2	2	29975.7
A0A452EUA9	Inositol-1-monophosphatase OS=Capra hircus OX=9925 GN=IMPA1 PE=3 SV=1	IMPA1	3.97	1	1	1	47656.1
A0A452EUM1	RING-type E3 ubiquitin transferase OS=Capra hircus OX=9925 GN=TRIM56 PE=3 SV=1	TRIM56	1.36	1	1	1	23480.8
A0A452EUU0	Glucose-6-phosphate isomerase OS=Capra hircus OX=9925 GN=GPI PE=3 SV=1	GPI	1.8	1	1	1	27923.8
A0A452EUX2	Peroxiredoxin-6 OS=Capra hircus OX=9925 GN=PRDX6 PE=3 SV=1	PRDX6	26.79	5	5	5	500379
A0A452EV64	Eukaryotic translation initiation factor 2 alpha kinase 2 OS=Capra hircus OX=9925 GN=EIF2AK2 PE=4 SV=1	EIF2AK2	15.84	8	8	8	104159
A0A452EV97	Pyrroline-5-carboxylate reductase OS=Capra hircus OX=9925 GN=PYCR3 PE=3 SV=1	PYCR3	3.54	1	1	1	6001.55
A0A452EVG2	Annexin OS=Capra hircus OX=9925 GN=ANXA6 PE=3 SV=1	ANXA6	28.08	18	18	18	291652
A0A452EVH8	26S proteasome regulatory subunit 6B OS=Capra hircus OX=9925 GN=PSMC4 PE=3 SV=1	PSMC4	7.42	3	3	3	89862.2
A0A452EW03	cAMP-dependent protein kinase catalytic subunit alpha OS=Capra hircus OX=9925 GN=PRKACA PE=3 SV=1	PRKACA	10.72	4	4	4	104970
A0A452EWM6	Serine palmitoyltransferase 1 OS=Capra hircus OX=9925 GN=SPTLC1 PE=3 SV=1	SPTLC1	1.67	1	1	1	22216.3
A0A452EWU1	ER lumen protein-retaining receptor OS=Capra hircus OX=9925 GN=KDELR2 PE=3 SV=1	KDELR2	9.42	2	2	2	104828
A0A452EX85	Surfeit locus protein 4 OS=Capra hircus OX=9925 GN=SURF4 PE=3 SV=1	SURF4	7.14	2	2	2	435046
A0A452EXA0	Glucocorticoid receptor OS=Capra hircus OX=9925 GN=NR3C1 PE=3 SV=1	NR3C1	1.15	1	1	1	15525.8
A0A452EXC9	Vacuolar proton pump subunit B OS=Capra hircus OX=9925 GN=ATP6V1B2 PE=3 SV=1	ATP6V1B2	9.59	4	4	4	33241.1
A0A452EXH1	Glutathione reductase OS=Capra hircus OX=9925 GN=GSR PE=3 SV=1	GSR	2.31	1	1	1	48865.8
A0A452EY20	RNA helicase OS=Capra hircus OX=9925 GN=DHX58 PE=3 SV=1	DHX58	1.75	1	1	1	17389.3
A0A452EY59	Methanethiol oxidase OS=Capra hircus OX=9925 GN=SELENBP1 PE=3 SV=1	SELENBP1	5.8	3	3	3	64863.4
A0A452EYE8	Heat shock cognate 71 kDa protein OS=Capra hircus OX=9925 GN=HSPA8 PE=3 SV=1	HSPA8	16.27	8	1	1	122281
A0A452EYF6	Heat shock cognate 71 kDa protein OS=Capra hircus OX=9925 GN=HSPA8 PE=3 SV=1	HSPA8	14.31	9	9	8	586401
A0A452EYK0	Phosphoacetylglucosamine mutase OS=Capra hircus OX=9925 GN=PGM3 PE=3 SV=1	PGM3	12.36	6	6	6	24718.4
A0A452EYW8	Adenosine deaminase RNA specific OS=Capra hircus OX=9925 GN=ADAR PE=4 SV=1	ADAR	2.64	3	3	3	34013.8
A0A452EYX1	Kinesin light chain OS=Capra hircus OX=9925 GN=KLC1 PE=3 SV=1	KLC1	1.78	1	1	1	10554.3
A0A452EYY1	Actin-related protein 2/3 complex subunit 5 OS=Capra hircus OX=9925 GN=ARPC5 PE=3 SV=1	ARPC5	16.56	2	2	2	149387
A0A452EZG1	Inositol-tetrakisphosphate 1-kinase OS=Capra hircus OX=9925 GN=ITPK1 PE=3 SV=1	ITPK1	5.73	2	2	2	50863.3
A0A452EZQ4	Vacuolar protein sorting-associated protein 33A OS=Capra hircus OX=9925 GN=VPS33A PE=3 SV=1	VPS33A	1.51	1	1	1	22980.8
A0A452EZS4	non-specific serine/threonine protein kinase OS=Capra hircus OX=9925 GN=SLK PE=4 SV=1	SLK	1.7	2	2	2	45758.5
A0A452F096	Cytochrome b-c1 complex subunit 8 OS=Capra hircus OX=9925 GN=UQCRQ PE=3 SV=1	UQCRQ	12.2	1	1	1	104981
A0A452F0B0	H/ACA ribonucleoprotein complex subunit DKC1 OS=Capra hircus OX=9925 GN=DKC1 PE=3 SV=1	DKC1	41.9	14	14	14	1544900
A0A452F0H3	Small nuclear ribonucleoprotein-associated protein OS=Capra hircus OX=9925 GN=SNRPN PE=3 SV=1	SNRPN	3.33	1	1	1	75921.1
A0A452F0T5	DNA replication licensing factor MCM6 OS=Capra hircus OX=9925 GN=MCM6 PE=3 SV=1	MCM6	1.58	1	1	1	26790
A0A452F0W1	Glycogen [starch] synthase OS=Capra hircus OX=9925 GN=GYS1 PE=3 SV=1	GYS1	1.36	1	1	1	10816
A0A452F118	non-specific serine/threonine protein kinase OS=Capra hircus OX=9925 GN=TNIK PE=3 SV=1	TNIK	5	6	6	6	91260.9
A0A452F1A2	ATP-dependent RNA helicase DHX30 OS=Capra hircus OX=9925 GN=DHX30 PE=3 SV=1	DHX30	0.8	1	1	1	9501.08
A0A452F1G7	XPC complex subunit, DNA damage recognition and repair factor OS=Capra hircus OX=9925 GN=XPC PE=3 SV=1	XPC	2.74	2	2	2	75863.8
A0A452F1I5	E3 ubiquitin-protein ligase listerin OS=Capra hircus OX=9925 GN=LTN1 PE=3 SV=1	LTN1	0.51	1	1	1	12710.1
A0A452F1M0	ABC-type antigen peptide transporter OS=Capra hircus OX=9925 GN=TAP2 PE=3 SV=1	TAP2	7.92	5	5	5	81435
A0A452F1Q3	Nucleoside diphosphate kinase OS=Capra hircus OX=9925 GN=NME1 PE=3 SV=1	NME1	20.39	3	1	1	17317.7
A0A452F285	Pantetheinase OS=Capra hircus OX=9925 GN=VNN1 PE=3 SV=1	VNN1	4.16	2	2	2	208794
A0A452F2G2	Integrin beta OS=Capra hircus OX=9925 GN=ITGB3 PE=3 SV=1	ITGB3	3.96	3	3	3	28031.4
A0A452F2G7	Succinate dehydrogenase [ubiquinone] flavoprotein subunit, mitochondrial OS=Capra hircus OX=9925 GN=SDHA PE=3 SV=1	SDHA	7.97	5	5	5	43068.2
A0A452F2G9	Tubulin gamma chain OS=Capra hircus OX=9925 GN=TUBG2 PE=3 SV=1	TUBG2	3.77	2	2	2	72829.8
A0A452F2J4	Protein S100-A10 OS=Capra hircus OX=9925 GN=S100A10 PE=3 SV=1	S100A10	20.62	2	2	2	585139
A0A452F2N7	Fibulin-1 OS=Capra hircus OX=9925 GN=FBLN1 PE=3 SV=1	FBLN1	2.92	2	2	2	37728.6
A0A452F2X7	cysteine desulfurase OS=Capra hircus OX=9925 GN=NFS1 PE=3 SV=1	NFS1	6.56	3	3	3	21027
A0A452F378	Amine oxidase OS=Capra hircus OX=9925 GN=LOC102169793 PE=3 SV=1	LOC102169793	2.23	1	1	1	30260.4
A0A452F3H8	Exportin 1 OS=Capra hircus OX=9925 GN=XPO1 PE=3 SV=1	XPO1	5.88	6	6	6	33324.4
A0A452F3J6	DNA replication licensing factor MCM4 OS=Capra hircus OX=9925 GN=MCM4 PE=3 SV=1	MCM4	1.18	1	1	1	10450.9
A0A452F414	Pre-mRNA-processing factor 6 OS=Capra hircus OX=9925 GN=PRPF6 PE=4 SV=1	PRPF6	2	2	2	2	26899.8
A0A452F430	Aminopeptidase OS=Capra hircus OX=9925 GN=ERAP2 PE=3 SV=1	ERAP2	1.35	1	1	1	21103.4
A0A452F498	Histidine--tRNA ligase, cytoplasmic OS=Capra hircus OX=9925 GN=HARS1 PE=3 SV=1	HARS1	15.52	7	7	5	36463.9
A0A452F4A4	Peflin OS=Capra hircus OX=9925 GN=PEF1 PE=4 SV=1	PEF1	10.1	3	3	3	50044.4
A0A452F4B6	Transitional endoplasmic reticulum ATPase OS=Capra hircus OX=9925 GN=VCP PE=3 SV=1	VCP	6.82	5	5	5	308671
A0A452F4P3	Cytoskeleton associated protein 5 OS=Capra hircus OX=9925 GN=CKAP5 PE=3 SV=1	CKAP5	0.98	2	2	2	29084.1
A0A452F4R6	Isocitrate dehydrogenase [NADP] OS=Capra hircus OX=9925 GN=IDH1 PE=3 SV=1	IDH1	19.32	7	7	7	378051
A0A452F571	D-3-phosphoglycerate dehydrogenase OS=Capra hircus OX=9925 GN=PHGDH PE=3 SV=1	PHGDH	11.63	5	5	5	212933
A0A452F597	Poly [ADP-ribose] polymerase OS=Capra hircus OX=9925 GN=PARP14 PE=3 SV=1	PARP14	1.23	2	2	2	26350.2
A0A452F5G9	Tyrosine-protein phosphatase non-receptor type OS=Capra hircus OX=9925 GN=PTPN1 PE=3 SV=1	PTPN1	2.59	1	1	1	31021.7
A0A452F5I6	KRR1 small subunit processome component OS=Capra hircus OX=9925 GN=KRR1 PE=3 SV=1	KRR1	2.62	1	1	1	15059.6
A0A452F5J4	Prostaglandin reductase 2 OS=Capra hircus OX=9925 GN=PTGR2 PE=3 SV=1	PTGR2	2.85	1	1	1	29510.8
A0A452F6A0	Keratin, type II cytoskeletal 8 OS=Capra hircus OX=9925 GN=KRT8 PE=3 SV=1	KRT8	25.83	13	9	7	5308300
A0A452F6C9	Myosin heavy chain 10 OS=Capra hircus OX=9925 GN=MYH10 PE=3 SV=1	MYH10	7.54	15	10	8	127891
A0A452F6E5	Succinate--CoA ligase [ADP-forming] subunit beta, mitochondrial OS=Capra hircus OX=9925 GN=SUCLA2 PE=3 SV=1	SUCLA2	8.86	4	4	4	40467
A0A452F6I8	Bifunctional purine biosynthesis protein ATIC OS=Capra hircus OX=9925 GN=ATIC PE=3 SV=1	ATIC	6.59	4	4	4	55826.9
A0A452F6X6	AP-2 complex subunit mu OS=Capra hircus OX=9925 GN=AP2M1 PE=3 SV=1	AP2M1	13.63	6	6	6	381581
A0A452F6X7	Rho guanine nucleotide exchange factor 2 OS=Capra hircus OX=9925 GN=ARHGEF2 PE=4 SV=1	ARHGEF2	0.91	1	1	1	25343.7
A0A452F756	Prenylcysteine oxidase 1 OS=Capra hircus OX=9925 GN=PCYOX1 PE=3 SV=1	PCYOX1	4.92	2	2	2	32394
A0A452F7H7	ANKH inorganic pyrophosphate transport regulator OS=Capra hircus OX=9925 GN=ANKH PE=3 SV=1	ANKH	2.44	1	1	1	7271.47
A0A452F7U8	Mitochondrial proton/calcium exchanger protein OS=Capra hircus OX=9925 GN=LETM1 PE=3 SV=1	LETM1	8.81	5	5	5	150431
A0A452F8H2	Par-3 family cell polarity regulator OS=Capra hircus OX=9925 GN=PARD3 PE=3 SV=1	PARD3	0.81	1	1	1	10440.5
A0A452F992	Biliverdin reductase A OS=Capra hircus OX=9925 GN=BLVRA PE=3 SV=1	BLVRA	12.54	3	3	3	133842
A0A452F9L1	Ras-related protein Rab-8B OS=Capra hircus OX=9925 GN=RAB8B PE=3 SV=1	RAB8B	23.19	4	3	2	1191440
A0A452F9Q0	Tubulin alpha chain OS=Capra hircus OX=9925 GN=LOC102178119 PE=3 SV=1	LOC102178119	35.62	11	11	10	4000400
A0A452FAB6	10-formyltetrahydrofolate dehydrogenase OS=Capra hircus OX=9925 GN=ALDH1L2 PE=3 SV=1	ALDH1L2	2.39	2	2	2	18295.5
A0A452FAB7	serine--tRNA ligase OS=Capra hircus OX=9925 GN=SARS1 PE=3 SV=1	SARS1	1.95	1	1	1	71593.2
A0A452FAP5	Succinate--CoA ligase [GDP-forming] subunit beta, mitochondrial OS=Capra hircus OX=9925 GN=SUCLG2 PE=3 SV=1	SUCLG2	12.5	5	5	5	85411.2
A0A452FAS7	Myosin-9 OS=Capra hircus OX=9925 GN=MYH9 PE=3 SV=1	MYH9	22.66	41	41	32	403639
A0A452FAZ4	NAD-dependent protein deacetylase OS=Capra hircus OX=9925 GN=SIRT2 PE=3 SV=1	SIRT2	6.8	2	2	2	63049
A0A452FB05	DNA replication licensing factor MCM2 OS=Capra hircus OX=9925 GN=MCM2 PE=3 SV=1	MCM2	3.2	3	3	3	25879.1
A0A452FB72	Capping protein regulator and myosin 1 linker 1 OS=Capra hircus OX=9925 GN=CARMIL1 PE=3 SV=1	CARMIL1	0.84	1	1	1	11907.6
A0A452FC79	Exosome component 10 OS=Capra hircus OX=9925 GN=EXOSC10 PE=3 SV=1	EXOSC10	1.3	1	1	1	7303.03
A0A452FCH8	Nuclear cap binding protein subunit 1 OS=Capra hircus OX=9925 GN=NCBP1 PE=3 SV=1	NCBP1	1.26	1	1	1	12720.5
A0A452FCS4	COP9 signalosome subunit 5 OS=Capra hircus OX=9925 GN=COPS5 PE=3 SV=1	COPS5	5.39	2	2	2	34045.7
A0A452FCU2	Farnesyl pyrophosphate synthase OS=Capra hircus OX=9925 GN=FDPS PE=3 SV=1	FDPS	3.12	1	1	1	11686.8
A0A452FCW4	Delta-aminolevulinic acid dehydratase OS=Capra hircus OX=9925 GN=ALAD PE=3 SV=1	ALAD	3.01	1	1	0	11143.6
A0A452FD05	Protein transport protein sec16 OS=Capra hircus OX=9925 GN=SEC16A PE=3 SV=1	SEC16A	0.38	1	1	1	10768.7
A0A452FD52	Protein disulfide-isomerase A4 OS=Capra hircus OX=9925 GN=PDIA4 PE=3 SV=1	PDIA4	9.94	6	6	6	122919
A0A452FDS2	26S proteasome regulatory subunit 8 OS=Capra hircus OX=9925 GN=PSMC5 PE=3 SV=1	PSMC5	13.09	4	4	3	85316.3
A0A452FDT1	Torsin OS=Capra hircus OX=9925 GN=TOR1A PE=3 SV=1	TOR1A	3	1	1	1	21016.8
A0A452FEA7	Histone deacetylase 1 OS=Capra hircus OX=9925 GN=HDAC1 PE=3 SV=1	HDAC1	4.55	2	2	2	148284
A0A452FEG8	Succinate--CoA ligase [ADP/GDP-forming] subunit alpha, mitochondrial OS=Capra hircus OX=9925 GN=SUCLG1 PE=3 SV=1	SUCLG1	6.94	2	2	2	66791.9
A0A452FER7	Anamorsin OS=Capra hircus OX=9925 GN=CIAPIN1 PE=3 SV=1	CIAPIN1	3.54	1	1	1	18578
A0A452FER9	Keratin, type II cytoskeletal 7 OS=Capra hircus OX=9925 GN=KRT7 PE=3 SV=1	KRT7	13.95	7	3	2	31291800
A0A452FF96	Protein-glutamine gamma-glutamyltransferase K OS=Capra hircus OX=9925 GN=TGM1 PE=3 SV=1	TGM1	2.45	2	2	2	43979.2
A0A452FFG9	Desmocollin 2 OS=Capra hircus OX=9925 GN=DSC2 PE=4 SV=1	DSC2	1.98	2	2	2	13203.5
A0A452FFM4	Casein kinase II subunit alpha OS=Capra hircus OX=9925 GN=CSNK2A2 PE=3 SV=1	CSNK2A2	4.86	2	2	2	22333.9
A0A452FG05	Very-long-chain (3R)-3-hydroxyacyl-CoA dehydratase OS=Capra hircus OX=9925 GN=HACD3 PE=3 SV=1	HACD3	6.59	2	2	2	104994
A0A452FGT2	DNA topoisomerase 2 OS=Capra hircus OX=9925 GN=TOP2B PE=3 SV=1	TOP2B	3.85	6	6	6	29351
A0A452FGT4	SPARC OS=Capra hircus OX=9925 GN=SPARC PE=3 SV=1	SPARC	10.28	3	3	3	120760
A0A452FH59	Acetyl-CoA acetyltransferase, mitochondrial OS=Capra hircus OX=9925 GN=ACAT1 PE=3 SV=1	ACAT1	8.07	3	3	3	297857
A0A452FH66	ADP-ribosylation factor-like protein 2 OS=Capra hircus OX=9925 GN=ARL2 PE=3 SV=1	ARL2	21.74	4	4	4	71506.4
A0A452FHC1	Arginine--tRNA ligase, cytoplasmic OS=Capra hircus OX=9925 GN=RARS1 PE=3 SV=1	RARS1	11.67	7	7	7	95624.5
A0A452FHF1	Catalase OS=Capra hircus OX=9925 GN=CAT PE=3 SV=1	CAT	2.25	1	1	1	19011.5
A0A452FHJ3	Gelsolin OS=Capra hircus OX=9925 GN=GSN PE=3 SV=1	GSN	9.49	6	6	6	287773
A0A452FHU0	Mitochondrial amidoxime reducing component 2 OS=Capra hircus OX=9925 GN=MTARC2 PE=4 SV=1	MTARC2	2.68	1	1	1	22797.4
A0A452FHV2	Eukaryotic translation initiation factor 5 OS=Capra hircus OX=9925 GN=EIF5 PE=3 SV=1	EIF5	8.6	4	4	4	68043
A0A452FHX6	Ubiquitin-like modifier-activating enzyme 1 OS=Capra hircus OX=9925 GN=UBA1 PE=3 SV=1	UBA1	2.74	3	3	3	57986.9
A0A452FI11	Erlin OS=Capra hircus OX=9925 GN=ERLIN1 PE=3 SV=1	ERLIN1	3.47	1	1	1	18531.3
A0A452FI14	Apolipoprotein A-I OS=Capra hircus OX=9925 GN=APOA1 PE=3 SV=1	APOA1	27.92	8	8	8	2522550
A0A452FIJ2	Tubulin beta chain OS=Capra hircus OX=9925 GN=TUBB2B PE=3 SV=1	TUBB2B	39.33	15	2	2	482356
A0A452FIP5	RNA helicase OS=Capra hircus OX=9925 GN=DDX17 PE=3 SV=1	DDX17	17.83	12	6	6	65547.4
A0A452FIR8	Lysophosphatidylserine lipase ABHD12 OS=Capra hircus OX=9925 GN=ABHD12 PE=3 SV=1	ABHD12	2.01	1	1	0	27979.9
A0A452FIW1	PAT complex subunit CCDC47 OS=Capra hircus OX=9925 GN=CCDC47 PE=3 SV=1	CCDC47	2.07	1	1	1	26267.7
A0A452FJ15	Nucleoside diphosphate kinase OS=Capra hircus OX=9925 GN=NME2 PE=3 SV=1	NME2	20.39	3	3	3	124233
A0A452FJF7	Eukaryotic translation initiation factor 3 subunit I OS=Capra hircus OX=9925 GN=EIF3I PE=3 SV=1	EIF3I	6.77	2	2	2	23104.6
A0A452FJJ6	Fibronectin OS=Capra hircus OX=9925 GN=FN1 PE=4 SV=1	FN1	4.37	9	9	9	432971
A0A452FJL5	Calcyclin-binding protein OS=Capra hircus OX=9925 GN=CACYBP PE=4 SV=1	CACYBP	3.91	1	1	1	58344
A0A452FJV0	Cell migration inducing hyaluronidase 1 OS=Capra hircus OX=9925 GN=CEMIP PE=3 SV=1	CEMIP	0.82	1	1	1	14777.5
A0A452FK33	Calcium-transporting ATPase OS=Capra hircus OX=9925 GN=ATP2B4 PE=3 SV=1	ATP2B4	1.16	1	1	0	14205.5
A0A452FKE9	Acetyl-coenzyme A synthetase OS=Capra hircus OX=9925 GN=ACSS1 PE=3 SV=1	ACSS1	1.63	1	1	1	8930.31
A0A452FKN9	Transmembrane protein 97 OS=Capra hircus OX=9925 GN=TMEM97 PE=3 SV=1	TMEM97	4.55	1	1	1	27649.3
A0A452FKY8	S-adenosylmethionine-dependent nucleotide dehydratase RSAD2 OS=Capra hircus OX=9925 GN=RSAD2 PE=3 SV=1	RSAD2	9.09	3	3	3	147529
A0A452FL08	Sorting nexin-1 OS=Capra hircus OX=9925 GN=SNX1 PE=3 SV=1	SNX1	4.02	2	1	1	16962
A0A452FLI7	Eukaryotic translation initiation factor 3 subunit J OS=Capra hircus OX=9925 GN=EIF3J PE=3 SV=1	EIF3J	4.2	1	1	1	78986.7
A0A452FLJ9	Methionine aminopeptidase OS=Capra hircus OX=9925 GN=METAP1 PE=3 SV=1	METAP1	5.96	2	2	2	20145.7
A0A452FLW2	Phosphomannomutase OS=Capra hircus OX=9925 GN=PMM2 PE=3 SV=1	PMM2	4.51	1	1	1	36219.6
A0A452FM11	Tubulin beta chain OS=Capra hircus OX=9925 GN=TUBB4B PE=3 SV=1	TUBB4B	39.24	15	1	1	292805
A0A452FMC4	Bifunctional arginine demethylase and lysyl-hydroxylase JMJD6 OS=Capra hircus OX=9925 GN=JMJD6 PE=3 SV=1	JMJD6	2.42	1	1	1	14452
A0A452FMD3	Coatomer subunit beta' OS=Capra hircus OX=9925 GN=COPB2 PE=3 SV=1	COPB2	11.7	10	10	10	180387
A0A452FND2	Solute carrier family 29 member 1 (Augustine blood group) OS=Capra hircus OX=9925 GN=SLC29A1 PE=3 SV=1	SLC29A1	6.8	3	3	3	213083
A0A452FNG3	Solute carrier family 25 member 13 OS=Capra hircus OX=9925 GN=SLC25A13 PE=3 SV=1	SLC25A13	3.15	2	2	2	42794.4
A0A452FNG5	Heat shock protein HSP 90-alpha OS=Capra hircus OX=9925 GN=HSP90AA1 PE=3 SV=1	HSP90AA1	14.29	11	6	6	544838
A0A452FNM9	Transmembrane emp24 domain-containing protein 10 OS=Capra hircus OX=9925 GN=TMED10 PE=3 SV=1	TMED10	24.2	4	4	4	90156.4
A0A452FNP4	Sidoreflexin OS=Capra hircus OX=9925 GN=SFXN1 PE=3 SV=1	SFXN1	9.63	3	3	3	75315.9
A0A452FNW5	Calpain-1 catalytic subunit OS=Capra hircus OX=9925 GN=CAPN1 PE=3 SV=1	CAPN1	7.53	6	6	6	134638
A0A452FP41	Long-chain-fatty-acid--CoA ligase OS=Capra hircus OX=9925 GN=ACSL1 PE=3 SV=1	ACSL1	4.59	3	3	0	24224.4
A0A452FP98	UV excision repair protein RAD23 OS=Capra hircus OX=9925 GN=RAD23B PE=3 SV=1	RAD23B	4.66	2	2	2	50432.1
A0A452FPW8	enoyl-CoA hydratase OS=Capra hircus OX=9925 GN=HADHA PE=3 SV=1	HADHA	9.31	6	6	6	205277
A0A452FQE3	Malic enzyme OS=Capra hircus OX=9925 GN=ME1 PE=3 SV=1	ME1	1.58	1	1	1	33007.7
A0A452FQK2	Aminopeptidase OS=Capra hircus OX=9925 GN=NPEPPS PE=3 SV=1	NPEPPS	13.68	12	12	12	80068.4
A0A452FQM6	NADH dehydrogenase [ubiquinone] flavoprotein 1, mitochondrial OS=Capra hircus OX=9925 GN=NDUFV1 PE=3 SV=1	NDUFV1	6.47	3	3	3	87200.5
A0A452FQV5	Tyrosine-protein kinase OS=Capra hircus OX=9925 GN=CSK PE=3 SV=1	CSK	2.75	1	1	1	16716.3
A0A452FR55	glutamine--tRNA ligase OS=Capra hircus OX=9925 GN=QARS1 PE=3 SV=1	QARS1	5.16	4	4	4	68108.1
A0A452FR97	Phosphoglycerate mutase OS=Capra hircus OX=9925 GN=PGAM1 PE=3 SV=1	PGAM1	15.35	3	3	3	80191.9
A0A452FRC9	Heat shock 70 kDa protein 1-like OS=Capra hircus OX=9925 GN=HSPA1L PE=3 SV=1	HSPA1L	5.61	3	2	2	91722.3
A0A452FRJ3	CCHC-type zinc finger nucleic acid binding protein OS=Capra hircus OX=9925 GN=CNBP PE=4 SV=1	CNBP	10.24	2	2	2	38072.2
A0A452FRM6	Guided entry of tail-anchored proteins factor 3, ATPase OS=Capra hircus OX=9925 GN=ASNA1 PE=3 SV=1	ASNA1	5.46	2	2	2	43905.9
A0A452FS00	Eukaryotic translation initiation factor 3 subunit K OS=Capra hircus OX=9925 GN=EIF3K PE=3 SV=1	EIF3K	5.05	1	1	1	81752.4
A0A452FSH4	ATP-citrate synthase OS=Capra hircus OX=9925 GN=ACLY PE=3 SV=1	ACLY	0.82	1	1	1	26962.6
A0A452FST7	Microtubule-associated protein RP/EB family member 1 OS=Capra hircus OX=9925 GN=MAPRE1 PE=3 SV=1	MAPRE1	11.57	3	3	0	54700.3
A0A452FTD1	ATP binding cassette subfamily D member 3 OS=Capra hircus OX=9925 GN=ABCD3 PE=3 SV=1	ABCD3	3.2	2	2	2	18656.5
A0A452FTE2	complement subcomponent C1r OS=Capra hircus OX=9925 GN=C1R PE=4 SV=1	C1R	1.12	1	1	1	431426
A0A452FTE9	Guanine nucleotide-binding protein G(i) subunit alpha-1 OS=Capra hircus OX=9925 GN=GNAI1 PE=4 SV=1	GNAI1	8.47	3	1	1	14861.7
A0A452FTJ0	Calreticulin OS=Capra hircus OX=9925 GN=CALR PE=3 SV=1	CALR	2.64	1	1	1	11565.9
A0A452FTU7	Flotillin OS=Capra hircus OX=9925 GN=FLOT1 PE=3 SV=1	FLOT1	4.92	2	2	2	44918.4
A0A452FTY8	Arachidonate lipoxygenase 3 OS=Capra hircus OX=9925 GN=ALOXE3 PE=3 SV=1	ALOXE3	1.97	1	1	1	30429.7
A0A452FU71	Staphylococcal nuclease domain-containing protein OS=Capra hircus OX=9925 GN=SND1 PE=4 SV=1	SND1	17.25	15	15	15	296975
A0A452FUD2	Latent transforming growth factor beta binding protein 3 OS=Capra hircus OX=9925 GN=LTBP3 PE=4 SV=1	LTBP3	0.7	1	1	1	19447.8
A0A452FUH1	Very-long-chain (3R)-3-hydroxyacyl-CoA dehydratase OS=Capra hircus OX=9925 GN=HACD2 PE=3 SV=1	HACD2	4.82	1	1	1	54920.6
A0A452FUL8	phospholipid-hydroperoxide glutathione peroxidase OS=Capra hircus OX=9925 GN=GPX4 PE=3 SV=1	GPX4	5.79	1	1	1	123368
A0A452FUP0	Enolase-phosphatase E1 OS=Capra hircus OX=9925 GN=ENOPH1 PE=3 SV=1	ENOPH1	4.6	1	1	1	11081
A0A452FUU1	Polyadenylate-binding protein OS=Capra hircus OX=9925 GN=PABPC1 PE=3 SV=1	PABPC1	22.33	15	15	13	6176980
A0A452FUX8	Adducin 1 OS=Capra hircus OX=9925 GN=ADD1 PE=3 SV=1	ADD1	2.04	1	1	1	14296.9
A0A452FVJ0	V-type proton ATPase subunit a OS=Capra hircus OX=9925 GN=ATP6V0A1 PE=3 SV=1	ATP6V0A1	1.19	1	1	1	26491.1
A0A452FVL5	DNA ligase OS=Capra hircus OX=9925 GN=LIG3 PE=3 SV=1	LIG3	2.19	2	2	2	26613.8
A0A452FVR5	Gephyrin OS=Capra hircus OX=9925 GN=GPHN PE=3 SV=1	GPHN	1.52	1	1	1	12341.9
A0A452FVZ8	Trimeric intracellular cation channel type A OS=Capra hircus OX=9925 GN=TMEM38A PE=3 SV=1	TMEM38A	6.69	2	2	2	80626.4
A0A452FWQ6	Obg-like ATPase 1 OS=Capra hircus OX=9925 GN=OLA1 PE=3 SV=1	OLA1	4.96	2	2	1	105276
A0A452FWT0	Ubiquitin-conjugating enzyme E2 D2 OS=Capra hircus OX=9925 GN=UBE2D2 PE=3 SV=1	UBE2D2	7.48	1	1	0	267884
A0A452FWZ1	5'-3' exonuclease PLD3 OS=Capra hircus OX=9925 GN=PLD3 PE=3 SV=1	PLD3	8.37	4	4	4	164363
A0A452FX21	Prothrombin OS=Capra hircus OX=9925 GN=F2 PE=3 SV=1	F2	5.62	4	4	4	136418
A0A452FXC4	Eukaryotic initiation factor 4A-III OS=Capra hircus OX=9925 GN=EIF4A3 PE=3 SV=1	EIF4A3	18.25	7	5	5	199999
A0A452FXD6	Chloride intracellular channel protein OS=Capra hircus OX=9925 GN=CLIC1 PE=3 SV=1	CLIC1	28.63	6	6	6	325712
A0A452FXF1	NADH dehydrogenase [ubiquinone] iron-sulfur protein 2, mitochondrial OS=Capra hircus OX=9925 GN=NDUFS2 PE=3 SV=1	NDUFS2	10.37	5	5	5	172658
A0A452FXS3	Dolichol-phosphate mannosyltransferase subunit 1 OS=Capra hircus OX=9925 GN=DPM1 PE=3 SV=1	DPM1	12.69	3	3	3	88654
A0A452FY30	Squalene synthase OS=Capra hircus OX=9925 GN=FDFT1 PE=3 SV=1	FDFT1	2.4	1	1	1	17556.7
A0A452FY52	Aspartate aminotransferase OS=Capra hircus OX=9925 GN=GOT1 PE=3 SV=1	GOT1	10.41	4	4	4	76103.5
A0A452FYA3	Cap-specific mRNA (nucleoside-2'-O-)-methyltransferase 1 OS=Capra hircus OX=9925 GN=CMTR1 PE=4 SV=1	CMTR1	3.45	3	3	3	33877
A0A452FYB0	F-actin monooxygenase OS=Capra hircus OX=9925 GN=MICAL3 PE=3 SV=1	MICAL3	2.35	4	4	4	26698.3
A0A452FYB3	Keratin, type I cytoskeletal 19 OS=Capra hircus OX=9925 GN=KRT19 PE=3 SV=1	KRT19	12.53	6	1	1	226716
A0A452FYF4	F-actin monooxygenase OS=Capra hircus OX=9925 GN=MICAL2 PE=3 SV=1	MICAL2	3.83	4	1	1	49815.2
A0A452FYF6	GTP:AMP phosphotransferase AK3, mitochondrial OS=Capra hircus OX=9925 GN=AK3 PE=3 SV=1	AK3	8.37	2	2	2	32429.4
A0A452FYJ5	Dynactin subunit 1 OS=Capra hircus OX=9925 GN=DCTN1 PE=3 SV=1	DCTN1	6.1	7	7	7	44759.8
A0A452FYL3	Dynein cytoplasmic 1 heavy chain 1 OS=Capra hircus OX=9925 GN=DYNC1H1 PE=3 SV=1	DYNC1H1	8.36	37	37	37	157433
A0A452FYW5	Short/branched chain specific acyl-CoA dehydrogenase, mitochondrial OS=Capra hircus OX=9925 GN=ACADSB PE=3 SV=1	ACADSB	7.64	3	3	3	102625
A0A452FZ41	Dynein light intermediate chain OS=Capra hircus OX=9925 GN=DYNC1LI1 PE=3 SV=1	DYNC1LI1	5.15	2	2	2	60971
A0A452FZ49	Dolichyl-diphosphooligosaccharide--protein glycosyltransferase subunit STT3A OS=Capra hircus OX=9925 GN=STT3A PE=3 SV=1	STT3A	5.53	4	4	4	162680
A0A452FZ55	phosphoenolpyruvate carboxykinase (GTP) OS=Capra hircus OX=9925 GN=PCK2 PE=3 SV=1	PCK2	5.47	3	3	3	68334.2
A0A452FZ85	F-actin monooxygenase OS=Capra hircus OX=9925 GN=MICAL2 PE=3 SV=1	MICAL2	5.31	5	5	5	103353
A0A452FZL6	Amine oxidase OS=Capra hircus OX=9925 GN=MAOB PE=3 SV=1	MAOB	20.22	7	7	7	1140780
A0A452FZP6	Isoaspartyl peptidase/L-asparaginase OS=Capra hircus OX=9925 GN=ASRGL1 PE=3 SV=1	ASRGL1	3.56	1	1	1	25458
A0A452FZX0	Eukaryotic translation initiation factor 3 subunit C OS=Capra hircus OX=9925 GN=LOC102182187 PE=3 SV=1	LOC102182187	13.05	12	12	12	103067
A0A452FZX1	Interleukin enhancer binding factor 3 OS=Capra hircus OX=9925 GN=ILF3 PE=4 SV=1	ILF3	8.68	7	7	5	245682
A0A452FZY2	Cytospin-A OS=Capra hircus OX=9925 GN=SPECC1L PE=3 SV=1	SPECC1L	0.92	1	1	1	23602
A0A452G0P6	Keratin, type I cytoskeletal 10 OS=Capra hircus OX=9925 GN=KRT10 PE=3 SV=1	KRT10	12.23	9	8	2	43519900
A0A452G119	Tubulin alpha chain OS=Capra hircus OX=9925 GN=TUBA1C PE=3 SV=1	TUBA1C	33.18	10	2	2	135247
A0A452G134	UDP-glucose 6-dehydrogenase OS=Capra hircus OX=9925 GN=UGDH PE=3 SV=1	UGDH	6.48	3	3	3	171130
A0A452G192	Uridine 5'-monophosphate synthase OS=Capra hircus OX=9925 GN=UMPS PE=3 SV=1	UMPS	4.34	2	2	2	71796.4
A0A452G1E3	AP-2 complex subunit alpha OS=Capra hircus OX=9925 GN=AP2A1 PE=3 SV=1	AP2A1	16.85	17	17	17	542898
A0A452G1F9	Cytochrome P450 family 27 subfamily A member 1 OS=Capra hircus OX=9925 GN=CYP27A1 PE=3 SV=1	CYP27A1	7.82	4	4	4	162100
A0A452G1I8	Large ribosomal subunit protein uL24 OS=Capra hircus OX=9925 GN=RPL26 PE=3 SV=1	RPL26	29.66	5	5	2	243169
A0A452G1T7	Calcium-transporting ATPase OS=Capra hircus OX=9925 GN=ATP2A2 PE=3 SV=1	ATP2A2	9.13	8	8	8	153007
A0A452G2Q6	non-specific serine/threonine protein kinase OS=Capra hircus OX=9925 GN=CDC42BPB PE=3 SV=1	CDC42BPB	2.28	4	4	4	16658.2
A0A452G2X2	CDP-diacylglycerol--glycerol-3-phosphate 3-phosphatidyltransferase OS=Capra hircus OX=9925 GN=PGS1 PE=3 SV=1	PGS1	1.62	1	1	1	8121.96
A0A452G3A1	Stress-activated protein kinase JNK OS=Capra hircus OX=9925 GN=MAPK8 PE=3 SV=1	MAPK8	1.87	1	1	1	9493.69
A0A452G3B3	14-3-3 protein gamma OS=Capra hircus OX=9925 GN=YWHAG PE=3 SV=1	YWHAG	12.15	3	2	2	57265.2
A0A452G3I2	24-dehydrocholesterol reductase OS=Capra hircus OX=9925 GN=DHCR24 PE=4 SV=1	DHCR24	5.23	3	3	3	64008.9
A0A452G3J7	Tubulin beta chain OS=Capra hircus OX=9925 GN=TUBB2A PE=3 SV=1	TUBB2A	39.33	15	1	1	165717
A0A452G3K6	mitogen-activated protein kinase kinase OS=Capra hircus OX=9925 GN=MAP2K4 PE=3 SV=1	MAP2K4	2.43	1	1	1	9497.74
A0A452G3S8	Tubulin beta chain OS=Capra hircus OX=9925 GN=TUBB PE=3 SV=1	TUBB	39.41	15	15	15	1815550
A0A452G3U7	Protein kinase cAMP-dependent type II regulatory subunit beta OS=Capra hircus OX=9925 GN=PRKAR2B PE=3 SV=1	PRKAR2B	8.87	3	3	2	76213.3
A0A452G3V6	Collagen type I alpha 2 chain OS=Capra hircus OX=9925 GN=COL1A2 PE=4 SV=1	COL1A2	2.84	2	2	2	47588.8
A0A452G483	Nuclear cap-binding protein subunit 2 OS=Capra hircus OX=9925 GN=NCBP2 PE=3 SV=1	NCBP2	7.01	1	1	1	35196.6
A0A452G4D6	T-complex protein 1 subunit beta OS=Capra hircus OX=9925 GN=CCT2 PE=3 SV=1	CCT2	14.39	6	6	6	252544
A0A452G4Y4	Clathrin heavy chain OS=Capra hircus OX=9925 GN=CLTC PE=3 SV=1	CLTC	20.32	28	28	28	619726
A0A452G5P0	Alpha-1,4 glucan phosphorylase OS=Capra hircus OX=9925 GN=PYGB PE=3 SV=1	PYGB	6.52	6	6	6	120817
A0A452G5R0	non-specific serine/threonine protein kinase OS=Capra hircus OX=9925 GN=NUAK1 PE=3 SV=1	NUAK1	4.38	3	3	3	47645.5
A0A452G600	RNA helicase OS=Capra hircus OX=9925 GN=DDX6 PE=3 SV=1	DDX6	6.63	3	3	3	105238
A0A452G6D2	6-phosphogluconate dehydrogenase, decarboxylating OS=Capra hircus OX=9925 GN=PGD PE=3 SV=1	PGD	9.09	4	4	4	156259
A0A452G6E2	Peptidyl-cysteine S-nitrosylase GAPDH OS=Capra hircus OX=9925 PE=3 SV=1	--	2.94	1	1	1	6876440
A0A452G6N7	Syntaxin 5 OS=Capra hircus OX=9925 GN=STX5 PE=3 SV=1	STX5	2.82	1	1	1	18432.6
A0A452G6Q8	Replication protein A subunit OS=Capra hircus OX=9925 GN=RPA1 PE=3 SV=1	RPA1	2.92	2	2	2	27688.1
A0A452G6W1	formate--tetrahydrofolate ligase OS=Capra hircus OX=9925 GN=MTHFD1L PE=3 SV=1	MTHFD1L	7.38	7	7	7	74422.6
A0A452G744	RNA helicase OS=Capra hircus OX=9925 GN=DHX15 PE=3 SV=1	DHX15	6.92	5	5	5	88870.2
A0A452G758	Copine 1 OS=Capra hircus OX=9925 GN=CPNE1 PE=3 SV=1	CPNE1	8.01	4	4	4	60429.5
A0A452G776	Signal recognition particle 54 kDa protein OS=Capra hircus OX=9925 GN=SRP54 PE=3 SV=1	SRP54	4.37	2	2	2	52224.2
A0A452G819	Protein transport protein SEC23 OS=Capra hircus OX=9925 GN=SEC23A PE=3 SV=1	SEC23A	4.97	3	3	3	76474.7
A0A452G8A9	SUMO-activating enzyme subunit 1 OS=Capra hircus OX=9925 GN=SAE1 PE=3 SV=1	SAE1	12.43	4	4	4	35534.5
A0A452G8B4	single-stranded DNA cytosine deaminase OS=Capra hircus OX=9925 GN=LOC102184324 PE=3 SV=1	LOC102184324	4.55	2	2	2	23531.6
A0A452G8M5	CTP synthase OS=Capra hircus OX=9925 GN=CTPS1 PE=3 SV=1	CTPS1	15.23	8	8	8	204301
A0A452G8Q9	Tubulin beta chain OS=Capra hircus OX=9925 GN=TUBB3 PE=3 SV=1	TUBB3	23.69	10	1	1	109999
A0A452G8Y9	ADP/ATP translocase OS=Capra hircus OX=9925 GN=SLC25A4 PE=3 SV=1	SLC25A4	15.44	4	3	3	82969.4
A0A452G982	Cortactin OS=Capra hircus OX=9925 GN=CTTN PE=4 SV=1	CTTN	7.22	3	3	3	107847
A0A452G9K5	Keratin, type II cytoskeletal 1 OS=Capra hircus OX=9925 GN=KRT1 PE=3 SV=1	KRT1	10.34	7	3	3	87211100
A0A452G9U4	Alpha-1,4 glucan phosphorylase OS=Capra hircus OX=9925 GN=PYGL PE=3 SV=1	PYGL	8.81	7	7	7	208265
A0A452GA81	RNA-splicing ligase RtcB homolog OS=Capra hircus OX=9925 GN=RTCB PE=3 SV=1	RTCB	27.92	11	11	11	213105
A0A452GA99	SAM and HD domain containing deoxynucleoside triphosphate triphosphohydrolase 1 OS=Capra hircus OX=9925 GN=SAMHD1 PE=3 SV=1	SAMHD1	1.49	1	1	1	22682.3
A0A452GAB9	Ras-related protein Rab-14 OS=Capra hircus OX=9925 GN=RAB14 PE=3 SV=1	RAB14	25.12	5	5	4	1228560
A0A452GAG0	Protein AMBP OS=Capra hircus OX=9925 GN=AMBP PE=3 SV=1	AMBP	8.02	2	2	2	297156
A0A452GAJ0	Methionine adenosyltransferase 2 subunit beta OS=Capra hircus OX=9925 GN=MAT2B PE=3 SV=1	MAT2B	6.89	2	2	2	52843.9
A0A452GB36	Endophilin-A2 OS=Capra hircus OX=9925 GN=SH3GL1 PE=3 SV=1	SH3GL1	5.71	2	2	2	35637.7
A0A452GBA8	DNA replication licensing factor MCM7 OS=Capra hircus OX=9925 GN=MCM7 PE=3 SV=1	MCM7	3.06	2	2	2	29726.5
D3K382	Protein disulfide-isomerase OS=Capra hircus OX=9925 GN=Pdia3 PE=2 SV=1	Pdia3	24.55	11	11	11	1569940
F6M7A9	Heme oxygenase 1 OS=Capra hircus OX=9925 GN=HMOX1 PE=2 SV=1	HMOX1	7.99	2	2	2	44378.2
M4NBE4	78 kDa glucose-regulated protein OS=Capra hircus OX=9925 GN=HSPA5 PE=2 SV=1	HSPA5	15.88	8	7	7	367271
M9UU16	Insulin-like growth factor-binding protein 5 OS=Capra hircus OX=9925 GN=IGFBP-5 PE=2 SV=1	IGFBP-5	3.31	1	1	1	92976.5
P24953	Cytochrome b OS=Capra hircus OX=9925 GN=MT-CYB PE=3 SV=1	MT-CYB	2.37	1	1	1	55181.8
Q32643	ATP synthase protein 8 OS=Capra hircus OX=9925 GN=MT-ATP8 PE=3 SV=1	MT-ATP8	12.31	1	1	1	50678.4
A0A075VRE8	Retinol binding protein 1 (Fragment) OS=Capra hircus OX=9925 GN=CRBP1 PE=2 SV=1	CRBP1	20.74	3	3	3	61177.2
A0A097C2Z0	60S acidic ribosomal protein P0 OS=Capra hircus OX=9925 GN=RPLP0 PE=2 SV=1	RPLP0	16.35	4	4	4	408072
A0A097C2Z1	14-3-3 protein zeta/delta (Fragment) OS=Capra hircus OX=9925 GN=YWHAZ PE=2 SV=1	YWHAZ	28.16	6	4	4	216824
A0A0A7CPQ3	Cellular retinoic acid-binding protein 2 OS=Capra hircus OX=9925 GN=CRABP2 PE=2 SV=1	CRABP2	24.64	3	3	3	133766
A0A1B2VWD4	Ragulator complex protein LAMTOR3 OS=Capra hircus OX=9925 GN=LAMTOR3 PE=2 SV=1	LAMTOR3	8.06	1	1	1	32863.4
A0A3B8DGC7	AP-1 complex subunit mu-1 OS=Capra hircus OX=9925 GN=AP1M1 PE=2 SV=1	AP1M1	9.93	4	4	4	99951.9
A0A452DJQ6	Apoptosis inducing factor mitochondria associated 1 OS=Capra hircus OX=9925 GN=AIFM1 PE=3 SV=1	AIFM1	1.81	1	1	1	9017.35
A0A452DJW3	long-chain-fatty-acid--CoA ligase OS=Capra hircus OX=9925 GN=ACSL4 PE=3 SV=1	ACSL4	9.7	6	6	6	158844
A0A452DJW6	Annexin OS=Capra hircus OX=9925 GN=LOC102176495 PE=3 SV=1	LOC102176495	26.91	9	9	9	842741
A0A452DK40	Annexin OS=Capra hircus OX=9925 GN=ANXA7 PE=3 SV=1	ANXA7	14.48	6	6	6	65368.3
A0A452DK42	RAB31, member RAS oncogene family OS=Capra hircus OX=9925 GN=RAB31 PE=3 SV=1	RAB31	5.64	1	1	0	24645.9
A0A452DK67	Pyruvate dehydrogenase E1 component subunit alpha OS=Capra hircus OX=9925 GN=PDHA1 PE=4 SV=1	PDHA1	9.92	4	4	2	155656
A0A452DK89	Small ribosomal subunit protein bS16m OS=Capra hircus OX=9925 GN=CFAP70 PE=3 SV=1	CFAP70	7.58	1	1	1	13265.9
A0A452DKD8	PTMS OS=Capra hircus OX=9925 PE=3 SV=1	--	13.25	1	1	1	81977.8
A0A452DKJ9	RNA helicase OS=Capra hircus OX=9925 GN=DDX21 PE=3 SV=1	DDX21	8.49	6	6	6	41917.8
A0A452DKP0	Glutamate dehydrogenase OS=Capra hircus OX=9925 GN=GLUD1 PE=3 SV=1	GLUD1	5.19	3	3	3	28309.9
A0A452DKP3	Cytochrome b5 OS=Capra hircus OX=9925 GN=CYB5A PE=3 SV=1	CYB5A	7.26	1	1	1	56517.1
A0A452DKS1	Syntaxin-binding protein 2 OS=Capra hircus OX=9925 GN=LOC108635390 PE=3 SV=1	LOC108635390	2.09	1	1	1	21501.1
A0A452DKT9	SEC24 homolog C, COPII coat complex component OS=Capra hircus OX=9925 GN=SEC24C PE=3 SV=1	SEC24C	0.91	1	1	1	19665.5
A0A452DKZ4	Mitochondrial import inner membrane translocase subunit Tim21 OS=Capra hircus OX=9925 GN=TIMM21 PE=3 SV=1	TIMM21	9.84	2	2	2	24153
A0A452DKZ8	RRM domain-containing protein OS=Capra hircus OX=9925 GN=NONO PE=4 SV=1	NONO	13.83	6	6	6	54011.9
A0A452DL64	GTP binding protein 6 (putative) OS=Capra hircus OX=9925 GN=GTPBP6 PE=4 SV=1	GTPBP6	2.12	1	1	1	9791.12
A0A452DL66	Cysteine rich protein 1 OS=Capra hircus OX=9925 GN=CRIP1 PE=4 SV=1	CRIP1	10.39	1	1	1	40820.7
A0A452DL82	Annexin OS=Capra hircus OX=9925 GN=ANXA11 PE=3 SV=1	ANXA11	9.15	5	4	4	317522
A0A452DLH9	E2 ubiquitin-conjugating enzyme OS=Capra hircus OX=9925 GN=UBE2L3 PE=3 SV=1	UBE2L3	12.33	2	2	2	79456.6
A0A452DLR5	Pseudouridine synthase 1 OS=Capra hircus OX=9925 GN=PUS1 PE=3 SV=1	PUS1	2.5	1	1	1	4958.51
A0A452DLS0	Endoplasmic reticulum-Golgi intermediate compartment protein OS=Capra hircus OX=9925 GN=ERGIC1 PE=3 SV=1	ERGIC1	19.52	6	6	6	122414
A0A452DLU2	mannose-1-phosphate guanylyltransferase OS=Capra hircus OX=9925 GN=GMPPB PE=3 SV=1	GMPPB	6.11	2	2	2	26193.3
A0A452DLW2	Microtubule-associated protein OS=Capra hircus OX=9925 GN=MAP2 PE=4 SV=1	MAP2	2.33	1	1	1	11063.5
A0A452DLY1	Large ribosomal subunit protein uL4m OS=Capra hircus OX=9925 GN=MRPL4 PE=3 SV=1	MRPL4	2.72	1	1	1	159576
A0A452DM45	Cytochrome c domain-containing protein OS=Capra hircus OX=9925 PE=3 SV=1	--	10.48	1	1	0	42338.8
A0A452DM79	H1.5 linker histone, cluster member OS=Capra hircus OX=9925 GN=H1-5 PE=3 SV=1	H1-5	5.75	2	2	2	975288
A0A452DM81	Large ribosomal subunit protein uL15m OS=Capra hircus OX=9925 GN=MRPL15 PE=3 SV=1	MRPL15	16.84	5	5	5	486625
A0A452DMB4	DnaJ heat shock protein family (Hsp40) member B12 OS=Capra hircus OX=9925 GN=DNAJB12 PE=4 SV=1	DNAJB12	2.93	1	1	1	15794.3
A0A452DMG3	Protein ABHD13 OS=Capra hircus OX=9925 GN=ABHD13 PE=3 SV=1	ABHD13	5.04	2	2	2	28952
A0A452DMJ8	Dolichyl-diphosphooligosaccharide--protein glycosyltransferase subunit 2 OS=Capra hircus OX=9925 GN=RPN2 PE=3 SV=1	RPN2	10.35	4	4	4	84936.8
A0A452DMN4	Coiled-coil domain-containing protein 80 OS=Capra hircus OX=9925 GN=CCDC80 PE=3 SV=1	CCDC80	5.59	5	5	5	91106.9
A0A452DMN7	40S ribosomal protein S6 OS=Capra hircus OX=9925 GN=LOC108637410 PE=3 SV=1	LOC108637410	14.46	3	3	2	937405
A0A452DMP9	Histone H2B OS=Capra hircus OX=9925 GN=LOC102178318 PE=3 SV=1	LOC102178318	16.67	3	3	3	1467710
A0A452DMW4	60S ribosomal protein L13 OS=Capra hircus OX=9925 GN=RPL13 PE=3 SV=1	RPL13	24.64	6	6	0	1986530
A0A452DMX8	DRBM domain-containing protein OS=Capra hircus OX=9925 GN=STAU1 PE=4 SV=1	STAU1	4.33	2	2	2	21459.8
A0A452DMY4	RAB9A, member RAS oncogene family OS=Capra hircus OX=9925 GN=RAB9A PE=3 SV=1	RAB9A	5.42	1	1	0	25157.7
A0A452DN51	Trafficking protein particle complex subunit 5 OS=Capra hircus OX=9925 GN=TRAPPC5 PE=3 SV=1	TRAPPC5	5.32	1	1	1	61560.8
A0A452DN77	Phosphatidylinositol transfer protein beta isoform OS=Capra hircus OX=9925 GN=PITPNB PE=3 SV=1	PITPNB	16.18	4	4	4	27392.2
A0A452DNG1	Eukaryotic translation initiation factor 1 OS=Capra hircus OX=9925 PE=3 SV=1	--	17.02	1	1	1	28154.7
A0A452DNL3	G protein subunit beta 2 OS=Capra hircus OX=9925 GN=GNB2 PE=3 SV=1	GNB2	12.65	4	1	1	89790.5
A0A452DNR6	Serpin H1 OS=Capra hircus OX=9925 GN=SERPINH1 PE=3 SV=1	SERPINH1	13.88	5	5	5	401520
A0A452DNS3	GPI-anchor transamidase OS=Capra hircus OX=9925 GN=PIGK PE=3 SV=1	PIGK	5.82	2	2	2	26902.4
A0A452DNY6	Y-box-binding protein 1 OS=Capra hircus OX=9925 GN=LOC102186417 PE=3 SV=1	LOC102186417	3.53	1	1	0	47264.8
A0A452DP35	L-lactate dehydrogenase OS=Capra hircus OX=9925 PE=3 SV=1	--	25.9	8	8	8	1468280
A0A452DP98	leucine--tRNA ligase OS=Capra hircus OX=9925 GN=LARS2 PE=3 SV=1	LARS2	2.99	3	3	3	115124
A0A452DPA5	CD59 glycoprotein OS=Capra hircus OX=9925 GN=CD59 PE=4 SV=1	CD59	7.38	1	1	1	22794.3
A0A452DPE1	ADP ribosylation factor like GTPase 8A OS=Capra hircus OX=9925 GN=ARL8A PE=3 SV=1	ARL8A	10.22	2	1	1	55307.1
A0A452DPE5	Ribosomal protein L10 like OS=Capra hircus OX=9925 GN=RPL10L PE=3 SV=1	RPL10L	15.42	3	3	0	1474490
A0A452DPL6	Sorting nexin-3 OS=Capra hircus OX=9925 GN=SNX3 PE=3 SV=1	SNX3	17.9	4	4	4	158751
A0A452DQ02	Proteasome 26S subunit, non-ATPase 3 OS=Capra hircus OX=9925 GN=PSMD3 PE=3 SV=1	PSMD3	13.41	8	8	8	160734
A0A452DQ27	Ubiquitin-conjugating enzyme E2 Z OS=Capra hircus OX=9925 GN=UBE2Z PE=4 SV=1	UBE2Z	2.81	1	1	1	15817.9
A0A452DQ46	Cytochrome c oxidase subunit 7C, mitochondrial OS=Capra hircus OX=9925 GN=LOC102170877 PE=3 SV=1	LOC102170877	14.29	1	1	1	43453.4
A0A452DQ83	Small nuclear ribonucleoprotein E OS=Capra hircus OX=9925 PE=3 SV=1	--	11.96	1	1	1	216972
A0A452DQ87	Drebrin 1 OS=Capra hircus OX=9925 GN=DBN1 PE=4 SV=1	DBN1	2.83	1	1	1	35228.1
A0A452DQ90	Clustered mitochondria protein homolog OS=Capra hircus OX=9925 GN=CLUH PE=3 SV=1	CLUH	0.67	1	1	1	11932.6
A0A452DQ95	Large ribosomal subunit protein uL29 OS=Capra hircus OX=9925 PE=3 SV=1	--	8.55	1	1	1	1103340
A0A452DQF1	Ras-related protein Rab-4B OS=Capra hircus OX=9925 GN=RAB4B PE=3 SV=1	RAB4B	17.77	3	2	2	18994
A0A452DQG8	FUS RNA binding protein OS=Capra hircus OX=9925 GN=FUS PE=3 SV=1	FUS	7.78	3	3	2	867581
A0A452DQH4	60S ribosomal protein L7a OS=Capra hircus OX=9925 GN=RPL7A PE=3 SV=1	RPL7A	33.74	7	7	7	4081800
A0A452DQI1	Ribosome biogenesis protein NSA2 homolog OS=Capra hircus OX=9925 PE=3 SV=1	--	8.17	2	2	2	137378
A0A452DQL0	vesicle-fusing ATPase OS=Capra hircus OX=9925 GN=VPS4B PE=3 SV=1	VPS4B	2.25	1	1	1	31018.3
A0A452DQL4	Mitochondrial ribosomal protein S18C OS=Capra hircus OX=9925 GN=MRPS18C PE=3 SV=1	MRPS18C	10.08	1	1	1	26522.2
A0A452DQS6	Ras-related protein Rab-21 OS=Capra hircus OX=9925 GN=RAB21 PE=3 SV=1	RAB21	14.41	3	3	3	70640.9
A0A452DQU6	proline--tRNA ligase OS=Capra hircus OX=9925 GN=PARS2 PE=4 SV=1	PARS2	1.89	1	1	1	5755.69
A0A452DQZ4	Ras-related GTP-binding protein OS=Capra hircus OX=9925 GN=RRAGA PE=3 SV=1	RRAGA	12.14	4	4	4	66504.4
A0A452DR46	Large ribosomal subunit protein uL14 OS=Capra hircus OX=9925 GN=LOC102169182 PE=3 SV=1	LOC102169182	14.29	1	1	1	61033.6
A0A452DR50	Tudor domain-containing protein 7 OS=Capra hircus OX=9925 GN=TDRD7 PE=3 SV=1	TDRD7	0.91	1	1	1	29304.4
A0A452DR69	Small ribosomal subunit protein uS12 OS=Capra hircus OX=9925 PE=3 SV=1	--	7.69	1	1	1	39315.5
A0A452DR84	40S ribosomal protein S25 OS=Capra hircus OX=9925 PE=3 SV=1	--	8.87	2	2	2	149583
A0A452DR85	Ribosomal protein OS=Capra hircus OX=9925 GN=LOC102181791 PE=3 SV=1	LOC102181791	12.9	2	2	2	111006
A0A452DRA9	Large ribosomal subunit protein eL33 OS=Capra hircus OX=9925 GN=LOC102169908 PE=3 SV=1	LOC102169908	19.09	2	2	2	102311
A0A452DRC0	galactokinase OS=Capra hircus OX=9925 GN=GALK1 PE=3 SV=1	GALK1	5.1	2	2	2	41743.5
A0A452DRK4	Secretory carrier-associated membrane protein OS=Capra hircus OX=9925 GN=SCAMP3 PE=3 SV=1	SCAMP3	3.75	1	1	1	29521.2
A0A452DRS3	60S ribosomal protein L29 OS=Capra hircus OX=9925 GN=LOC102178435 PE=3 SV=1	LOC102178435	8.55	2	2	2	73820.5
A0A452DRZ4	CYRIA/CYRIB Rac1 binding domain-containing protein OS=Capra hircus OX=9925 GN=CYRIB PE=3 SV=1	CYRIB	2.86	1	1	1	14810.7
A0A452DS03	ADP-ribosylation factor OS=Capra hircus OX=9925 GN=LOC108633910 PE=3 SV=1	LOC108633910	27.22	4	1	1	237877
A0A452DS50	Round spermatid basic protein 1 like OS=Capra hircus OX=9925 GN=RSBN1L PE=3 SV=1	RSBN1L	1.67	1	1	1	7693.62
A0A452DS71	IMP U3 small nucleolar ribonucleoprotein 3 OS=Capra hircus OX=9925 GN=IMP3 PE=3 SV=1	IMP3	5.43	1	1	1	63022
A0A452DS80	RNA helicase OS=Capra hircus OX=9925 GN=DDX19B PE=4 SV=1	DDX19B	4.53	2	2	2	56599.4
A0A452DSA7	SURF1-like protein OS=Capra hircus OX=9925 GN=SURF1 PE=3 SV=1	SURF1	8.01	2	2	2	35647.1
A0A452DSE1	H1.4 linker histone, cluster member OS=Capra hircus OX=9925 GN=H1-4 PE=3 SV=1	H1-4	11.42	4	4	0	4428360
A0A452DSE7	Iron-sulfur clusters transporter ABCB7, mitochondrial OS=Capra hircus OX=9925 GN=ABCB7 PE=4 SV=1	ABCB7	1.34	1	1	1	34157.2
A0A452DSJ4	3-methyl-2-oxobutanoate dehydrogenase (2-methylpropanoyl-transferring) OS=Capra hircus OX=9925 GN=BCKDHB PE=4 SV=1	BCKDHB	2.81	1	1	1	33808.2
A0A452DSL4	Large ribosomal subunit protein eL21 OS=Capra hircus OX=9925 GN=LOC102177244 PE=3 SV=1	LOC102177244	16.25	2	2	2	103876
A0A452DST8	E2 ubiquitin-conjugating enzyme OS=Capra hircus OX=9925 GN=UBE2G2 PE=3 SV=1	UBE2G2	5.59	1	1	1	13940.8
A0A452DSV2	Protein kish OS=Capra hircus OX=9925 PE=3 SV=1	--	12.5	1	1	1	86089.6
A0A452DSY7	Ribosome production factor 1 OS=Capra hircus OX=9925 GN=LOC108636538 PE=4 SV=1	LOC108636538	2.58	1	1	1	15142
A0A452DSZ5	DNA-directed RNA polymerases I, II, and III subunit RPABC3 OS=Capra hircus OX=9925 GN=POLR2H PE=3 SV=1	POLR2H	8.67	1	1	1	10825.6
A0A452DT18	Zyxin OS=Capra hircus OX=9925 GN=ZYX PE=3 SV=1	ZYX	6.08	3	3	3	135481
A0A452DT26	26S proteasome non-ATPase regulatory subunit 13 OS=Capra hircus OX=9925 GN=PSMD13 PE=3 SV=1	PSMD13	12.77	5	5	5	141321
A0A452DT28	D-2-hydroxyglutarate dehydrogenase, mitochondrial OS=Capra hircus OX=9925 GN=LOC102191395 PE=3 SV=1	LOC102191395	3.76	2	2	2	24639.2
A0A452DT37	UDP-glucose glycoprotein glucosyltransferase 2 OS=Capra hircus OX=9925 GN=UGGT2 PE=3 SV=1	UGGT2	2.51	4	3	3	51496.2
A0A452DT51	40S ribosomal protein S25 OS=Capra hircus OX=9925 GN=LOC102183068 PE=3 SV=1	LOC102183068	8.8	2	2	2	1101550
A0A452DT65	GTP-binding nuclear protein Ran OS=Capra hircus OX=9925 GN=LOC108637516 PE=3 SV=1	LOC108637516	23.15	4	4	4	814137
A0A452DTA0	Alanyl-tRNA synthetase domain containing 1 OS=Capra hircus OX=9925 GN=AARSD1 PE=3 SV=1	AARSD1	2.31	1	1	1	21495.2
A0A452DTD2	2-oxoglutarate dehydrogenase complex component E1 OS=Capra hircus OX=9925 GN=OGDH PE=3 SV=1	OGDH	4.24	4	4	1	46151.9
A0A452DTF4	Brain abundant membrane attached signal protein 1 OS=Capra hircus OX=9925 GN=BASP1 PE=3 SV=1	BASP1	10.96	2	2	2	31047.4
A0A452DTH7	Complement factor I OS=Capra hircus OX=9925 GN=CFI PE=4 SV=1	CFI	2.1	1	1	1	15721.2
A0A452DTS4	Dynein light chain Tctex-type 3 OS=Capra hircus OX=9925 GN=DYNLT3 PE=3 SV=1	DYNLT3	8.55	1	1	1	82371.3
A0A452DTT2	AP-1 complex subunit gamma OS=Capra hircus OX=9925 GN=AP1G1 PE=3 SV=1	AP1G1	2.31	2	2	2	63907.2
A0A452DTV6	Reticulon OS=Capra hircus OX=9925 GN=RTN4 PE=4 SV=1	RTN4	12.06	2	2	2	15551.1
A0A452DTY5	GTPase activating protein and VPS9 domains 1 OS=Capra hircus OX=9925 GN=GAPVD1 PE=3 SV=1	GAPVD1	8.42	11	11	11	309724
A0A452DU05	Epoxide hydrolase 2 OS=Capra hircus OX=9925 GN=EPHX2 PE=3 SV=1	EPHX2	5.77	3	3	3	27689.8
A0A452DU06	Sorting nexin-2 OS=Capra hircus OX=9925 GN=SNX2 PE=3 SV=1	SNX2	5.97	3	3	3	35447.4
A0A452DU46	Leiomodin 1 OS=Capra hircus OX=9925 GN=LMOD1 PE=4 SV=1	LMOD1	1.57	1	1	1	17411.3
A0A452DU82	Scaffold attachment factor B OS=Capra hircus OX=9925 GN=SAFB PE=4 SV=1	SAFB	4.67	5	5	5	156436
A0A452DUH4	Zinc finger protein 512 OS=Capra hircus OX=9925 GN=ZNF512 PE=3 SV=1	ZNF512	4.06	2	2	2	18653.5
A0A452DUK4	Cell cycle and apoptosis regulator 2 OS=Capra hircus OX=9925 GN=CCAR2 PE=4 SV=1	CCAR2	3.99	3	3	3	129780
A0A452DUP3	Dolichyl-diphosphooligosaccharide--protein glycosyltransferase subunit 1 OS=Capra hircus OX=9925 GN=RPN1 PE=3 SV=1	RPN1	11.67	6	6	6	107523
A0A452DUU7	BRICK1 subunit of SCAR/WAVE actin nucleating complex OS=Capra hircus OX=9925 PE=3 SV=1	--	14.67	1	1	1	25777
A0A452DUW0	Sidoreflexin OS=Capra hircus OX=9925 GN=SFXN3 PE=3 SV=1	SFXN3	7.17	2	2	2	50972.8
A0A452DUW8	Histone H2A OS=Capra hircus OX=9925 GN=H2AJ PE=3 SV=1	H2AJ	8.53	1	1	1	17001
A0A452DV11	Serine/threonine-protein phosphatase 2A 55 kDa regulatory subunit B OS=Capra hircus OX=9925 GN=PPP2R2A PE=3 SV=1	PPP2R2A	10.94	4	4	4	64340.5
A0A452DV72	3'-phosphoadenosine 5'-phosphosulfate synthase 1 OS=Capra hircus OX=9925 GN=PAPSS1 PE=3 SV=1	PAPSS1	6.25	4	4	4	62329.2
A0A452DVC4	Arp2/3 complex 34 kDa subunit OS=Capra hircus OX=9925 GN=ARPC2 PE=3 SV=1	ARPC2	16.67	5	5	5	35923.5
A0A452DVD7	Transmembrane protein 214 OS=Capra hircus OX=9925 GN=TMEM214 PE=3 SV=1	TMEM214	7.71	5	5	5	25853.1
A0A452DVG1	Treacle ribosome biogenesis factor 1 OS=Capra hircus OX=9925 GN=TCOF1 PE=4 SV=1	TCOF1	3.24	4	4	4	662849
A0A452DVG2	Dysferlin OS=Capra hircus OX=9925 GN=DYSF PE=3 SV=1	DYSF	2.8	6	6	6	46850.9
A0A452DVH7	Zinc finger protein 622 OS=Capra hircus OX=9925 GN=ZNF622 PE=3 SV=1	ZNF622	2.77	1	1	1	20045.6
A0A452DVK1	Zinc finger RNA-binding protein OS=Capra hircus OX=9925 GN=ZFR PE=4 SV=1	ZFR	0.93	1	1	1	15740.4
A0A452DVK6	Major vault protein OS=Capra hircus OX=9925 GN=MVP PE=4 SV=1	MVP	9.66	8	8	8	92934.4
A0A452DVN5	Protein RER1 OS=Capra hircus OX=9925 GN=RER1 PE=3 SV=1	RER1	6.63	1	1	1	17218.5
A0A452DVS5	Protein transport protein Sec61 subunit beta OS=Capra hircus OX=9925 PE=3 SV=1	--	26.04	2	1	1	210046
A0A452DVZ4	Alpha-fetoprotein OS=Capra hircus OX=9925 GN=AFP PE=4 SV=1	AFP	8.82	5	5	5	283796
A0A452DW17	Serine/threonine-protein phosphatase OS=Capra hircus OX=9925 GN=PPP2CB PE=3 SV=1	PPP2CB	12.94	3	3	3	452729
A0A452DW18	Profilin OS=Capra hircus OX=9925 PE=3 SV=1	--	20	2	2	2	380772
A0A452DW40	inorganic diphosphatase OS=Capra hircus OX=9925 GN=PPA2 PE=3 SV=1	PPA2	3.8	1	1	1	43693.2
A0A452DW54	Proteasome activator complex subunit 3 OS=Capra hircus OX=9925 GN=PSME3 PE=3 SV=1	PSME3	11.65	3	3	3	26252.1
A0A452DW82	26S proteasome non-ATPase regulatory subunit 11 OS=Capra hircus OX=9925 GN=PSMD11 PE=3 SV=1	PSMD11	12.8	5	5	5	88397.3
A0A452DWA1	ER membrane protein complex subunit 6 OS=Capra hircus OX=9925 GN=EMC6 PE=3 SV=1	EMC6	10.91	1	1	1	97630.6
A0A452DWB6	Small ribosomal subunit protein eS1 OS=Capra hircus OX=9925 GN=RPS3A PE=3 SV=1	RPS3A	16.67	4	4	2	996946
A0A452DWG5	Synaptogyrin OS=Capra hircus OX=9925 GN=SYNGR2 PE=3 SV=1	SYNGR2	5.36	1	1	1	30709.2
A0A452DWG6	MARVEL domain-containing protein OS=Capra hircus OX=9925 GN=MYADM PE=3 SV=1	MYADM	3.11	1	1	1	149800
A0A452DWM3	Large ribosomal subunit protein uL30 OS=Capra hircus OX=9925 GN=RPL7 PE=3 SV=1	RPL7	36.22	12	12	11	23106900
A0A452DWN7	NEDD8 OS=Capra hircus OX=9925 GN=NEDD8 PE=3 SV=1	NEDD8	25.97	2	2	2	40875.4
A0A452DWP7	Peptidyl-prolyl cis-trans isomerase OS=Capra hircus OX=9925 PE=3 SV=1	--	29.45	5	5	4	684489
A0A452DWP9	aldehyde dehydrogenase (NAD(+)) OS=Capra hircus OX=9925 GN=ALDH7A1 PE=3 SV=1	ALDH7A1	6.86	3	3	0	83180.3
A0A452DWQ5	39S ribosomal protein L13, mitochondrial OS=Capra hircus OX=9925 PE=3 SV=1	--	22.99	4	1	1	31574.5
A0A452DWZ6	Bleomycin hydrolase OS=Capra hircus OX=9925 GN=BLMH PE=3 SV=1	BLMH	2.6	1	1	1	70294.4
A0A452DX27	glutaminase OS=Capra hircus OX=9925 GN=GLS PE=3 SV=1	GLS	2.82	2	2	2	97287.3
A0A452DX35	Kinesin motor domain-containing protein OS=Capra hircus OX=9925 GN=STARD9 PE=3 SV=1	STARD9	0.26	1	1	0	15064.1
A0A452DX62	WD repeat-containing protein 18 OS=Capra hircus OX=9925 GN=WDR18 PE=3 SV=1	WDR18	2.25	1	1	1	15375.5
A0A452DXD9	RNA methyltransferase OS=Capra hircus OX=9925 GN=MEPCE PE=3 SV=1	MEPCE	1.16	1	1	1	27157.1
A0A452DXF0	Transmembrane p24 trafficking protein 3 OS=Capra hircus OX=9925 GN=TMED3 PE=3 SV=1	TMED3	5.5	1	1	1	47512.4
A0A452DXH0	Corneodesmosin OS=Capra hircus OX=9925 GN=CDSN PE=4 SV=1	CDSN	3.72	2	2	2	452822
A0A452DXI1	NADH dehydrogenase [ubiquinone] iron-sulfur protein 7, mitochondrial OS=Capra hircus OX=9925 GN=NDUFS7 PE=3 SV=1	NDUFS7	7.98	3	3	3	223559
A0A452DXJ0	Striatin interacting protein 2 OS=Capra hircus OX=9925 GN=STRIP2 PE=3 SV=1	STRIP2	1.19	1	1	0	11069.6
A0A452DXP3	Cathepsin V OS=Capra hircus OX=9925 GN=CTSV PE=3 SV=1	CTSV	3.59	1	1	1	20722.6
A0A452DXU4	procollagen-proline 3-dioxygenase OS=Capra hircus OX=9925 GN=P3H1 PE=3 SV=1	P3H1	7.07	5	5	5	69820.1
A0A452DXW5	PDZ and LIM domain 5 OS=Capra hircus OX=9925 GN=PDLIM5 PE=4 SV=1	PDLIM5	6.05	3	3	3	136761
A0A452DY24	Peroxiredoxin-2 OS=Capra hircus OX=9925 GN=PRDX2 PE=3 SV=1	PRDX2	5.56	1	1	1	123135
A0A452DY32	RNA binding motif protein 4B OS=Capra hircus OX=9925 GN=RBM4B PE=4 SV=1	RBM4B	7.8	3	3	3	28316.7
A0A452DY37	Beta-2-microglobulin OS=Capra hircus OX=9925 GN=B2M PE=3 SV=1	B2M	23.39	3	3	3	52623.3
A0A452DY68	1-phosphatidylinositol 4-kinase OS=Capra hircus OX=9925 GN=PI4KA PE=3 SV=1	PI4KA	1.04	2	2	2	17986.7
A0A452DY90	Tetraspanin OS=Capra hircus OX=9925 GN=CD151 PE=3 SV=1	CD151	3.56	1	1	1	127603
A0A452DYC8	Coatomer subunit zeta OS=Capra hircus OX=9925 GN=COPZ1 PE=3 SV=1	COPZ1	6.36	1	1	1	95116.8
A0A452DYD6	Inactive hydroxysteroid dehydrogenase-like protein 1 OS=Capra hircus OX=9925 GN=HSDL1 PE=3 SV=1	HSDL1	3.94	1	1	1	47025.8
A0A452DYG0	GOLD domain-containing protein OS=Capra hircus OX=9925 GN=TMED9 PE=3 SV=1	TMED9	12.77	3	3	3	55338.3
A0A452DYJ9	Tankyrase 1 binding protein 1 OS=Capra hircus OX=9925 GN=TNKS1BP1 PE=4 SV=1	TNKS1BP1	2.18	3	3	3	22652
A0A452DYM0	N-terminal Xaa-Pro-Lys N-methyltransferase 1 OS=Capra hircus OX=9925 GN=NTMT1 PE=3 SV=1	NTMT1	4.93	1	1	1	59326.9
A0A452DYR8	Large ribosomal subunit protein uL6 OS=Capra hircus OX=9925 GN=LOC102170193 PE=3 SV=1	LOC102170193	11.98	3	3	3	571153
A0A452DYS4	Mannose-6-phosphate receptor, cation dependent OS=Capra hircus OX=9925 GN=M6PR PE=4 SV=1	M6PR	3.23	1	1	1	65810.7
A0A452DYU0	PML nuclear body scaffold OS=Capra hircus OX=9925 GN=PML PE=4 SV=1	PML	11.75	10	10	10	124738
A0A452DYX3	Family with sequence similarity 91 member A1 OS=Capra hircus OX=9925 GN=FAM91A1 PE=3 SV=1	FAM91A1	3.46	3	3	3	44626.1
A0A452DYZ3	MICOS complex subunit OS=Capra hircus OX=9925 GN=APOOL PE=3 SV=1	APOOL	4.62	1	1	1	53292.4
A0A452DZA3	G1 to S phase transition 1 OS=Capra hircus OX=9925 GN=GSPT1 PE=3 SV=1	GSPT1	3.61	2	2	2	36149.1
A0A452DZB0	Ribosome biogenesis regulatory protein OS=Capra hircus OX=9925 GN=RRS1 PE=3 SV=1	RRS1	9.32	3	3	3	129037
A0A452DZD8	Mitochondrial import inner membrane translocase subunit OS=Capra hircus OX=9925 GN=TIMM8B PE=3 SV=1	TIMM8B	13.25	1	1	1	8814.84
A0A452DZE2	Protein S100 OS=Capra hircus OX=9925 GN=S100A11 PE=3 SV=1	S100A11	29.13	3	3	3	1005660
A0A452DZG7	Thioredoxin domain-containing protein OS=Capra hircus OX=9925 GN=LOC102171930 PE=4 SV=1	LOC102171930	6.47	2	2	2	37513
A0A452DZI9	NADH dehydrogenase [ubiquinone] 1 alpha subcomplex subunit 7 OS=Capra hircus OX=9925 GN=NDUFA7 PE=3 SV=1	NDUFA7	9.52	1	1	1	16998.1
A0A452DZJ0	Histone H2B OS=Capra hircus OX=9925 GN=H2BC26 PE=3 SV=1	H2BC26	16.67	3	2	2	419572
A0A452DZK5	Proteasome subunit alpha type OS=Capra hircus OX=9925 GN=PSMA5 PE=3 SV=1	PSMA5	4.15	1	1	1	34456.3
A0A452DZN6	Pleckstrin homology domain interacting protein OS=Capra hircus OX=9925 GN=PHIP PE=4 SV=1	PHIP	0.49	1	1	0	16552.3
A0A452DZT8	Heat shock 70 kDa protein 4 OS=Capra hircus OX=9925 GN=HSPA4 PE=3 SV=1	HSPA4	4.17	3	3	3	68683.4
A0A452DZV7	LSM14A mRNA processing body assembly factor OS=Capra hircus OX=9925 GN=LSM14A PE=3 SV=1	LSM14A	3.89	2	2	2	116813
A0A452E030	DAB adaptor protein 2 OS=Capra hircus OX=9925 GN=DAB2 PE=4 SV=1	DAB2	1.47	1	1	1	32853.5
A0A452E033	Choline transporter-like protein OS=Capra hircus OX=9925 GN=SLC44A1 PE=3 SV=1	SLC44A1	3.22	2	2	2	15932.6
A0A452E048	Importin 4 OS=Capra hircus OX=9925 GN=IPO4 PE=4 SV=1	IPO4	0.8	1	1	1	15697.4
A0A452E0A4	Tropomyosin alpha-4 chain OS=Capra hircus OX=9925 GN=TPM4 PE=3 SV=1	TPM4	20.56	7	3	3	198745
A0A452E0C3	10 kDa heat shock protein, mitochondrial OS=Capra hircus OX=9925 GN=HSPE1 PE=3 SV=1	HSPE1	19.8	2	2	2	60397.1
A0A452E0G5	Eukaryotic translation initiation factor 4E OS=Capra hircus OX=9925 GN=EIF4E PE=3 SV=1	EIF4E	5.07	1	1	1	88876.6
A0A452E0H4	Myosin light chain 12B OS=Capra hircus OX=9925 GN=MYL12B PE=4 SV=1	MYL12B	33.92	6	6	6	2116660
A0A452E0L3	Large ribosomal subunit protein uL23 OS=Capra hircus OX=9925 GN=LOC102190045 PE=3 SV=1	LOC102190045	30.13	4	4	4	348973
A0A452E0V0	Eukaryotic peptide chain release factor subunit 1 OS=Capra hircus OX=9925 GN=ETF1 PE=3 SV=1	ETF1	7.32	3	3	3	57845.4
A0A452E0Y1	Galectin OS=Capra hircus OX=9925 GN=LOC102184087 PE=4 SV=1	LOC102184087	10.84	2	2	2	40797.1
A0A452E0Y4	Aminoadipate-semialdehyde synthase OS=Capra hircus OX=9925 GN=AASS PE=3 SV=1	AASS	4.07	3	3	3	58101.4
A0A452E0Y8	UTP6 small subunit processome component OS=Capra hircus OX=9925 GN=LOC102175592 PE=3 SV=1	LOC102175592	1.34	1	1	1	18120.5
A0A452E0Z0	Actin-related protein 2/3 complex subunit OS=Capra hircus OX=9925 PE=3 SV=1	--	2.71	1	1	1	71735
A0A452E166	Signal transducer and activator of transcription OS=Capra hircus OX=9925 GN=STAT1 PE=3 SV=1	STAT1	15.49	12	12	12	213513
A0A452E1A4	Proteasome activator complex subunit 1 OS=Capra hircus OX=9925 GN=PSME1 PE=3 SV=1	PSME1	12.86	3	3	3	89246.1
A0A452E1B4	Nuclear migration protein nudC OS=Capra hircus OX=9925 GN=NUDC PE=3 SV=1	NUDC	12.35	4	4	4	80266.5
A0A452E1E2	Golgi apparatus protein 1 OS=Capra hircus OX=9925 GN=GLG1 PE=4 SV=1	GLG1	2.01	2	2	2	23978
A0A452E1F8	LUC7 like 2, pre-mRNA splicing factor OS=Capra hircus OX=9925 GN=LOC102172789 PE=3 SV=1	LOC102172789	2.39	1	1	1	15714.9
A0A452E1J8	Nck-associated protein 1 OS=Capra hircus OX=9925 GN=NCKAP1 PE=3 SV=1	NCKAP1	1.68	2	2	2	31786
A0A452E1P3	Calcium/calmodulin-dependent protein kinase type II subunit delta OS=Capra hircus OX=9925 GN=CAMK2D PE=3 SV=1	CAMK2D	2.01	1	1	1	21395.2
A0A452E1S6	HECT and RLD domain containing E3 ubiquitin protein ligase 5 OS=Capra hircus OX=9925 GN=HERC5 PE=4 SV=1	HERC5	7.07	7	6	6	67031.2
A0A452E1U5	Hydroxysteroid dehydrogenase-like protein 2 OS=Capra hircus OX=9925 GN=HSDL2 PE=3 SV=1	HSDL2	5.26	2	2	2	78372.3
A0A452E1Y6	Transmembrane 9 superfamily member OS=Capra hircus OX=9925 GN=TM9SF2 PE=3 SV=1	TM9SF2	1.36	1	1	1	40254.3
A0A452E210	40S ribosomal protein SA OS=Capra hircus OX=9925 GN=LOC102175427 PE=3 SV=1	LOC102175427	15.45	4	4	0	528638
A0A452E243	Sushi domain-containing protein OS=Capra hircus OX=9925 GN=LOC102169690 PE=4 SV=1	LOC102169690	6.32	2	2	2	91323.5
A0A452E249	Stathmin OS=Capra hircus OX=9925 PE=3 SV=1	--	7.03	1	1	1	33209.9
A0A452E285	peptidylprolyl isomerase OS=Capra hircus OX=9925 GN=FKBP4 PE=4 SV=1	FKBP4	11.24	5	5	5	111436
A0A452E2D7	Protein transport protein Sec61 subunit alpha isoform 1 OS=Capra hircus OX=9925 GN=SEC61A1 PE=3 SV=1	SEC61A1	8.61	4	4	3	122431
A0A452E2F0	Zinc finger and BTB domain containing 38 OS=Capra hircus OX=9925 GN=ZBTB38 PE=4 SV=1	ZBTB38	1.5	2	2	2	26288.6
A0A452E2F6	Alpha-1-acid glycoprotein OS=Capra hircus OX=9925 GN=AGP PE=3 SV=1	AGP	11.88	2	2	2	681110
A0A452E2H1	ATP synthase subunit O, mitochondrial OS=Capra hircus OX=9925 GN=ATP5PO PE=3 SV=1	ATP5PO	5.61	1	1	1	113037
A0A452E2N0	calcium/calmodulin-dependent protein kinase OS=Capra hircus OX=9925 GN=CAMK2G PE=3 SV=1	CAMK2G	1.8	1	1	1	9265.13
A0A452E2V7	Transmembrane protein 65 OS=Capra hircus OX=9925 GN=TMEM65 PE=4 SV=1	TMEM65	4.74	1	1	1	25249.5
A0A452E2V8	Erythrocyte membrane protein band 4.1 like 2 OS=Capra hircus OX=9925 GN=EPB41L2 PE=4 SV=1	EPB41L2	0.78	1	1	1	36715.9
A0A452E356	Proteasome 26S subunit, ATPase 3 OS=Capra hircus OX=9925 GN=PSMC3 PE=3 SV=1	PSMC3	6.79	3	3	3	48870.8
A0A452E357	RRM domain-containing protein OS=Capra hircus OX=9925 GN=HNRNPDL PE=4 SV=1	HNRNPDL	5	2	2	2	63431.1
A0A452E389	60S ribosomal protein L7-like 1 OS=Capra hircus OX=9925 GN=RPL7L1 PE=3 SV=1	RPL7L1	23.27	5	5	5	320230
A0A452E397	FLII actin remodeling protein OS=Capra hircus OX=9925 GN=FLII PE=4 SV=1	FLII	5.62	7	7	7	149521
A0A452E3H7	Large ribosomal subunit protein eL33 OS=Capra hircus OX=9925 PE=3 SV=1	--	10.91	1	1	1	39990.2
A0A452E3M4	HBS1-like protein OS=Capra hircus OX=9925 GN=HBS1L PE=3 SV=1	HBS1L	1.46	1	1	1	8324.11
A0A452E3N0	Heterogeneous nuclear ribonucleoprotein H2 OS=Capra hircus OX=9925 GN=LOC102190551 PE=4 SV=1	LOC102190551	7.57	3	1	1	34107.1
A0A452E3Z9	CCR4-NOT transcription complex subunit 1 OS=Capra hircus OX=9925 GN=CNOT1 PE=3 SV=1	CNOT1	0.8	2	2	2	19354.9
A0A452E415	Tetratricopeptide repeat protein 39B OS=Capra hircus OX=9925 GN=TTC39B PE=3 SV=1	TTC39B	1.85	1	1	1	28185.8
A0A452E456	Nucleolar protein interacting with the FHA domain of MKI67 OS=Capra hircus OX=9925 GN=NIFK PE=4 SV=1	NIFK	10.78	3	3	3	64168.1
A0A452E478	Guanine nucleotide-binding protein subunit gamma OS=Capra hircus OX=9925 GN=GNG2 PE=3 SV=1	GNG2	19.72	1	1	1	18526.8
A0A452E486	Arsenite-resistance protein 2 OS=Capra hircus OX=9925 GN=SRRT PE=3 SV=1	SRRT	8.11	7	7	7	76720.8
A0A452E4A7	Guanine nucleotide-binding protein G(I)/G(S)/G(T) subunit beta-1 OS=Capra hircus OX=9925 GN=GNB1 PE=3 SV=1	GNB1	11.83	3	1	1	159017
A0A452E4C0	Adaptor protein, phosphotyrosine interacting with PH domain and leucine zipper 2 OS=Capra hircus OX=9925 GN=APPL2 PE=4 SV=1	APPL2	1.51	1	1	1	38643.6
A0A452E4C3	Histone H3-like centromeric protein A OS=Capra hircus OX=9925 GN=CENPA PE=3 SV=1	CENPA	5.8	1	1	1	25904.2
A0A452E4G3	Ribosomal protein L19 OS=Capra hircus OX=9925 GN=LOC102180154 PE=3 SV=1	LOC102180154	27.04	5	5	1	1004090
A0A452E4U5	Antithrombin-III OS=Capra hircus OX=9925 GN=SERPINC1 PE=3 SV=1	SERPINC1	4.95	2	2	2	244803
A0A452E570	Cullin-associated NEDD8-dissociated protein 1 OS=Capra hircus OX=9925 GN=CAND1 PE=3 SV=1	CAND1	7.48	8	8	8	181906
A0A452E5B4	Peroxiredoxin-5 OS=Capra hircus OX=9925 GN=PRDX5 PE=3 SV=1	PRDX5	10.38	2	2	2	25883.4
A0A452E5C9	Serine/arginine-rich splicing factor 1 OS=Capra hircus OX=9925 GN=SRSF1 PE=3 SV=1	SRSF1	11.69	3	3	3	49567.7
A0A452E5L5	Exocyst complex component 7 OS=Capra hircus OX=9925 GN=EXOC7 PE=3 SV=1	EXOC7	2.73	2	2	2	20387.7
A0A452E5L8	Neurofibromin 1 OS=Capra hircus OX=9925 GN=NF1 PE=4 SV=1	NF1	0.39	1	1	1	11900.2
A0A452E5N4	Stress-induced-phosphoprotein 1 OS=Capra hircus OX=9925 GN=STIP1 PE=4 SV=1	STIP1	8.47	5	5	5	114839
A0A452E5Q4	Mitochondrial pyruvate carrier OS=Capra hircus OX=9925 GN=LOC108637636 PE=3 SV=1	LOC108637636	7.87	1	1	1	48980.5
A0A452E5S9	Extracellular matrix protein 1 OS=Capra hircus OX=9925 GN=ECM1 PE=4 SV=1	ECM1	8.4	5	5	5	444384
A0A452E5T3	peptidylprolyl isomerase OS=Capra hircus OX=9925 GN=PPID PE=4 SV=1	PPID	8.38	3	3	3	73492.4
A0A452E5Y3	Interferon regulatory factor 2 binding protein like OS=Capra hircus OX=9925 GN=IRF2BPL PE=3 SV=1	IRF2BPL	2.98	2	2	2	25319.3
A0A452E605	Heterochromatin protein 1-binding protein 3 OS=Capra hircus OX=9925 GN=HP1BP3 PE=4 SV=1	HP1BP3	7.26	4	4	4	98496.6
A0A452E613	Transaldolase OS=Capra hircus OX=9925 GN=TALDO1 PE=3 SV=1	TALDO1	15.9	4	4	4	205957
A0A452E684	Reticulocalbin 3 OS=Capra hircus OX=9925 GN=RCN3 PE=3 SV=1	RCN3	3.57	1	1	1	53894.1
A0A452E6C1	G protein subunit beta 4 OS=Capra hircus OX=9925 GN=GNB4 PE=3 SV=1	GNB4	12.65	4	4	1	671419
A0A452E6D4	Complement C5 OS=Capra hircus OX=9925 GN=C5 PE=4 SV=1	C5	0.6	1	1	1	143202
A0A452E6F8	Eukaryotic translation initiation factor 2 subunit 1 OS=Capra hircus OX=9925 GN=EIF2S1 PE=3 SV=1	EIF2S1	16.51	5	5	5	130286
A0A452E6L4	Valine--tRNA ligase OS=Capra hircus OX=9925 GN=VARS1 PE=3 SV=1	VARS1	5.62	7	7	7	88656
A0A452E6T1	60S ribosomal protein L32 OS=Capra hircus OX=9925 GN=RPL32 PE=3 SV=1	RPL32	20	2	2	2	24109.2
A0A452E6V0	High mobility group protein B2 OS=Capra hircus OX=9925 GN=HMGB2 PE=3 SV=1	HMGB2	5.26	1	1	0	23703.6
A0A452E6Y1	Prefoldin subunit 1 OS=Capra hircus OX=9925 GN=PFDN1 PE=3 SV=1	PFDN1	9.02	1	1	1	34654.1
A0A452E6Z0	Ubiquitin like modifier activating enzyme 7 OS=Capra hircus OX=9925 GN=UBA7 PE=3 SV=1	UBA7	4.73	4	4	4	63924.9
A0A452E724	Complement C1q C chain OS=Capra hircus OX=9925 GN=C1QC PE=4 SV=1	C1QC	4.1	1	1	1	286321
A0A452E7I5	Large ribosomal subunit protein eL42 OS=Capra hircus OX=9925 GN=RPL36AL PE=3 SV=1	RPL36AL	28.3	4	4	4	5294670
A0A452E7Q8	DnaJ heat shock protein family (Hsp40) member C13 OS=Capra hircus OX=9925 GN=DNAJC13 PE=4 SV=1	DNAJC13	10.7	21	21	21	162149
A0A452E7R8	Rab GDP dissociation inhibitor OS=Capra hircus OX=9925 GN=GDI1 PE=3 SV=1	GDI1	6.9	3	1	1	12855.7
A0A452E825	cathepsin X OS=Capra hircus OX=9925 GN=CTSZ PE=3 SV=1	CTSZ	3.29	1	1	1	33897.2
A0A452E827	Large ribosomal subunit protein mL51 OS=Capra hircus OX=9925 GN=MRPL51 PE=3 SV=1	MRPL51	7.03	1	1	1	15015.7
A0A452E8A3	NADH dehydrogenase [ubiquinone] 1 beta subcomplex subunit 11, mitochondrial OS=Capra hircus OX=9925 GN=NDUFB11 PE=3 SV=1	NDUFB11	7.14	1	1	1	63360.7
A0A452E8M7	Isocitrate dehydrogenase [NAD] subunit, mitochondrial OS=Capra hircus OX=9925 GN=IDH3B PE=3 SV=1	IDH3B	11.69	4	4	4	61235.4
A0A452E8S4	116 kDa U5 small nuclear ribonucleoprotein component OS=Capra hircus OX=9925 GN=EFTUD2 PE=4 SV=1	EFTUD2	6.58	5	5	5	36020.3
A0A452E8U0	Upstream binding transcription factor OS=Capra hircus OX=9925 GN=UBTF PE=4 SV=1	UBTF	2.25	2	2	2	23625.1
A0A452E8V5	Elongation factor 1-delta OS=Capra hircus OX=9925 GN=EEF1D PE=3 SV=1	EEF1D	12.86	3	3	3	456417
A0A452E8W7	Annexin OS=Capra hircus OX=9925 GN=ANXA3 PE=3 SV=1	ANXA3	30.09	8	8	8	379125
A0A452E8X2	ADP-ribosylserine hydrolase OS=Capra hircus OX=9925 GN=ADPRS PE=3 SV=1	ADPRS	2.99	1	1	1	31507.3
A0A452E8Y3	Exocyst complex component OS=Capra hircus OX=9925 GN=EXOC6 PE=3 SV=1	EXOC6	1.37	1	1	1	5956.42
A0A452E8Y8	choline-phosphate cytidylyltransferase OS=Capra hircus OX=9925 GN=PCYT1B PE=3 SV=1	PCYT1B	3.44	1	1	1	23121.6
A0A452E8Z2	Importin subunit alpha OS=Capra hircus OX=9925 GN=LOC102172689 PE=3 SV=1	LOC102172689	1.7	1	1	1	35280.2
A0A452E918	Pre-mRNA processing factor 40 homolog A OS=Capra hircus OX=9925 GN=PRPF40A PE=4 SV=1	PRPF40A	2.13	2	2	2	52881.8
A0A452E949	Large ribosomal subunit protein eL24 OS=Capra hircus OX=9925 GN=RPL24 PE=3 SV=1	RPL24	21.77	3	3	3	938314
A0A452E968	T-complex protein 1 subunit gamma OS=Capra hircus OX=9925 GN=CCT3 PE=3 SV=1	CCT3	21.83	11	11	11	320666
A0A452E998	Chloride intracellular channel protein OS=Capra hircus OX=9925 GN=CLIC4 PE=3 SV=1	CLIC4	19.76	4	4	4	91081.8
A0A452E9E4	FACT complex subunit OS=Capra hircus OX=9925 GN=SUPT16H PE=3 SV=1	SUPT16H	2.2	2	2	2	29469.7
A0A452E9E7	Ras-related protein Rap-2 OS=Capra hircus OX=9925 GN=RAP2B PE=3 SV=1	RAP2B	12.02	2	2	2	31668
A0A452E9F4	Eukaryotic translation initiation factor 2 subunit 2 OS=Capra hircus OX=9925 GN=LOC108633166 PE=3 SV=1	LOC108633166	16.52	5	5	5	96160.1
A0A452E9H8	Acidic leucine-rich nuclear phosphoprotein 32 family member OS=Capra hircus OX=9925 GN=ANP32A PE=3 SV=1	ANP32A	4.76	1	1	1	25448
A0A452E9K0	UTP18 small subunit processome component OS=Capra hircus OX=9925 GN=UTP18 PE=3 SV=1	UTP18	1.83	1	1	1	8812.28
A0A452E9L1	Large ribosomal subunit protein bL9m OS=Capra hircus OX=9925 GN=MRPL9 PE=3 SV=1	MRPL9	7.09	2	2	2	182411
A0A452E9M3	PDZ and LIM domain protein 7 OS=Capra hircus OX=9925 GN=PDLIM7 PE=4 SV=1	PDLIM7	10.43	4	4	4	88366.1
A0A452E9U4	Estradiol 17-beta-dehydrogenase 11 OS=Capra hircus OX=9925 GN=HSD17B11 PE=3 SV=1	HSD17B11	19.67	5	5	4	117554
A0A452EA28	ADP-ribosylation factor-like protein 3 OS=Capra hircus OX=9925 GN=ARL3 PE=3 SV=1	ARL3	5.62	1	1	1	51021.1
A0A452EA49	Nucleolar protein 10 OS=Capra hircus OX=9925 GN=NOP10 PE=3 SV=1	NOP10	14.06	1	1	1	57600.9
A0A452EA50	EH domain containing 2 OS=Capra hircus OX=9925 GN=EHD2 PE=4 SV=1	EHD2	1.66	1	1	1	13153.7
A0A452EAA8	Calcium uniporter regulatory subunit MCUb OS=Capra hircus OX=9925 GN=MCUB PE=3 SV=1	MCUB	2.69	1	1	1	12706.2
A0A452EAB1	Proteasome subunit alpha type OS=Capra hircus OX=9925 GN=PSMA4 PE=3 SV=1	PSMA4	3.52	1	1	1	98842.7
A0A452EAI4	Solute carrier family 30 member 1 OS=Capra hircus OX=9925 GN=SLC30A1 PE=3 SV=1	SLC30A1	2.17	1	1	1	50024.9
A0A452EAJ9	methylmalonate-semialdehyde dehydrogenase (CoA acylating) OS=Capra hircus OX=9925 GN=ALDH6A1 PE=4 SV=1	ALDH6A1	7.29	4	4	4	66725.5
A0A452EAK6	Succinyl-CoA:3-ketoacid-coenzyme A transferase OS=Capra hircus OX=9925 GN=OXCT1 PE=3 SV=1	OXCT1	4.79	2	1	1	18308.8
A0A452EAS1	Guanine nucleotide-binding protein subunit alpha OS=Capra hircus OX=9925 GN=GNA11 PE=3 SV=1	GNA11	13.37	5	5	5	100083
A0A452EAT6	FCF1 rRNA-processing protein OS=Capra hircus OX=9925 GN=FCF1 PE=3 SV=1	FCF1	4.57	1	1	1	26462.1
A0A452EAZ6	CutA divalent cation tolerance homolog OS=Capra hircus OX=9925 GN=CUTA PE=3 SV=1	CUTA	7.91	1	1	1	14805.3
A0A452EB00	Eukaryotic translation initiation factor 3 subunit M OS=Capra hircus OX=9925 GN=EIF3M PE=3 SV=1	EIF3M	2.41	1	1	1	27555
A0A452EB05	Pyruvate dehydrogenase E1 component subunit beta OS=Capra hircus OX=9925 GN=PDHB PE=4 SV=1	PDHB	13.65	4	4	4	152548
A0A452EB09	Anoctamin OS=Capra hircus OX=9925 GN=ANO10 PE=3 SV=1	ANO10	8.33	6	6	6	37938.8
A0A452EB37	Vasodilator stimulated phosphoprotein OS=Capra hircus OX=9925 GN=VASP PE=3 SV=1	VASP	2.61	1	1	1	40807.6
A0A452EB57	Proteasome subunit beta OS=Capra hircus OX=9925 GN=PSMB3 PE=3 SV=1	PSMB3	8.78	1	1	1	21400
A0A452EBG6	PurE domain-containing protein OS=Capra hircus OX=9925 GN=LOC102182773 PE=3 SV=1	LOC102182773	11.76	5	5	5	56569.3
A0A452EBH2	Hydroxysteroid 17-beta dehydrogenase 4 OS=Capra hircus OX=9925 GN=HSD17B4 PE=3 SV=1	HSD17B4	6.11	4	4	4	70899.4
A0A452EBH4	ATP synthase subunit b OS=Capra hircus OX=9925 GN=ATP5PB PE=3 SV=1	ATP5PB	16.41	5	5	5	612197
A0A452EBJ5	Poly(A) binding protein nuclear 1 OS=Capra hircus OX=9925 GN=PABPN1 PE=4 SV=1	PABPN1	6.86	2	2	2	68296.8
A0A452EBK1	Transmembrane 9 superfamily member OS=Capra hircus OX=9925 GN=TM9SF3 PE=3 SV=1	TM9SF3	3.41	2	2	2	123438
A0A452EBN6	Eukaryotic initiation factor 4A-II OS=Capra hircus OX=9925 GN=EIF4A2 PE=3 SV=1	EIF4A2	14.99	6	2	2	14861.2
A0A452EC18	H1.1 linker histone, cluster member OS=Capra hircus OX=9925 GN=H1-1 PE=3 SV=1	H1-1	5.5	1	1	1	21498.2
A0A452ECC0	Large ribosomal subunit protein uL4 OS=Capra hircus OX=9925 GN=RPL4 PE=3 SV=1	RPL4	34.79	14	14	14	7039560
A0A452ECE2	RRM domain-containing protein OS=Capra hircus OX=9925 GN=LOC102184721 PE=4 SV=1	LOC102184721	4.08	1	1	0	32593.7
A0A452ECE5	Endoplasmic reticulum resident protein 29 OS=Capra hircus OX=9925 GN=ERP29 PE=4 SV=1	ERP29	3.86	1	1	1	9098.34
A0A452ECG5	IF rod domain-containing protein OS=Capra hircus OX=9925 GN=LOC102176997 PE=3 SV=1	LOC102176997	23.28	12	3	3	393452
A0A452ECI2	Peptide-methionine (R)-S-oxide reductase OS=Capra hircus OX=9925 GN=MSRB3 PE=3 SV=1	MSRB3	4.89	1	1	1	22511.4
A0A452ECJ6	Leucyl and cystinyl aminopeptidase OS=Capra hircus OX=9925 GN=LNPEP PE=3 SV=1	LNPEP	1.18	1	1	1	16142.3
A0A452ECN4	Proteasome subunit alpha type OS=Capra hircus OX=9925 GN=PSMA2 PE=3 SV=1	PSMA2	10.68	2	2	2	36225.5
A0A452ECU4	Complement C1s OS=Capra hircus OX=9925 GN=C1S PE=4 SV=1	C1S	1.43	1	1	1	44233.5
A0A452ECV2	Small ribosomal subunit protein uS11 OS=Capra hircus OX=9925 GN=RPS14 PE=3 SV=1	RPS14	7.28	1	1	1	55944.6
A0A452ECV3	Keratin 24 OS=Capra hircus OX=9925 GN=KRT24 PE=3 SV=1	KRT24	2.43	1	1	1	153412
A0A452ECW3	Large ribosomal subunit protein uL13 OS=Capra hircus OX=9925 GN=LOC108636572 PE=3 SV=1	LOC108636572	28.93	6	6	6	5570880
A0A452ECX7	14-3-3 protein theta OS=Capra hircus OX=9925 GN=YWHAQ PE=3 SV=1	YWHAQ	33.06	7	7	6	623761
A0A452ED08	LDL receptor related protein associated protein 1 OS=Capra hircus OX=9925 GN=LRPAP1 PE=4 SV=1	LRPAP1	11.22	3	3	3	69359
A0A452ED36	B-cell receptor-associated protein OS=Capra hircus OX=9925 GN=BCAP31 PE=3 SV=1	BCAP31	11.42	3	3	3	118881
A0A452ED56	Calponin-homology (CH) domain-containing protein OS=Capra hircus OX=9925 PE=4 SV=1	--	8.13	1	1	1	117932
A0A452EDF8	Pre-rRNA-processing protein Ipi1 N-terminal domain-containing protein OS=Capra hircus OX=9925 GN=TEX10 PE=3 SV=1	TEX10	1.19	1	1	1	15801.9
A0A452EDG3	RAN binding protein 2 OS=Capra hircus OX=9925 GN=RANBP2 PE=4 SV=1	RANBP2	0.83	2	2	2	35894.6
A0A452EDK4	AMP deaminase OS=Capra hircus OX=9925 GN=AMPD2 PE=3 SV=1	AMPD2	2.63	2	2	2	52323.1
A0A452EDL2	Cullin family profile domain-containing protein OS=Capra hircus OX=9925 GN=CUL2 PE=3 SV=1	CUL2	3.89	3	3	3	19852.1
A0A452EDN1	Dehydrogenase/reductase SDR family member 7B OS=Capra hircus OX=9925 GN=DHRS7B PE=3 SV=1	DHRS7B	2.77	1	1	1	19194
A0A452EDR1	Cytidine/uridine monophosphate kinase 2 OS=Capra hircus OX=9925 GN=CMPK2 PE=3 SV=1	CMPK2	6.33	3	3	3	127771
A0A452EE29	non-specific serine/threonine protein kinase OS=Capra hircus OX=9925 GN=CSNK1A1 PE=3 SV=1	CSNK1A1	8.92	3	3	3	77858.2
A0A452EE59	Transmembrane 9 superfamily member OS=Capra hircus OX=9925 GN=TM9SF4 PE=3 SV=1	TM9SF4	2.82	2	2	2	44495.7
A0A452EE69	Ig-like domain-containing protein OS=Capra hircus OX=9925 PE=4 SV=1	--	7.63	1	1	1	22144.1
A0A452EEC6	Ubiquitin-like-conjugating enzyme ATG3 OS=Capra hircus OX=9925 PE=3 SV=1	--	8.23	1	1	1	26086.1
A0A452EED9	Metaxin OS=Capra hircus OX=9925 GN=MTX1 PE=3 SV=1	MTX1	6.01	2	2	2	42597.1
A0A452EEJ2	SKI2 subunit of superkiller complex OS=Capra hircus OX=9925 GN=SKIC2 PE=4 SV=1	SKIC2	3.45	4	4	4	33715.5
A0A452EEM0	40S ribosomal protein S27 OS=Capra hircus OX=9925 GN=RPS27L PE=3 SV=1	RPS27L	13.41	1	1	1	277015
A0A452EEQ2	Vesicle-fusing ATPase OS=Capra hircus OX=9925 GN=NSF PE=3 SV=1	NSF	5.09	3	3	3	26184.3
A0A452EEQ4	U2 small nuclear RNA auxiliary factor 1 OS=Capra hircus OX=9925 GN=U2AF1 PE=4 SV=1	U2AF1	9.28	2	2	2	54252.6
A0A452EER0	Serine/threonine-protein phosphatase OS=Capra hircus OX=9925 GN=PPP1CA PE=3 SV=1	PPP1CA	37.88	11	11	11	140893
A0A452EET3	Activator of basal transcription 1 OS=Capra hircus OX=9925 GN=ABT1 PE=3 SV=1	ABT1	11.64	3	3	3	57536.5
A0A452EEZ8	Reticulocalbin 1 OS=Capra hircus OX=9925 GN=RCN1 PE=3 SV=1	RCN1	6.95	2	2	2	175855
A0A452EF26	SLIT-ROBO Rho GTPase activating protein 1 OS=Capra hircus OX=9925 GN=SRGAP1 PE=4 SV=1	SRGAP1	0.84	1	1	1	7267.92
A0A452EF54	KH RNA binding domain containing, signal transduction associated 1 OS=Capra hircus OX=9925 GN=KHDRBS1 PE=3 SV=1	KHDRBS1	4.29	2	2	2	221826
A0A452EF68	COP9 signalosome subunit 7A OS=Capra hircus OX=9925 GN=COPS7A PE=3 SV=1	COPS7A	4.36	1	1	1	32537.1
A0A452EFA5	Adipocyte plasma membrane-associated protein OS=Capra hircus OX=9925 GN=APMAP PE=3 SV=1	APMAP	12.62	5	5	5	92865.3
A0A452EFS9	Large ribosomal subunit protein eL34 OS=Capra hircus OX=9925 GN=LOC102186381 PE=3 SV=1	LOC102186381	14.53	2	2	2	101401
A0A452EG05	Glucosidase 2 subunit beta OS=Capra hircus OX=9925 GN=PRKCSH PE=4 SV=1	PRKCSH	6	3	3	3	94591.2
A0A452EG91	Exocyst complex component 2 OS=Capra hircus OX=9925 GN=EXOC2 PE=3 SV=1	EXOC2	2.27	2	2	2	20171.2
A0A452EGC2	Voltage-dependent anion-selective channel protein 2 OS=Capra hircus OX=9925 GN=VDAC2 PE=3 SV=1	VDAC2	7.64	2	2	2	918521
A0A452EGE0	NADH dehydrogenase [ubiquinone] iron-sulfur protein 8, mitochondrial OS=Capra hircus OX=9925 GN=NDUFS8 PE=3 SV=1	NDUFS8	13.68	2	2	2	107404
A0A452EGG1	Peroxisomal membrane protein PEX13 OS=Capra hircus OX=9925 GN=PEX13 PE=3 SV=1	PEX13	2.48	1	1	1	10580.8
A0A452EGJ0	ArfGAP with FG repeats 2 OS=Capra hircus OX=9925 GN=AGFG2 PE=4 SV=1	AGFG2	3.61	2	2	2	10485.2
A0A452EGM1	Tumor susceptibility 101 OS=Capra hircus OX=9925 GN=TSG101 PE=3 SV=1	TSG101	14.58	5	5	5	88869.1
A0A452EGN5	K Homology domain-containing protein OS=Capra hircus OX=9925 GN=FUBP1 PE=4 SV=1	FUBP1	7.74	5	5	5	90019.8
A0A452EGP5	3'-phosphoadenosine 5'-phosphosulfate synthase 2 OS=Capra hircus OX=9925 GN=PAPSS2 PE=3 SV=1	PAPSS2	18.18	11	11	11	385222
A0A452EGQ3	Phosducin-like protein 3 OS=Capra hircus OX=9925 GN=PDCL3 PE=3 SV=1	PDCL3	4.17	1	1	1	15005.4
A0A452EGU0	Myosin IB OS=Capra hircus OX=9925 GN=MYO1B PE=3 SV=1	MYO1B	12.32	14	14	14	112676
A0A452EGW6	peptidylprolyl isomerase OS=Capra hircus OX=9925 GN=FKBP9 PE=4 SV=1	FKBP9	3.16	2	2	2	46551.7
A0A452EGY3	40S ribosomal protein S21 OS=Capra hircus OX=9925 GN=RPS21 PE=3 SV=1	RPS21	22.89	2	2	2	149064
A0A452EGY9	Fructose-bisphosphate aldolase OS=Capra hircus OX=9925 GN=ALDOA PE=3 SV=1	ALDOA	18.51	7	7	7	171152
A0A452EH11	Protein SREK1IP1 OS=Capra hircus OX=9925 GN=SREK1IP1 PE=4 SV=1	SREK1IP1	7.74	1	1	1	57844.8
A0A452EH98	ORM1-like protein OS=Capra hircus OX=9925 GN=ORMDL1 PE=3 SV=1	ORMDL1	7.19	1	1	1	147822
A0A452EHA4	threonine--tRNA ligase OS=Capra hircus OX=9925 GN=TARS1 PE=3 SV=1	TARS1	1.66	1	1	1	45208.9
A0A452EHE2	ATP synthase subunit e, mitochondrial OS=Capra hircus OX=9925 GN=ATP5ME PE=3 SV=1	ATP5ME	32.39	2	2	2	206107
A0A452EHE3	Lamin B1 OS=Capra hircus OX=9925 GN=LMNB1 PE=3 SV=1	LMNB1	5.46	3	3	3	35624.3
A0A452EHE9	Spectrin alpha, non-erythrocytic 1 OS=Capra hircus OX=9925 GN=SPTAN1 PE=3 SV=1	SPTAN1	9.05	20	20	20	92945.3
A0A452EHG8	Developmentally regulated GTP binding protein 1 OS=Capra hircus OX=9925 GN=DRG1 PE=4 SV=1	DRG1	5.72	2	2	2	42642
A0A452EHP1	Mitochondrial glutamate carrier 1 OS=Capra hircus OX=9925 GN=SLC25A22 PE=3 SV=1	SLC25A22	2.8	1	1	1	15320.4
A0A452EHV5	Trafficking protein particle complex subunit OS=Capra hircus OX=9925 GN=TRAPPC1 PE=3 SV=1	TRAPPC1	7.59	1	1	1	10794.6
A0A452EHV9	Ubiquitin-conjugating enzyme E2 variant 2 OS=Capra hircus OX=9925 GN=UBE2V2 PE=4 SV=1	UBE2V2	14.18	2	2	2	36226.8
A0A452EHX9	Cytochrome b-c1 complex subunit 7 OS=Capra hircus OX=9925 GN=LOC102183616 PE=3 SV=1	LOC102183616	26.13	3	3	3	46638.2
A0A452EHZ0	Protein phosphatase methylesterase 1 OS=Capra hircus OX=9925 GN=PPME1 PE=3 SV=1	PPME1	8.73	3	3	3	27478.8
A0A452EHZ3	F-actin-capping protein subunit alpha OS=Capra hircus OX=9925 GN=CAPZA2 PE=3 SV=1	CAPZA2	9.44	2	2	2	195507
A0A452EI29	NADH dehydrogenase [ubiquinone] 1 alpha subcomplex subunit 6 OS=Capra hircus OX=9925 GN=NDUFA6 PE=3 SV=1	NDUFA6	15.62	2	2	2	32524
A0A452EI37	RB binding protein 6, ubiquitin ligase OS=Capra hircus OX=9925 GN=RBBP6 PE=4 SV=1	RBBP6	0.51	1	1	1	18903
A0A452EIB7	SWI/SNF related, matrix associated, actin dependent regulator of chromatin, subfamily a, member 5 OS=Capra hircus OX=9925 GN=SMARCA5 PE=3 SV=1	SMARCA5	2.76	3	3	3	33031.9
A0A452EIH8	Nucleobindin-1 OS=Capra hircus OX=9925 GN=NUCB1 PE=3 SV=1	NUCB1	4.46	2	2	2	35453.3
A0A452EIL7	2,4-dienoyl-CoA reductase [(3E)-enoyl-CoA-producing] OS=Capra hircus OX=9925 GN=DECR1 PE=3 SV=1	DECR1	4.05	1	1	1	6039.36
A0A452EIR1	Tr-type G domain-containing protein OS=Capra hircus OX=9925 GN=EEF2 PE=4 SV=1	EEF2	14.8	13	13	13	689997
A0A452EIR2	Small ribosomal subunit protein uS12m OS=Capra hircus OX=9925 GN=MRPS12 PE=3 SV=1	MRPS12	17.99	1	1	1	17690.8
A0A452EIR8	Protein YIF1 OS=Capra hircus OX=9925 GN=YIF1B PE=3 SV=1	YIF1B	4.21	1	1	1	69805.7
A0A452EIT5	N-alpha-acetyltransferase 35, NatC auxiliary subunit OS=Capra hircus OX=9925 GN=NAA35 PE=3 SV=1	NAA35	2.64	2	2	2	135321
A0A452EIU9	Cytochrome b-c1 complex subunit 6 OS=Capra hircus OX=9925 GN=LOC102176290 PE=3 SV=1	LOC102176290	8.79	1	1	1	13015.4
A0A452EIW8	Thimet oligopeptidase OS=Capra hircus OX=9925 GN=THOP1 PE=3 SV=1	THOP1	1.37	1	1	1	13829.3
A0A452EIY1	Microtubule-associated protein OS=Capra hircus OX=9925 GN=MAP4 PE=4 SV=1	MAP4	3.72	4	4	4	37649.5
A0A452EIY7	NADH dehydrogenase [ubiquinone] 1 alpha subcomplex subunit 9, mitochondrial OS=Capra hircus OX=9925 GN=NDUFA9 PE=3 SV=1	NDUFA9	21.47	8	8	8	232145
A0A452EJC4	Tyrosine-protein phosphatase non-receptor type 12 OS=Capra hircus OX=9925 GN=PTPN12 PE=3 SV=1	PTPN12	2.46	2	2	0	28482.6
A0A452EJD8	Asparagine synthetase [glutamine-hydrolyzing] OS=Capra hircus OX=9925 GN=ASNS PE=4 SV=1	ASNS	5.35	3	3	3	24206.8
A0A452EJL6	Ras-related protein Rab-1A OS=Capra hircus OX=9925 GN=RAB1A PE=4 SV=1	RAB1A	20.49	4	2	1	264572
A0A452EJN4	Hephaestin OS=Capra hircus OX=9925 GN=HEPH PE=3 SV=1	HEPH	1.19	1	1	1	28295.6
A0A452EJT8	T-complex protein 1 subunit delta OS=Capra hircus OX=9925 GN=CCT4 PE=3 SV=1	CCT4	9.06	5	5	5	115367
A0A452EJU6	NADH dehydrogenase [ubiquinone] 1 beta subcomplex subunit 4 OS=Capra hircus OX=9925 GN=NDUFB4 PE=3 SV=1	NDUFB4	7.75	1	1	1	129163
A0A452EJW6	La-related protein 7 OS=Capra hircus OX=9925 GN=LARP7 PE=3 SV=1	LARP7	5.53	3	3	3	70764.3
A0A452EJW7	Glutathione S-transferase OS=Capra hircus OX=9925 GN=LOC100861197 PE=3 SV=1	LOC100861197	24.76	4	4	4	235839
A0A452EJX2	Reticulon OS=Capra hircus OX=9925 GN=RTN3 PE=4 SV=1	RTN3	4.64	1	1	1	48077.8
A0A452EK22	ferroxidase OS=Capra hircus OX=9925 GN=CP PE=3 SV=1	CP	11.22	12	12	12	1273560
A0A452EK79	Transmembrane p24 trafficking protein 7 OS=Capra hircus OX=9925 GN=TMED7 PE=3 SV=1	TMED7	4.89	1	1	1	77977.6
A0A452EK95	mitogen-activated protein kinase kinase OS=Capra hircus OX=9925 GN=MAP2K3 PE=3 SV=1	MAP2K3	2.88	1	1	1	35640.5
A0A452EKA8	phenylalanine--tRNA ligase OS=Capra hircus OX=9925 GN=FARSB PE=3 SV=1	FARSB	9	5	5	5	249600
A0A452EKB3	Ig-like domain-containing protein OS=Capra hircus OX=9925 PE=4 SV=1	--	3.37	1	1	1	378944
A0A452EKB7	Isocitrate dehydrogenase [NAD] subunit, mitochondrial OS=Capra hircus OX=9925 GN=IDH3A PE=3 SV=1	IDH3A	13.11	5	5	5	111133
A0A452EKC1	NADH dehydrogenase [ubiquinone] 1 beta subcomplex subunit 8, mitochondrial OS=Capra hircus OX=9925 GN=NDUFB8 PE=3 SV=1	NDUFB8	4.84	1	1	1	55727.8
A0A452EKD9	Large ribosomal subunit protein mL45 OS=Capra hircus OX=9925 GN=MRPL45 PE=3 SV=1	MRPL45	15.69	5	5	5	42546.8
A0A452EKG8	Glycosyltransferase 8 domain-containing protein 1 OS=Capra hircus OX=9925 GN=GLT8D1 PE=3 SV=1	GLT8D1	2.43	1	1	1	16336.4
A0A452EKJ3	Ornithine aminotransferase OS=Capra hircus OX=9925 GN=OAT PE=3 SV=1	OAT	14.58	5	5	5	227994
A0A452EKK1	Interferon-induced GTP-binding protein Mx2 OS=Capra hircus OX=9925 GN=MX2 PE=3 SV=1	MX2	23.28	16	16	16	955030
A0A452EKQ9	ELAV-like protein OS=Capra hircus OX=9925 GN=ELAVL1 PE=3 SV=1	ELAVL1	9.51	3	3	3	104340
A0A452EKS9	Ubiquitin thioesterase OS=Capra hircus OX=9925 GN=OTUB1 PE=3 SV=1	OTUB1	3.32	1	1	1	150429
A0A452EKV1	Protein MAK16 homolog OS=Capra hircus OX=9925 PE=3 SV=1	--	5.14	1	1	1	81315.7
A0A452EKV8	CXXC-type zinc finger protein 1 OS=Capra hircus OX=9925 GN=CXXC1 PE=4 SV=1	CXXC1	1.4	1	1	1	22869.2
A0A452EKW0	Coiled-coil-helix-coiled-coil-helix domain containing 3 OS=Capra hircus OX=9925 GN=CHCHD3 PE=4 SV=1	CHCHD3	8.62	2	2	2	131381
A0A452EKX6	Large ribosomal subunit protein mL44 OS=Capra hircus OX=9925 GN=MRPL44 PE=3 SV=1	MRPL44	22.89	6	6	6	146379
A0A452EKY1	Ribosomal protein L15 OS=Capra hircus OX=9925 GN=LOC106503211 PE=3 SV=1	LOC106503211	10.42	2	1	1	193857
A0A452EL27	Eukaryotic translation initiation factor 3 subunit L OS=Capra hircus OX=9925 GN=EIF3L PE=3 SV=1	EIF3L	9.04	5	5	5	163563
A0A452ELA3	ADP-ribosylation factor-like protein 6-interacting protein 4 OS=Capra hircus OX=9925 GN=ARL6IP4 PE=3 SV=1	ARL6IP4	17.39	3	3	3	146470
A0A452ELA7	Keratin 77 OS=Capra hircus OX=9925 GN=KRT77 PE=3 SV=1	KRT77	9.97	6	4	4	775832
A0A452ELE4	NADH dehydrogenase [ubiquinone] 1 alpha subcomplex subunit 10, mitochondrial OS=Capra hircus OX=9925 GN=NDUFA10 PE=3 SV=1	NDUFA10	19.44	7	7	7	185945
A0A452ELI7	55 kDa erythrocyte membrane protein OS=Capra hircus OX=9925 GN=MPP1 PE=3 SV=1	MPP1	7.51	3	3	3	24591.3
A0A452ELK2	Alpha-centractin OS=Capra hircus OX=9925 GN=ACTR1A PE=3 SV=1	ACTR1A	15.69	5	5	3	168523
A0A452ELP5	GTP-binding protein OS=Capra hircus OX=9925 GN=RRAD PE=3 SV=1	RRAD	3.57	1	1	1	15716.8
A0A452ELU4	SEC23 interacting protein OS=Capra hircus OX=9925 GN=SEC23IP PE=4 SV=1	SEC23IP	2.39	2	2	2	16283.1
A0A452ELW4	NAD(P) dependent steroid dehydrogenase-like OS=Capra hircus OX=9925 GN=NSDHL PE=3 SV=1	NSDHL	5.53	2	2	2	64891.9
A0A452ELX4	Ribosomal protein L15 OS=Capra hircus OX=9925 GN=RPL15 PE=3 SV=1	RPL15	36.76	9	9	9	3476260
A0A452EM51	Sulfiredoxin OS=Capra hircus OX=9925 GN=SRXN1 PE=3 SV=1	SRXN1	7.35	1	1	1	24563.2
A0A452EM70	Poly(ADP-ribose) polymerase family member 12 OS=Capra hircus OX=9925 GN=PARP12 PE=3 SV=1	PARP12	10.01	7	7	6	92550.2
A0A452EMA0	Proteasome subunit alpha type OS=Capra hircus OX=9925 GN=PSMA7 PE=3 SV=1	PSMA7	8.06	2	2	2	132068
A0A452EMB9	Solute carrier family 25 member 10 OS=Capra hircus OX=9925 GN=SLC25A10 PE=3 SV=1	SLC25A10	10.8	3	3	3	46557.8
A0A452EME0	Keratin 14 OS=Capra hircus OX=9925 GN=KRT14 PE=3 SV=1	KRT14	42.56	19	19	8	65894700
A0A452EMK6	Transgelin OS=Capra hircus OX=9925 GN=TAGLN PE=3 SV=1	TAGLN	47.26	9	9	9	3097570
A0A452EML6	Keratin 75 OS=Capra hircus OX=9925 GN=KRT75 PE=3 SV=1	KRT75	19.28	10	4	4	394272
A0A452EMM6	HECT-type E3 ubiquitin transferase OS=Capra hircus OX=9925 GN=UBE3C PE=4 SV=1	UBE3C	1.02	1	1	1	14356.2
A0A452EMX2	Tropomyosin beta chain OS=Capra hircus OX=9925 GN=TPM2 PE=3 SV=1	TPM2	29.93	9	9	7	2496860
A0A452EMZ1	60S ribosomal protein L36 OS=Capra hircus OX=9925 GN=RPL36 PE=3 SV=1	RPL36	20.95	3	3	3	5105860
A0A452EN27	COP9 signalosome complex subunit 4 OS=Capra hircus OX=9925 GN=COPS4 PE=3 SV=1	COPS4	5.42	2	2	2	85755.9
A0A452EN28	Lysophospholipid acyltransferase 5 OS=Capra hircus OX=9925 GN=LPCAT3 PE=3 SV=1	LPCAT3	4.54	2	2	2	47597
A0A452EN49	Heterogeneous nuclear ribonucleoprotein K OS=Capra hircus OX=9925 GN=HNRNPK PE=4 SV=1	HNRNPK	15.45	6	6	5	626128
A0A452EN55	Karyopherin subunit beta 1 OS=Capra hircus OX=9925 GN=KPNB1 PE=3 SV=1	KPNB1	6.05	5	5	5	108188
A0A452EN61	Ubiquitin conjugating enzyme E2 L6 OS=Capra hircus OX=9925 GN=UBE2L6 PE=3 SV=1	UBE2L6	6.62	1	1	1	72128.7
A0A452EN63	Fibrinogen beta chain OS=Capra hircus OX=9925 GN=FGB PE=4 SV=1	FGB	2.1	1	1	1	16479.3
A0A452EN70	Phospholipase A2 activating protein OS=Capra hircus OX=9925 GN=PLAA PE=3 SV=1	PLAA	2.43	2	2	2	26681.3
A0A452EN78	Ribosome assembly factor mrt4 OS=Capra hircus OX=9925 GN=MRTO4 PE=3 SV=1	MRTO4	11.72	3	3	3	55054.9
A0A452EN82	ATP synthase subunit alpha OS=Capra hircus OX=9925 GN=ATP5F1A PE=3 SV=1	ATP5F1A	12.5	6	6	6	742393
A0A452EN97	Acetyl-CoA carboxylase 1 OS=Capra hircus OX=9925 GN=ACACA PE=4 SV=1	ACACA	1.76	4	4	3	17146.2
A0A452ENH7	Aminoacyl tRNA synthase complex-interacting multifunctional protein 2 OS=Capra hircus OX=9925 GN=AIMP2 PE=4 SV=1	AIMP2	5.94	2	2	2	68150.7
A0A452ENJ9	type I protein arginine methyltransferase OS=Capra hircus OX=9925 GN=PRMT1 PE=4 SV=1	PRMT1	12.46	5	5	3	68843.3
A0A452ENK2	Large ribosomal subunit protein uL24m OS=Capra hircus OX=9925 GN=MRPL24 PE=3 SV=1	MRPL24	25.46	4	4	4	91450.4
A0A452ENT7	Bone marrow stromal antigen 2 OS=Capra hircus OX=9925 GN=BST2 PE=4 SV=1	BST2	6.41	1	1	1	381701
A0A452ENV4	Keratin 79 OS=Capra hircus OX=9925 GN=KRT79 PE=3 SV=1	KRT79	10.65	6	1	1	43758.6
A0A452EP06	Transducin beta like 2 OS=Capra hircus OX=9925 GN=TBL2 PE=4 SV=1	TBL2	2.69	1	1	1	9877.6
A0A452EP10	Keratin 71 OS=Capra hircus OX=9925 GN=KRT71 PE=3 SV=1	KRT71	15.95	10	1	1	1225640
A0A452EP12	ADP ribosylation factor interacting protein 1 OS=Capra hircus OX=9925 GN=ARFIP1 PE=4 SV=1	ARFIP1	2.95	1	1	1	36360.9
A0A452EP46	60S ribosomal protein L6 OS=Capra hircus OX=9925 GN=RPL6 PE=3 SV=1	RPL6	22.3	8	8	8	4126570
A0A452EP69	Keratin 71 OS=Capra hircus OX=9925 GN=KRT71 PE=3 SV=1	KRT71	10.1	6	3	3	127516
A0A452EPE2	NADH-ubiquinone oxidoreductase 75 kDa subunit, mitochondrial OS=Capra hircus OX=9925 GN=NDUFS1 PE=3 SV=1	NDUFS1	7.98	6	6	6	96256.2
A0A452EPH9	Pentraxin family member OS=Capra hircus OX=9925 GN=CRP PE=3 SV=1	CRP	4.52	1	1	1	206089
A0A452EPK2	Abl interactor 1 OS=Capra hircus OX=9925 GN=ABI1 PE=3 SV=1	ABI1	2.31	1	1	1	41508.5
A0A452EPU9	Actin-related protein 2/3 complex subunit 5 OS=Capra hircus OX=9925 GN=ARPC5L PE=3 SV=1	ARPC5L	7.55	1	1	1	20708.4
A0A452EPW1	NAD-dependent protein deacetylase OS=Capra hircus OX=9925 GN=SIRT3 PE=3 SV=1	SIRT3	40.24	9	9	9	4285480
A0A452EPW9	SRCR domain-containing protein OS=Capra hircus OX=9925 PE=4 SV=1	--	2.81	1	1	1	20314.6
A0A452EPX9	C-X-C motif chemokine OS=Capra hircus OX=9925 GN=LOC102181854 PE=3 SV=1	LOC102181854	29.91	2	2	2	342456
A0A452EPY0	Carnitine O-palmitoyltransferase 1 OS=Capra hircus OX=9925 GN=CPT1A PE=2 SV=1	CPT1A	6.47	5	5	5	77102.5
A0A452EPY4	H/ACA ribonucleoprotein complex subunit 2 OS=Capra hircus OX=9925 GN=NHP2 PE=3 SV=1	NHP2	12.42	2	2	2	913328
A0A452EQ33	Charged multivesicular body protein 4B OS=Capra hircus OX=9925 GN=CHMP4B PE=3 SV=1	CHMP4B	12.05	2	2	2	138863
A0A452EQ37	Large ribosomal subunit protein uL18 OS=Capra hircus OX=9925 GN=RPL5 PE=3 SV=1	RPL5	29.73	7	7	5	485080
A0A452EQ48	peptidylprolyl isomerase OS=Capra hircus OX=9925 GN=FKBP11 PE=4 SV=1	FKBP11	4.98	1	1	1	245696
A0A452EQ71	Keratin, type I cytoskeletal 25 OS=Capra hircus OX=9925 GN=KRT25 PE=4 SV=1	KRT25	6.07	3	1	1	59920
A0A452EQ87	Apoptosis inhibitor 5 OS=Capra hircus OX=9925 GN=API5 PE=3 SV=1	API5	4.2	2	2	2	33630.6
A0A452EQA5	Importin 9 OS=Capra hircus OX=9925 GN=IPO9 PE=4 SV=1	IPO9	3.17	3	3	3	19166.1
A0A452EQF0	Cytochrome b-c1 complex subunit Rieske, mitochondrial OS=Capra hircus OX=9925 GN=UQCRFS1 PE=3 SV=1	UQCRFS1	11.31	3	3	3	60680.2
A0A452EQJ4	AHNAK nucleoprotein OS=Capra hircus OX=9925 GN=AHNAK PE=4 SV=1	AHNAK	13.69	21	1	1	29114.1
A0A452EQN6	Translation initiation factor eIF2B subunit alpha OS=Capra hircus OX=9925 GN=EIF2B1 PE=3 SV=1	EIF2B1	2.95	1	1	1	12941.9
A0A452EQP3	procollagen-lysine 5-dioxygenase OS=Capra hircus OX=9925 GN=PLOD3 PE=4 SV=1	PLOD3	6.13	5	5	5	72402.2
A0A452EQP5	GTP-binding protein 1 OS=Capra hircus OX=9925 GN=GTPBP1 PE=4 SV=1	GTPBP1	1.49	1	1	1	16288.1
A0A452EQR5	Protein activator of interferon induced protein kinase EIF2AK2 OS=Capra hircus OX=9925 GN=PRKRA PE=3 SV=1	PRKRA	2.88	1	1	1	33330.5
A0A452EQS5	RRM domain-containing protein OS=Capra hircus OX=9925 GN=HNRNPA3 PE=4 SV=1	HNRNPA3	11.91	4	4	4	473199
A0A452EQU0	Protein SEC13 homolog OS=Capra hircus OX=9925 GN=SEC13 PE=3 SV=1	SEC13	3.42	1	1	1	48811.1
A0A452EQX0	Glutathione S-transferase LANCL1 OS=Capra hircus OX=9925 GN=LANCL1 PE=3 SV=1	LANCL1	8.02	3	3	3	57513.1
A0A452EQX3	Dolichyl-diphosphooligosaccharide--protein glycosyltransferase 48 kDa subunit OS=Capra hircus OX=9925 GN=DDOST PE=3 SV=1	DDOST	9.55	4	4	4	313789
A0A452EQY7	Coagulation factor V OS=Capra hircus OX=9925 GN=F5 PE=3 SV=1	F5	0.38	1	1	1	42922.7
A0A452ER52	Electron transfer flavoprotein subunit alpha OS=Capra hircus OX=9925 GN=ETFA PE=3 SV=1	ETFA	12.91	4	4	4	68622.3
A0A452ER69	Receptor expression-enhancing protein OS=Capra hircus OX=9925 GN=REEP3 PE=3 SV=1	REEP3	3.92	1	1	1	9652.26
A0A452ERC0	DIS3 homolog, exosome endoribonuclease and 3'-5' exoribonuclease OS=Capra hircus OX=9925 GN=DIS3 PE=3 SV=1	DIS3	2.12	2	2	2	31316
A0A452ERC8	Ribonuclease inhibitor OS=Capra hircus OX=9925 GN=RNH1 PE=4 SV=1	RNH1	2.19	1	1	1	6631.68
A0A452ERK1	Guanine nucleotide-binding protein subunit gamma OS=Capra hircus OX=9925 GN=GNG12 PE=3 SV=1	GNG12	15.28	1	1	1	20342.4
A0A452ERM0	Metastasis associated 1 family member 2 OS=Capra hircus OX=9925 GN=MTA2 PE=4 SV=1	MTA2	2.91	2	2	2	69715.7
A0A452ERM8	NADH dehydrogenase [ubiquinone] flavoprotein 2, mitochondrial OS=Capra hircus OX=9925 GN=NDUFV2 PE=3 SV=1	NDUFV2	9.64	2	2	2	30925.4
A0A452ERU4	Formin like 3 OS=Capra hircus OX=9925 GN=FMNL3 PE=3 SV=1	FMNL3	2.24	2	2	2	15133.3
A0A452ERV4	Small ribosomal subunit protein mS38 OS=Capra hircus OX=9925 GN=AURKAIP1 PE=3 SV=1	AURKAIP1	5.24	1	1	1	553607
A0A452ERY2	Cofilin-2 OS=Capra hircus OX=9925 GN=CFL2 PE=3 SV=1	CFL2	13.86	2	1	1	23551.7
A0A452ES68	Wnt ligand secretion mediator OS=Capra hircus OX=9925 GN=WLS PE=3 SV=1	WLS	1.94	1	1	1	19837.1
A0A452ES86	Zinc finger CCHC-type containing 17 OS=Capra hircus OX=9925 GN=ZCCHC17 PE=4 SV=1	ZCCHC17	17.43	4	4	4	112567
A0A452ES90	Vacuolar protein-sorting-associated protein 25 OS=Capra hircus OX=9925 GN=VPS25 PE=3 SV=1	VPS25	5.68	1	1	1	32338.8
A0A452ESB8	Actin-related protein 3 OS=Capra hircus OX=9925 GN=ACTR3 PE=3 SV=1	ACTR3	5.43	2	2	1	96657.1
A0A452ESC7	Keratin 28 OS=Capra hircus OX=9925 GN=KRT28 PE=4 SV=1	KRT28	7.97	3	1	1	793110
A0A452ESG4	Small ribosomal subunit protein RACK1 OS=Capra hircus OX=9925 GN=RACK1 PE=3 SV=1	RACK1	27.13	7	7	7	1072590
A0A452ESL5	V-type proton ATPase subunit G OS=Capra hircus OX=9925 GN=ATP6V1G1 PE=3 SV=1	ATP6V1G1	16.95	2	2	2	56069.2
A0A452ESM6	Actin-related protein 2/3 complex subunit 4 OS=Capra hircus OX=9925 GN=ARPC4 PE=3 SV=1	ARPC4	15.73	3	3	3	303151
A0A452ESQ6	Alpha-2-macroglobulin domain-containing protein OS=Capra hircus OX=9925 GN=LOC102175560 PE=3 SV=1	LOC102175560	1.3	2	2	0	181546
A0A452ESU0	G3BP stress granule assembly factor 1 OS=Capra hircus OX=9925 GN=G3BP1 PE=4 SV=1	G3BP1	6.45	3	3	3	50421.3
A0A452ESW1	Dol-P-Man:Man(5)GlcNAc(2)-PP-Dol alpha-1,3-mannosyltransferase OS=Capra hircus OX=9925 GN=ALG3 PE=3 SV=1	ALG3	2.28	1	1	1	12061
A0A452ET01	Proteasome subunit beta OS=Capra hircus OX=9925 GN=PSMB7 PE=3 SV=1	PSMB7	3.61	1	1	1	20610.7
A0A452ET50	Clathrin light chain OS=Capra hircus OX=9925 GN=CLTA PE=3 SV=1	CLTA	4.46	2	2	2	60132.5
A0A452ET92	Carnitine O-acetyltransferase OS=Capra hircus OX=9925 GN=CRAT PE=3 SV=1	CRAT	1.44	1	1	1	30633.5
A0A452ETD8	Filamin B OS=Capra hircus OX=9925 GN=FLNB PE=3 SV=1	FLNB	25.83	53	53	53	1373760
A0A452ETE7	RAB12, member RAS oncogene family OS=Capra hircus OX=9925 GN=RAB12 PE=3 SV=1	RAB12	9.02	2	1	1	5644.12
A0A452ETE8	T-complex protein 1 subunit zeta OS=Capra hircus OX=9925 GN=CCT6A PE=3 SV=1	CCT6A	10.73	5	5	1	136924
A0A452ETJ6	Poly(ADP-ribose) polymerase family member 9 OS=Capra hircus OX=9925 GN=PARP9 PE=3 SV=1	PARP9	1.05	1	1	1	8659.76
A0A452ETU1	Dihydrofolate reductase OS=Capra hircus OX=9925 GN=DHFR PE=3 SV=1	DHFR	5.35	1	1	1	18575.3
A0A452ETW3	Importin subunit alpha OS=Capra hircus OX=9925 GN=KPNA6 PE=3 SV=1	KPNA6	2.05	1	1	1	20922.3
A0A452EU15	NmrA-like family domain-containing protein 1 OS=Capra hircus OX=9925 GN=NMRAL1 PE=3 SV=1	NMRAL1	6.35	2	2	2	27168.1
A0A452EU19	Alpha-2-macroglobulin OS=Capra hircus OX=9925 GN=LOC102175560 PE=3 SV=1	LOC102175560	4.4	6	6	6	212316
[truncated: 890 more rows]

## Sheet: IgG_ident
Protein accession	Protein description	Gene name	Coverage [%]	Peptides	Razor + unique peptides	Unique peptides	Intensity IgG
[truncated: 2,409 more rows]
