# Supplementary material for: SIRT3 mediates CPT2 delactylation to enhance mitochondrial function and proliferation in goat granulosa cells
Source: J Anim Sci Biotechnol. 2025 Jul 17;16:101. doi: 10.1186/s40104-025-01231-8 (PMC12269156; doi:10.1186/s40104-025-01231-8)
Supplement: Supplementary file 4 — Additional file 4. Table S4. KEGG classification results of 242 proteins identified by IP-SIRT3. [file 40104_2025_1231_MOESM4_ESM.xlsx]

## Sheet: ident Classification
KEGG map level_1	KEGG map level_2	Number of proteins	Related proteins
Cellular Processes	Cell growth and death	16	A0A452FFW1;A0A452E1P3;A0A452EN28;A0A452FT42;A0A452EK95;A0A452DNE3;A0A452FEA7;A0A452F3U1;A0A452G412;A0A452FKQ5;A0A452E8F3;A0A452G3A1;A0A452DQL0;A0A452E1U2;A0A452DK54;A0A452DM25
Cellular Processes	Cell motility	3	A0A452EYY1;A0A452DK54;A0A452FJJ6
Cellular Processes	Cellular community - eukaryotes	15	A0A452FJR4;A0A452EYY1;A0A452FT42;A0A452DNE3;A0A452DUB1;A0A452FJJ6;A0A452EH97;A0A452FXI9;A0A452FFM4;A0A452FTE9;A0A452G3A1;A0A452FYJ9;A0A452F9L1;A0A452E7E4;A0A452DK54
Cellular Processes	Transport and catabolism	17	A0A452EE69;A0A452F2U1;A0A452FTE2;A0A452EYY1;A0A452FT42;A0A452F738;A0A452DNE3;A0A452DUB1;A0A452G3B2;A0A452FKQ5;A0A452FFM4;A0A452G3A1;A0A452G2K7;A0A452EYF6;A0A452DQL0;A0A452FQY9;A0A452DK54
Environmental Information Processing	Signal transduction	32	A0A452EE69;A0A452F3L3;A0A452E1P3;A0A452F0W1;A0A452FK33;A0A452F296;A0A452FV03;A0A452FFM4;A0A452G3A1;A0A452E7E4;A0A452EK95;A0A452F0F4;A0A452DK54;A0A452FFW1;A0A452DMN7;A0A452F118;A0A452FJJ6;A0A452G412;A0A452E8F3;A0A452EZ53;A0A452DY68;A0A452FT42;A0A452EHC3;A0A452FTE9;A0A452FEA7;A0A452FY23;A0A452G3K6;A0A452E249;A0A452FXI9;A0A452FYJ9;A0A452EYF6;A0A452E1U2
Environmental Information Processing	Signaling molecules and interaction	2	A0A452FKQ5;A0A452FJJ6
Genetic Information Processing	Folding, sorting and degradation	15	A0A452FC79;A0A452DUB1;H9TKZ0;A0A452E616;A0A452G6N7;A0A452E059;A0A452ECN4;A0A452FGR4;A0A452G3B2;A0A452G412;A0A452G3A1;A0A452EB57;A0A452EYF6;A0A452EMM6;A0A452F0F4
Genetic Information Processing	Replication and repair	4	A0A452F752;A0A452G6Q8;A0A452FTD7;A0A452G412
Genetic Information Processing	Transcription	4	A0A452EYF6;A0A452F5X0;A0A452FME0;A0A452E616
Genetic Information Processing	Translation	20	A0A452DWB6;A0A452DQL4;A0A452E6T1;A0A452F5W0;A0A452FFM4;A0A452FJN4;A0A452EFS9;A0A452FIR3;A0A452DVU7;A0A452DMN7;A0A452EQ37;A0A452F1F7;A0A452E9K0;A0A452F607;A0A452EDX9;A0A452EJ68;A0A452G7T9;A0A452FSL6;A0A452E4S8;A0A452E8Z2
Metabolism	Amino acid metabolism	4	A0A452EJK8;A0A452DPN1;A0A452F7N2;A0A452FTN3
Metabolism	Carbohydrate metabolism	9	A0A452GAG6;A0A452DPN1;A0A452DY68;A0A452F0W1;A0A452ET82;A0A452E5G7;A0A452FTN3;A0A452G9S5;A0A452G8I9
Metabolism	Energy metabolism	2	A0A452EIU9;A0A452DW40
Metabolism	Global and overview maps	21	A0A452E8Y8;A0A452F3L3;A0A452DPN1;A0A452EIW9;A0A452F0W1;A0A452DNS3;A0A452G8I9;A0A452F7N2;A0A452G2X2;A0A452EJK8;A0A452G9S5;A0A452FCW4;A0A452DY68;A0A452ET82;A0A452G7L0;A0A452GAG6;A0A452FCU3;A0A452EIU9;A0A452FTN3;A0A452FVR5;A0A452E5G7
Metabolism	Glycan biosynthesis and metabolism	1	A0A452DNS3
Metabolism	Lipid metabolism	6	A0A452F3L3;A0A452E8Y8;A0A452EN28;A0A452G2X2;A0A452E5G7;A0A452EIW9
Metabolism	Metabolism of cofactors and vitamins	6	A0A452DPN1;A0A452FCW4;A0A452FCU3;A0A452EJN4;A0A452FVR5;A0A452E5G7
Metabolism	Metabolism of other amino acids	3	A0A452G7L0;A0A452E8Y8;A0A452FTN3
Organismal Systems	Aging	4	A0A452EYF6;A0A452FEA7;A0A452G3A1;A0A452FT42
Organismal Systems	Circulatory system	10	A0A452E1P3;A0A452EMX2;A0A452FT42;A0A452FK33;A0A452F296;A0A452EIU9;A0A452FXI9;A0A452FTE9;A0A452E1U2;A0A452DK54
Organismal Systems	Development and regeneration	10	A0A452DT91;A0A452E1P3;A0A452FT42;A0A452FN58;A0A452E3F5;A0A452G3K6;A0A452FXI9;A0A452G3A1;A0A452FTE9;A0A452DK54
Organismal Systems	Digestive system	9	A0A452FFW1;A0A452F3L3;A0A452E1P3;A0A452FT42;A0A452FK33;A0A452EJN4;A0A452FXI9;A0A452FTE9;A0A452E1U2
Organismal Systems	Endocrine system	27	A0A452E1P3;A0A452F0W1;A0A452FK33;A0A452F296;A0A452G3A1;A0A452EK95;A0A452DK54;A0A452DT91;A0A452DMN7;A0A452EIW8;A0A452EH97;A0A452FFI8;A0A452FT42;A0A452ET82;A0A452FTE9;A0A452ECJ6;A0A452EQ71;A0A452EF71;A0A452FEA7;A0A452F6J7;A0A452G3K6;A0A452FXI9;A0A452FYJ9;A0A452E3D3;A0A452EYF6;A0A452EIW9;A0A452E1U2
Organismal Systems	Environmental adaptation	11	A0A452E1P3;A0A452EK95;A0A452DMN7;A0A452FZM5;A0A452G412;A0A452EIU9;A0A452FXI9;A0A452FTE9;A0A452EIW9;A0A452E1U2;A0A452DK54
Organismal Systems	Excretory system	5	A0A452DUB1;A0A452FK33;A0A452FXI9;A0A452FQY9;A0A452DK54
Organismal Systems	Immune system	24	A0A452EE69;A0A452G3A1;A0A452EK95;A0A452FTE2;A0A452DK54;A0A452F0F4;A0A452FFW1;A0A452EYY1;A0A452DRQ7;A0A452E724;A0A452FZ76;A0A452FBB1;A0A452FT42;A0A452F9T8;A0A452FTE9;A0A452EQY7;A0A452EN63;A0A452FEA7;A0A452G3K6;A0A452FKQ5;A0A452FXI9;A0A452EYF6;A0A452ECU4;A0A452E1U2
Organismal Systems	Nervous system	10	A0A452G8K3;A0A452E1P3;A0A452FT42;A0A452FXI9;A0A452G3A1;A0A452FTE9;A0A452FVR5;A0A452E1U2;A0A452FQY9;A0A452DK54
Organismal Systems	Sensory system	7	A0A452DT91;A0A452E1P3;A0A452EK95;A0A452FXI9;A0A452G3A1;A0A452E1U2;A0A452G9M5

## Sheet: ident list
KEGG KO No.	map_ID	KEGG map level_2	KEGG map level_1	Protein accession	Protein description	Gene name	Coverage [%]	Peptides	Razor + unique peptides	Unique peptides	Intensity SIRT3
K04440	map04217	Cell growth and death	Cellular Processes	A0A452G3A1	Stress-activated protein kinase JNK OS=Capra hircus OX=9925 GN=MAPK8 PE=3 SV=1	MAPK8	1.87	1	1	1	9493.69
K05717	map04510	Cellular community - eukaryotes	Cellular Processes	A0A452FJJ6	Fibronectin OS=Capra hircus OX=9925 GN=FN1 PE=4 SV=1	FN1	4.37	9	9	9	432971
K04432	map04218	Cell growth and death	Cellular Processes	A0A452EK95	mitogen-activated protein kinase kinase OS=Capra hircus OX=9925 GN=MAP2K3 PE=3 SV=1	MAP2K3	2.88	1	1	1	35640.5
K05717	map04810	Cell motility	Cellular Processes	A0A452FJJ6	Fibronectin OS=Capra hircus OX=9925 GN=FN1 PE=4 SV=1	FN1	4.37	9	9	9	432971
K02183	map04114	Cell growth and death	Cellular Processes	A0A452E1U2	Calmodulin like 5 OS=Capra hircus OX=9925 GN=CALML5 PE=4 SV=1	CALML5	6.04	1	1	1	27385.2
K13515	map04216	Cell growth and death	Cellular Processes	A0A452EN28	Lysophospholipid acyltransferase 5 OS=Capra hircus OX=9925 GN=LPCAT3 PE=3 SV=1	LPCAT3	4.54	2	2	2	47597
K02183	map04218	Cell growth and death	Cellular Processes	A0A452E1U2	Calmodulin like 5 OS=Capra hircus OX=9925 GN=CALML5 PE=4 SV=1	CALML5	6.04	1	1	1	27385.2
K04456	map04550	Cellular community - eukaryotes	Cellular Processes	A0A452FT42	non-specific serine/threonine protein kinase OS=Capra hircus OX=9925 GN=AKT1 PE=3 SV=1	AKT1	4.01	2	2	0	30162.4
K04456	map04510	Cellular community - eukaryotes	Cellular Processes	A0A452FT42	non-specific serine/threonine protein kinase OS=Capra hircus OX=9925 GN=AKT1 PE=3 SV=1	AKT1	4.01	2	2	0	30162.4
K01330	map04145	Transport and catabolism	Cellular Processes	A0A452FTE2	complement subcomponent C1r OS=Capra hircus OX=9925 GN=C1R PE=4 SV=1	C1R	1.12	1	1	1	431426
K03097	map04520	Cellular community - eukaryotes	Cellular Processes	A0A452FFM4	Casein kinase II subunit alpha OS=Capra hircus OX=9925 GN=CSNK2A2 PE=3 SV=1	CSNK2A2	4.86	2	2	2	22333.9
K10134	map04115	Cell growth and death	Cellular Processes	A0A452F3U1	EI24 autophagy associated transmembrane protein OS=Capra hircus OX=9925 GN=LOC102176530 PE=3 SV=1	LOC102176530	3.72	1	1	1	12268.7
K07940	map04144	Transport and catabolism	Cellular Processes	A0A452F738	ADP-ribosylation factor OS=Capra hircus OX=9925 GN=ARF5 PE=3 SV=1	ARF5	27.22	4	4	4	1905840
K15041	map04216	Cell growth and death	Cellular Processes	A0A452FFW1	Voltage-dependent anion-selective channel protein 3 OS=Capra hircus OX=9925 GN=VDAC3 PE=3 SV=1	VDAC3	25.44	5	5	5	132295
K15041	map04217	Cell growth and death	Cellular Processes	A0A452FFW1	Voltage-dependent anion-selective channel protein 3 OS=Capra hircus OX=9925 GN=VDAC3 PE=3 SV=1	VDAC3	25.44	5	5	5	132295
K15041	map04218	Cell growth and death	Cellular Processes	A0A452FFW1	Voltage-dependent anion-selective channel protein 3 OS=Capra hircus OX=9925 GN=VDAC3 PE=3 SV=1	VDAC3	25.44	5	5	5	132295
K04456	map04210	Cell growth and death	Cellular Processes	A0A452FT42	non-specific serine/threonine protein kinase OS=Capra hircus OX=9925 GN=AKT1 PE=3 SV=1	AKT1	4.01	2	2	0	30162.4
K04371	map04810	Cell motility	Cellular Processes	A0A452DK54	Mitogen-activated protein kinase OS=Capra hircus OX=9925 GN=MAPK1 PE=3 SV=1	MAPK1	2.47	1	1	1	58495.6
K03868	map04114	Cell growth and death	Cellular Processes	A0A452G412	RING-type domain-containing protein OS=Capra hircus OX=9925 GN=RBX1 PE=3 SV=1	RBX1	7.41	1	1	1	18326
K03868	map04110	Cell growth and death	Cellular Processes	A0A452G412	RING-type domain-containing protein OS=Capra hircus OX=9925 GN=RBX1 PE=3 SV=1	RBX1	7.41	1	1	1	18326
K06751	map04144	Transport and catabolism	Cellular Processes	A0A452FKQ5	Ig-like domain-containing protein OS=Capra hircus OX=9925 PE=3 SV=1	--	4.86	2	2	2	15064.8
K04456	map04218	Cell growth and death	Cellular Processes	A0A452FT42	non-specific serine/threonine protein kinase OS=Capra hircus OX=9925 GN=AKT1 PE=3 SV=1	AKT1	4.01	2	2	0	30162.4
K03097	map04137	Transport and catabolism	Cellular Processes	A0A452FFM4	Casein kinase II subunit alpha OS=Capra hircus OX=9925 GN=CSNK2A2 PE=3 SV=1	CSNK2A2	4.86	2	2	2	22333.9
K07374	map04145	Transport and catabolism	Cellular Processes	A0A452DNE3	Tubulin alpha chain OS=Capra hircus OX=9925 GN=TUBA4A PE=3 SV=1	TUBA4A	25.89	8	1	1	54132.6
K07374	map04210	Cell growth and death	Cellular Processes	A0A452DNE3	Tubulin alpha chain OS=Capra hircus OX=9925 GN=TUBA4A PE=3 SV=1	TUBA4A	25.89	8	1	1	54132.6
K03283	map04144	Transport and catabolism	Cellular Processes	A0A452EYF6	Heat shock cognate 71 kDa protein OS=Capra hircus OX=9925 GN=HSPA8 PE=3 SV=1	HSPA8	14.31	9	9	8	586401
K01527	map04214	Cell growth and death	Cellular Processes	A0A452DM25	Transcription factor BTF3 OS=Capra hircus OX=9925 PE=3 SV=1	--	10.08	1	1	1	14636
K05754	map04144	Transport and catabolism	Cellular Processes	A0A452EYY1	Actin-related protein 2/3 complex subunit 5 OS=Capra hircus OX=9925 GN=ARPC5 PE=3 SV=1	ARPC5	16.56	2	2	2	149387
K05754	map04530	Cellular community - eukaryotes	Cellular Processes	A0A452EYY1	Actin-related protein 2/3 complex subunit 5 OS=Capra hircus OX=9925 GN=ARPC5 PE=3 SV=1	ARPC5	16.56	2	2	2	149387
K02091	map04218	Cell growth and death	Cellular Processes	A0A452E8F3	Cyclin dependent kinase 6 OS=Capra hircus OX=9925 GN=CDK6 PE=3 SV=1	CDK6	2.76	1	1	1	16021.3
K02091	map04115	Cell growth and death	Cellular Processes	A0A452E8F3	Cyclin dependent kinase 6 OS=Capra hircus OX=9925 GN=CDK6 PE=3 SV=1	CDK6	2.76	1	1	1	16021.3
K02091	map04110	Cell growth and death	Cellular Processes	A0A452E8F3	Cyclin dependent kinase 6 OS=Capra hircus OX=9925 GN=CDK6 PE=3 SV=1	CDK6	2.76	1	1	1	16021.3
K04676	map04550	Cellular community - eukaryotes	Cellular Processes	A0A452E7E4	Mothers against decapentaplegic homolog OS=Capra hircus OX=9925 GN=SMAD1 PE=3 SV=1	SMAD1	3.01	1	1	1	10640.2
K05754	map04810	Cell motility	Cellular Processes	A0A452EYY1	Actin-related protein 2/3 complex subunit 5 OS=Capra hircus OX=9925 GN=ARPC5 PE=3 SV=1	ARPC5	16.56	2	2	2	149387
K04515	map04217	Cell growth and death	Cellular Processes	A0A452E1P3	Calcium/calmodulin-dependent protein kinase type II subunit delta OS=Capra hircus OX=9925 GN=CAMK2D PE=3 SV=1	CAMK2D	2.01	1	1	1	21395.2
K04515	map04114	Cell growth and death	Cellular Processes	A0A452E1P3	Calcium/calmodulin-dependent protein kinase type II subunit delta OS=Capra hircus OX=9925 GN=CAMK2D PE=3 SV=1	CAMK2D	2.01	1	1	1	21395.2
K04440	map04215	Cell growth and death	Cellular Processes	A0A452G3A1	Stress-activated protein kinase JNK OS=Capra hircus OX=9925 GN=MAPK8 PE=3 SV=1	MAPK8	1.87	1	1	1	9493.69
K13305	map04530	Cellular community - eukaryotes	Cellular Processes	A0A452DUB1	HECT-type E3 ubiquitin transferase OS=Capra hircus OX=9925 GN=NEDD4L PE=4 SV=1	NEDD4L	2.08	2	1	0	20785.5
K13305	map04144	Transport and catabolism	Cellular Processes	A0A452DUB1	HECT-type E3 ubiquitin transferase OS=Capra hircus OX=9925 GN=NEDD4L PE=4 SV=1	NEDD4L	2.08	2	1	0	20785.5
K07902	map04530	Cellular community - eukaryotes	Cellular Processes	A0A452F9L1	Ras-related protein Rab-8B OS=Capra hircus OX=9925 GN=RAB8B PE=3 SV=1	RAB8B	23.19	4	3	2	1191440
K06067	map04110	Cell growth and death	Cellular Processes	A0A452FEA7	Histone deacetylase 1 OS=Capra hircus OX=9925 GN=HDAC1 PE=3 SV=1	HDAC1	4.55	2	2	2	148284
K12196	map04217	Cell growth and death	Cellular Processes	A0A452DQL0	vesicle-fusing ATPase OS=Capra hircus OX=9925 GN=VPS4B PE=3 SV=1	VPS4B	2.25	1	1	1	31018.3
K06856	map04145	Transport and catabolism	Cellular Processes	A0A452EE69	Ig-like domain-containing protein OS=Capra hircus OX=9925 PE=4 SV=1	--	7.63	1	1	1	22144.1
K12196	map04144	Transport and catabolism	Cellular Processes	A0A452DQL0	vesicle-fusing ATPase OS=Capra hircus OX=9925 GN=VPS4B PE=3 SV=1	VPS4B	2.25	1	1	1	31018.3
K07374	map04540	Cellular community - eukaryotes	Cellular Processes	A0A452DNE3	Tubulin alpha chain OS=Capra hircus OX=9925 GN=TUBA4A PE=3 SV=1	TUBA4A	25.89	8	1	1	54132.6
K07374	map04530	Cellular community - eukaryotes	Cellular Processes	A0A452DNE3	Tubulin alpha chain OS=Capra hircus OX=9925 GN=TUBA4A PE=3 SV=1	TUBA4A	25.89	8	1	1	54132.6
K06751	map04145	Transport and catabolism	Cellular Processes	A0A452FKQ5	Ig-like domain-containing protein OS=Capra hircus OX=9925 PE=3 SV=1	--	4.86	2	2	2	15064.8
K06751	map04218	Cell growth and death	Cellular Processes	A0A452FKQ5	Ig-like domain-containing protein OS=Capra hircus OX=9925 PE=3 SV=1	--	4.86	2	2	2	15064.8
K08803	map04140	Transport and catabolism	Cellular Processes	A0A452F2U1	Death associated protein kinase 3 OS=Capra hircus OX=9925 GN=DAPK3 PE=3 SV=1	DAPK3	2.47	1	1	1	13683.8
K04630	map04540	Cellular community - eukaryotes	Cellular Processes	A0A452FTE9	Guanine nucleotide-binding protein G(i) subunit alpha-1 OS=Capra hircus OX=9925 GN=GNAI1 PE=4 SV=1	GNAI1	8.47	3	1	1	14861.7
K04371	map04520	Cellular community - eukaryotes	Cellular Processes	A0A452DK54	Mitogen-activated protein kinase OS=Capra hircus OX=9925 GN=MAPK1 PE=3 SV=1	MAPK1	2.47	1	1	1	58495.6
K04371	map04510	Cellular community - eukaryotes	Cellular Processes	A0A452DK54	Mitogen-activated protein kinase OS=Capra hircus OX=9925 GN=MAPK1 PE=3 SV=1	MAPK1	2.47	1	1	1	58495.6
K20638	map04530	Cellular community - eukaryotes	Cellular Processes	A0A452FJR4	Rho GTPase activating protein 17 OS=Capra hircus OX=9925 GN=ARHGAP17 PE=4 SV=1	ARHGAP17	1.1	1	1	1	21964
K02677	map04540	Cellular community - eukaryotes	Cellular Processes	A0A452FXI9	protein kinase C OS=Capra hircus OX=9925 GN=PRKCA PE=3 SV=1	PRKCA	1.78	1	1	1	9057.18
K04420	map04540	Cellular community - eukaryotes	Cellular Processes	A0A452FYJ9	Mitogen-activated protein kinase kinase kinase 2 OS=Capra hircus OX=9925 GN=MAP3K2 PE=4 SV=1	MAP3K2	3.55	2	2	2	7652.13
K04440	map04530	Cellular community - eukaryotes	Cellular Processes	A0A452G3A1	Stress-activated protein kinase JNK OS=Capra hircus OX=9925 GN=MAPK8 PE=3 SV=1	MAPK8	1.87	1	1	1	9493.69
K04371	map04218	Cell growth and death	Cellular Processes	A0A452DK54	Mitogen-activated protein kinase OS=Capra hircus OX=9925 GN=MAPK1 PE=3 SV=1	MAPK1	2.47	1	1	1	58495.6
K04371	map04540	Cellular community - eukaryotes	Cellular Processes	A0A452DK54	Mitogen-activated protein kinase OS=Capra hircus OX=9925 GN=MAPK1 PE=3 SV=1	MAPK1	2.47	1	1	1	58495.6
K04371	map04214	Cell growth and death	Cellular Processes	A0A452DK54	Mitogen-activated protein kinase OS=Capra hircus OX=9925 GN=MAPK1 PE=3 SV=1	MAPK1	2.47	1	1	1	58495.6
K04440	map04510	Cellular community - eukaryotes	Cellular Processes	A0A452G3A1	Stress-activated protein kinase JNK OS=Capra hircus OX=9925 GN=MAPK8 PE=3 SV=1	MAPK8	1.87	1	1	1	9493.69
K04371	map04140	Transport and catabolism	Cellular Processes	A0A452DK54	Mitogen-activated protein kinase OS=Capra hircus OX=9925 GN=MAPK1 PE=3 SV=1	MAPK1	2.47	1	1	1	58495.6
K04371	map04114	Cell growth and death	Cellular Processes	A0A452DK54	Mitogen-activated protein kinase OS=Capra hircus OX=9925 GN=MAPK1 PE=3 SV=1	MAPK1	2.47	1	1	1	58495.6
K04440	map04137	Transport and catabolism	Cellular Processes	A0A452G3A1	Stress-activated protein kinase JNK OS=Capra hircus OX=9925 GN=MAPK8 PE=3 SV=1	MAPK8	1.87	1	1	1	9493.69
K04440	map04140	Transport and catabolism	Cellular Processes	A0A452G3A1	Stress-activated protein kinase JNK OS=Capra hircus OX=9925 GN=MAPK8 PE=3 SV=1	MAPK8	1.87	1	1	1	9493.69
K04440	map04210	Cell growth and death	Cellular Processes	A0A452G3A1	Stress-activated protein kinase JNK OS=Capra hircus OX=9925 GN=MAPK8 PE=3 SV=1	MAPK8	1.87	1	1	1	9493.69
K04440	map04214	Cell growth and death	Cellular Processes	A0A452G3A1	Stress-activated protein kinase JNK OS=Capra hircus OX=9925 GN=MAPK8 PE=3 SV=1	MAPK8	1.87	1	1	1	9493.69
K04371	map04210	Cell growth and death	Cellular Processes	A0A452DK54	Mitogen-activated protein kinase OS=Capra hircus OX=9925 GN=MAPK1 PE=3 SV=1	MAPK1	2.47	1	1	1	58495.6
K04371	map04550	Cellular community - eukaryotes	Cellular Processes	A0A452DK54	Mitogen-activated protein kinase OS=Capra hircus OX=9925 GN=MAPK1 PE=3 SV=1	MAPK1	2.47	1	1	1	58495.6
K02677	map04510	Cellular community - eukaryotes	Cellular Processes	A0A452FXI9	protein kinase C OS=Capra hircus OX=9925 GN=PRKCA PE=3 SV=1	PRKCA	1.78	1	1	1	9057.18
K06086	map04520	Cellular community - eukaryotes	Cellular Processes	A0A452EH97	Sorbin and SH3 domain containing 1 OS=Capra hircus OX=9925 GN=SORBS1 PE=4 SV=1	SORBS1	0.86	1	1	1	9457.14
K09481	map04145	Transport and catabolism	Cellular Processes	A0A452G3B2	Protein transport protein Sec61 subunit beta OS=Capra hircus OX=9925 GN=SEC61B PE=3 SV=1	SEC61B	21.88	2	2	2	118961
K17908	map04140	Transport and catabolism	Cellular Processes	A0A452G2K7	WD repeat domain phosphoinositide-interacting protein 2 OS=Capra hircus OX=9925 GN=WIPI2 PE=3 SV=1	WIPI2	2.06	1	1	1	16162.1
K11827	map04144	Transport and catabolism	Cellular Processes	A0A452FQY9	AP complex subunit sigma OS=Capra hircus OX=9925 GN=AP2S1 PE=3 SV=1	AP2S1	5.67	1	1	1	89872.5
K17908	map04136	Transport and catabolism	Cellular Processes	A0A452G2K7	WD repeat domain phosphoinositide-interacting protein 2 OS=Capra hircus OX=9925 GN=WIPI2 PE=3 SV=1	WIPI2	2.06	1	1	1	16162.1
K04456	map04140	Transport and catabolism	Cellular Processes	A0A452FT42	non-specific serine/threonine protein kinase OS=Capra hircus OX=9925 GN=AKT1 PE=3 SV=1	AKT1	4.01	2	2	0	30162.4
K02677	map04072	Signal transduction	Environmental Information Processing	A0A452FXI9	protein kinase C OS=Capra hircus OX=9925 GN=PRKCA PE=3 SV=1	PRKCA	1.78	1	1	1	9057.18
K00888	map04070	Signal transduction	Environmental Information Processing	A0A452DY68	1-phosphatidylinositol 4-kinase OS=Capra hircus OX=9925 GN=PI4KA PE=3 SV=1	PI4KA	1.04	2	2	2	17986.7
K04515	map04012	Signal transduction	Environmental Information Processing	A0A452E1P3	Calcium/calmodulin-dependent protein kinase type II subunit delta OS=Capra hircus OX=9925 GN=CAMK2D PE=3 SV=1	CAMK2D	2.01	1	1	1	21395.2
K04515	map04020	Signal transduction	Environmental Information Processing	A0A452E1P3	Calcium/calmodulin-dependent protein kinase type II subunit delta OS=Capra hircus OX=9925 GN=CAMK2D PE=3 SV=1	CAMK2D	2.01	1	1	1	21395.2
K04440	map04010	Signal transduction	Environmental Information Processing	A0A452G3A1	Stress-activated protein kinase JNK OS=Capra hircus OX=9925 GN=MAPK8 PE=3 SV=1	MAPK8	1.87	1	1	1	9493.69
K08840	map04013	Signal transduction	Environmental Information Processing	A0A452F118	non-specific serine/threonine protein kinase OS=Capra hircus OX=9925 GN=TNIK PE=3 SV=1	TNIK	5	6	6	6	91260.9
K04515	map04024	Signal transduction	Environmental Information Processing	A0A452E1P3	Calcium/calmodulin-dependent protein kinase type II subunit delta OS=Capra hircus OX=9925 GN=CAMK2D PE=3 SV=1	CAMK2D	2.01	1	1	1	21395.2
K04515	map04066	Signal transduction	Environmental Information Processing	A0A452E1P3	Calcium/calmodulin-dependent protein kinase type II subunit delta OS=Capra hircus OX=9925 GN=CAMK2D PE=3 SV=1	CAMK2D	2.01	1	1	1	21395.2
K00693	map04152	Signal transduction	Environmental Information Processing	A0A452F0W1	Glycogen [starch] synthase OS=Capra hircus OX=9925 GN=GYS1 PE=3 SV=1	GYS1	1.36	1	1	1	10816
K00693	map04151	Signal transduction	Environmental Information Processing	A0A452F0W1	Glycogen [starch] synthase OS=Capra hircus OX=9925 GN=GYS1 PE=3 SV=1	GYS1	1.36	1	1	1	10816
K04430	map04013	Signal transduction	Environmental Information Processing	A0A452G3K6	mitogen-activated protein kinase kinase OS=Capra hircus OX=9925 GN=MAP2K4 PE=3 SV=1	MAP2K4	2.43	1	1	1	9497.74
K06067	map04330	Signal transduction	Environmental Information Processing	A0A452FEA7	Histone deacetylase 1 OS=Capra hircus OX=9925 GN=HDAC1 PE=3 SV=1	HDAC1	4.55	2	2	2	148284
K04440	map04014	Signal transduction	Environmental Information Processing	A0A452G3A1	Stress-activated protein kinase JNK OS=Capra hircus OX=9925 GN=MAPK8 PE=3 SV=1	MAPK8	1.87	1	1	1	9493.69
K04440	map04024	Signal transduction	Environmental Information Processing	A0A452G3A1	Stress-activated protein kinase JNK OS=Capra hircus OX=9925 GN=MAPK8 PE=3 SV=1	MAPK8	1.87	1	1	1	9493.69
K04440	map04068	Signal transduction	Environmental Information Processing	A0A452G3A1	Stress-activated protein kinase JNK OS=Capra hircus OX=9925 GN=MAPK8 PE=3 SV=1	MAPK8	1.87	1	1	1	9493.69
K04440	map04071	Signal transduction	Environmental Information Processing	A0A452G3A1	Stress-activated protein kinase JNK OS=Capra hircus OX=9925 GN=MAPK8 PE=3 SV=1	MAPK8	1.87	1	1	1	9493.69
K02677	map04066	Signal transduction	Environmental Information Processing	A0A452FXI9	protein kinase C OS=Capra hircus OX=9925 GN=PRKCA PE=3 SV=1	PRKCA	1.78	1	1	1	9057.18
K04440	map04391	Signal transduction	Environmental Information Processing	A0A452G3A1	Stress-activated protein kinase JNK OS=Capra hircus OX=9925 GN=MAPK8 PE=3 SV=1	MAPK8	1.87	1	1	1	9493.69
K04515	map04310	Signal transduction	Environmental Information Processing	A0A452E1P3	Calcium/calmodulin-dependent protein kinase type II subunit delta OS=Capra hircus OX=9925 GN=CAMK2D PE=3 SV=1	CAMK2D	2.01	1	1	1	21395.2
K02677	map04020	Signal transduction	Environmental Information Processing	A0A452FXI9	protein kinase C OS=Capra hircus OX=9925 GN=PRKCA PE=3 SV=1	PRKCA	1.78	1	1	1	9057.18
K04440	map04310	Signal transduction	Environmental Information Processing	A0A452G3A1	Stress-activated protein kinase JNK OS=Capra hircus OX=9925 GN=MAPK8 PE=3 SV=1	MAPK8	1.87	1	1	1	9493.69
K03868	map04066	Signal transduction	Environmental Information Processing	A0A452G412	RING-type domain-containing protein OS=Capra hircus OX=9925 GN=RBX1 PE=3 SV=1	RBX1	7.41	1	1	1	18326
K04440	map04012	Signal transduction	Environmental Information Processing	A0A452G3A1	Stress-activated protein kinase JNK OS=Capra hircus OX=9925 GN=MAPK8 PE=3 SV=1	MAPK8	1.87	1	1	1	9493.69
K04440	map04013	Signal transduction	Environmental Information Processing	A0A452G3A1	Stress-activated protein kinase JNK OS=Capra hircus OX=9925 GN=MAPK8 PE=3 SV=1	MAPK8	1.87	1	1	1	9493.69
K02677	map04150	Signal transduction	Environmental Information Processing	A0A452FXI9	protein kinase C OS=Capra hircus OX=9925 GN=PRKCA PE=3 SV=1	PRKCA	1.78	1	1	1	9057.18
K04630	map04071	Signal transduction	Environmental Information Processing	A0A452FTE9	Guanine nucleotide-binding protein G(i) subunit alpha-1 OS=Capra hircus OX=9925 GN=GNAI1 PE=4 SV=1	GNAI1	8.47	3	1	1	14861.7
K03868	map04310	Signal transduction	Environmental Information Processing	A0A452G412	RING-type domain-containing protein OS=Capra hircus OX=9925 GN=RBX1 PE=3 SV=1	RBX1	7.41	1	1	1	18326
K03868	map04341	Signal transduction	Environmental Information Processing	A0A452G412	RING-type domain-containing protein OS=Capra hircus OX=9925 GN=RBX1 PE=3 SV=1	RBX1	7.41	1	1	1	18326
K03868	map04350	Signal transduction	Environmental Information Processing	A0A452G412	RING-type domain-containing protein OS=Capra hircus OX=9925 GN=RBX1 PE=3 SV=1	RBX1	7.41	1	1	1	18326
K02991	map04151	Signal transduction	Environmental Information Processing	A0A452DMN7	40S ribosomal protein S6 OS=Capra hircus OX=9925 GN=LOC108637410 PE=3 SV=1	LOC108637410	14.46	3	3	2	937405
K04430	map04012	Signal transduction	Environmental Information Processing	A0A452G3K6	mitogen-activated protein kinase kinase OS=Capra hircus OX=9925 GN=MAP2K4 PE=3 SV=1	MAP2K4	2.43	1	1	1	9497.74
K02991	map04371	Signal transduction	Environmental Information Processing	A0A452DMN7	40S ribosomal protein S6 OS=Capra hircus OX=9925 GN=LOC108637410 PE=3 SV=1	LOC108637410	14.46	3	3	2	937405
K04430	map04010	Signal transduction	Environmental Information Processing	A0A452G3K6	mitogen-activated protein kinase kinase OS=Capra hircus OX=9925 GN=MAP2K4 PE=3 SV=1	MAP2K4	2.43	1	1	1	9497.74
K04630	map04015	Signal transduction	Environmental Information Processing	A0A452FTE9	Guanine nucleotide-binding protein G(i) subunit alpha-1 OS=Capra hircus OX=9925 GN=GNAI1 PE=4 SV=1	GNAI1	8.47	3	1	1	14861.7
K02677	map04071	Signal transduction	Environmental Information Processing	A0A452FXI9	protein kinase C OS=Capra hircus OX=9925 GN=PRKCA PE=3 SV=1	PRKCA	1.78	1	1	1	9057.18
K04630	map04022	Signal transduction	Environmental Information Processing	A0A452FTE9	Guanine nucleotide-binding protein G(i) subunit alpha-1 OS=Capra hircus OX=9925 GN=GNAI1 PE=4 SV=1	GNAI1	8.47	3	1	1	14861.7
K05850	map04024	Signal transduction	Environmental Information Processing	A0A452FK33	Calcium-transporting ATPase OS=Capra hircus OX=9925 GN=ATP2B4 PE=3 SV=1	ATP2B4	1.16	1	1	0	14205.5
K05850	map04022	Signal transduction	Environmental Information Processing	A0A452FK33	Calcium-transporting ATPase OS=Capra hircus OX=9925 GN=ATP2B4 PE=3 SV=1	ATP2B4	1.16	1	1	0	14205.5
K05850	map04020	Signal transduction	Environmental Information Processing	A0A452FK33	Calcium-transporting ATPase OS=Capra hircus OX=9925 GN=ATP2B4 PE=3 SV=1	ATP2B4	1.16	1	1	0	14205.5
K02991	map04150	Signal transduction	Environmental Information Processing	A0A452DMN7	40S ribosomal protein S6 OS=Capra hircus OX=9925 GN=LOC108637410 PE=3 SV=1	LOC108637410	14.46	3	3	2	937405
K02677	map04015	Signal transduction	Environmental Information Processing	A0A452FXI9	protein kinase C OS=Capra hircus OX=9925 GN=PRKCA PE=3 SV=1	PRKCA	1.78	1	1	1	9057.18
K05717	map04512	Signaling molecules and interaction	Environmental Information Processing	A0A452FJJ6	Fibronectin OS=Capra hircus OX=9925 GN=FN1 PE=4 SV=1	FN1	4.37	9	9	9	432971
K02677	map04370	Signal transduction	Environmental Information Processing	A0A452FXI9	protein kinase C OS=Capra hircus OX=9925 GN=PRKCA PE=3 SV=1	PRKCA	1.78	1	1	1	9057.18
K04456	map04066	Signal transduction	Environmental Information Processing	A0A452FT42	non-specific serine/threonine protein kinase OS=Capra hircus OX=9925 GN=AKT1 PE=3 SV=1	AKT1	4.01	2	2	0	30162.4
K05717	map04151	Signal transduction	Environmental Information Processing	A0A452FJJ6	Fibronectin OS=Capra hircus OX=9925 GN=FN1 PE=4 SV=1	FN1	4.37	9	9	9	432971
K04630	map04371	Signal transduction	Environmental Information Processing	A0A452FTE9	Guanine nucleotide-binding protein G(i) subunit alpha-1 OS=Capra hircus OX=9925 GN=GNAI1 PE=4 SV=1	GNAI1	8.47	3	1	1	14861.7
K03097	map04310	Signal transduction	Environmental Information Processing	A0A452FFM4	Casein kinase II subunit alpha OS=Capra hircus OX=9925 GN=CSNK2A2 PE=3 SV=1	CSNK2A2	4.86	2	2	2	22333.9
K04630	map04024	Signal transduction	Environmental Information Processing	A0A452FTE9	Guanine nucleotide-binding protein G(i) subunit alpha-1 OS=Capra hircus OX=9925 GN=GNAI1 PE=4 SV=1	GNAI1	8.47	3	1	1	14861.7
K03097	map04064	Signal transduction	Environmental Information Processing	A0A452FFM4	Casein kinase II subunit alpha OS=Capra hircus OX=9925 GN=CSNK2A2 PE=3 SV=1	CSNK2A2	4.86	2	2	2	22333.9
K04430	map04668	Signal transduction	Environmental Information Processing	A0A452G3K6	mitogen-activated protein kinase kinase OS=Capra hircus OX=9925 GN=MAP2K4 PE=3 SV=1	MAP2K4	2.43	1	1	1	9497.74
K04440	map04668	Signal transduction	Environmental Information Processing	A0A452G3A1	Stress-activated protein kinase JNK OS=Capra hircus OX=9925 GN=MAPK8 PE=3 SV=1	MAPK8	1.87	1	1	1	9493.69
K02677	map04151	Signal transduction	Environmental Information Processing	A0A452FXI9	protein kinase C OS=Capra hircus OX=9925 GN=PRKCA PE=3 SV=1	PRKCA	1.78	1	1	1	9057.18
K02991	map04066	Signal transduction	Environmental Information Processing	A0A452DMN7	40S ribosomal protein S6 OS=Capra hircus OX=9925 GN=LOC108637410 PE=3 SV=1	LOC108637410	14.46	3	3	2	937405
K02677	map04070	Signal transduction	Environmental Information Processing	A0A452FXI9	protein kinase C OS=Capra hircus OX=9925 GN=PRKCA PE=3 SV=1	PRKCA	1.78	1	1	1	9057.18
K02677	map04310	Signal transduction	Environmental Information Processing	A0A452FXI9	protein kinase C OS=Capra hircus OX=9925 GN=PRKCA PE=3 SV=1	PRKCA	1.78	1	1	1	9057.18
K03283	map04010	Signal transduction	Environmental Information Processing	A0A452EYF6	Heat shock cognate 71 kDa protein OS=Capra hircus OX=9925 GN=HSPA8 PE=3 SV=1	HSPA8	14.31	9	9	8	586401
K04456	map04068	Signal transduction	Environmental Information Processing	A0A452FT42	non-specific serine/threonine protein kinase OS=Capra hircus OX=9925 GN=AKT1 PE=3 SV=1	AKT1	4.01	2	2	0	30162.4
K02677	map04012	Signal transduction	Environmental Information Processing	A0A452FXI9	protein kinase C OS=Capra hircus OX=9925 GN=PRKCA PE=3 SV=1	PRKCA	1.78	1	1	1	9057.18
K04456	map04014	Signal transduction	Environmental Information Processing	A0A452FT42	non-specific serine/threonine protein kinase OS=Capra hircus OX=9925 GN=AKT1 PE=3 SV=1	AKT1	4.01	2	2	0	30162.4
K04456	map04012	Signal transduction	Environmental Information Processing	A0A452FT42	non-specific serine/threonine protein kinase OS=Capra hircus OX=9925 GN=AKT1 PE=3 SV=1	AKT1	4.01	2	2	0	30162.4
K07834	map04072	Signal transduction	Environmental Information Processing	A0A452EHC3	RAS like proto-oncogene A OS=Capra hircus OX=9925 GN=RALA PE=4 SV=1	RALA	5.34	1	1	0	103071
K07834	map04015	Signal transduction	Environmental Information Processing	A0A452EHC3	RAS like proto-oncogene A OS=Capra hircus OX=9925 GN=RALA PE=4 SV=1	RALA	5.34	1	1	0	103071
K07834	map04014	Signal transduction	Environmental Information Processing	A0A452EHC3	RAS like proto-oncogene A OS=Capra hircus OX=9925 GN=RALA PE=4 SV=1	RALA	5.34	1	1	0	103071
K04456	map04010	Signal transduction	Environmental Information Processing	A0A452FT42	non-specific serine/threonine protein kinase OS=Capra hircus OX=9925 GN=AKT1 PE=3 SV=1	AKT1	4.01	2	2	0	30162.4
K04456	map04072	Signal transduction	Environmental Information Processing	A0A452FT42	non-specific serine/threonine protein kinase OS=Capra hircus OX=9925 GN=AKT1 PE=3 SV=1	AKT1	4.01	2	2	0	30162.4
K04456	map04150	Signal transduction	Environmental Information Processing	A0A452FT42	non-specific serine/threonine protein kinase OS=Capra hircus OX=9925 GN=AKT1 PE=3 SV=1	AKT1	4.01	2	2	0	30162.4
K04371	map04668	Signal transduction	Environmental Information Processing	A0A452DK54	Mitogen-activated protein kinase OS=Capra hircus OX=9925 GN=MAPK1 PE=3 SV=1	MAPK1	2.47	1	1	1	58495.6
K04456	map04151	Signal transduction	Environmental Information Processing	A0A452FT42	non-specific serine/threonine protein kinase OS=Capra hircus OX=9925 GN=AKT1 PE=3 SV=1	AKT1	4.01	2	2	0	30162.4
K06751	map04514	Signaling molecules and interaction	Environmental Information Processing	A0A452FKQ5	Ig-like domain-containing protein OS=Capra hircus OX=9925 PE=3 SV=1	--	4.86	2	2	2	15064.8
K04456	map04152	Signal transduction	Environmental Information Processing	A0A452FT42	non-specific serine/threonine protein kinase OS=Capra hircus OX=9925 GN=AKT1 PE=3 SV=1	AKT1	4.01	2	2	0	30162.4
K15041	map04022	Signal transduction	Environmental Information Processing	A0A452FFW1	Voltage-dependent anion-selective channel protein 3 OS=Capra hircus OX=9925 GN=VDAC3 PE=3 SV=1	VDAC3	25.44	5	5	5	132295
K15041	map04020	Signal transduction	Environmental Information Processing	A0A452FFW1	Voltage-dependent anion-selective channel protein 3 OS=Capra hircus OX=9925 GN=VDAC3 PE=3 SV=1	VDAC3	25.44	5	5	5	132295
K02677	map04014	Signal transduction	Environmental Information Processing	A0A452FXI9	protein kinase C OS=Capra hircus OX=9925 GN=PRKCA PE=3 SV=1	PRKCA	1.78	1	1	1	9057.18
K12313	map04371	Signal transduction	Environmental Information Processing	A0A452F296	Actin, aortic smooth muscle OS=Capra hircus OX=9925 GN=ACTA2 PE=3 SV=1	ACTA2	25.2	9	4	3	2371310
K04456	map04370	Signal transduction	Environmental Information Processing	A0A452FT42	non-specific serine/threonine protein kinase OS=Capra hircus OX=9925 GN=AKT1 PE=3 SV=1	AKT1	4.01	2	2	0	30162.4
K04456	map04015	Signal transduction	Environmental Information Processing	A0A452FT42	non-specific serine/threonine protein kinase OS=Capra hircus OX=9925 GN=AKT1 PE=3 SV=1	AKT1	4.01	2	2	0	30162.4
K04456	map04371	Signal transduction	Environmental Information Processing	A0A452FT42	non-specific serine/threonine protein kinase OS=Capra hircus OX=9925 GN=AKT1 PE=3 SV=1	AKT1	4.01	2	2	0	30162.4
K04456	map04022	Signal transduction	Environmental Information Processing	A0A452FT42	non-specific serine/threonine protein kinase OS=Capra hircus OX=9925 GN=AKT1 PE=3 SV=1	AKT1	4.01	2	2	0	30162.4
K04371	map04370	Signal transduction	Environmental Information Processing	A0A452DK54	Mitogen-activated protein kinase OS=Capra hircus OX=9925 GN=MAPK1 PE=3 SV=1	MAPK1	2.47	1	1	1	58495.6
K04371	map04010	Signal transduction	Environmental Information Processing	A0A452DK54	Mitogen-activated protein kinase OS=Capra hircus OX=9925 GN=MAPK1 PE=3 SV=1	MAPK1	2.47	1	1	1	58495.6
K04371	map04012	Signal transduction	Environmental Information Processing	A0A452DK54	Mitogen-activated protein kinase OS=Capra hircus OX=9925 GN=MAPK1 PE=3 SV=1	MAPK1	2.47	1	1	1	58495.6
K04371	map04013	Signal transduction	Environmental Information Processing	A0A452DK54	Mitogen-activated protein kinase OS=Capra hircus OX=9925 GN=MAPK1 PE=3 SV=1	MAPK1	2.47	1	1	1	58495.6
K04371	map04014	Signal transduction	Environmental Information Processing	A0A452DK54	Mitogen-activated protein kinase OS=Capra hircus OX=9925 GN=MAPK1 PE=3 SV=1	MAPK1	2.47	1	1	1	58495.6
K04371	map04015	Signal transduction	Environmental Information Processing	A0A452DK54	Mitogen-activated protein kinase OS=Capra hircus OX=9925 GN=MAPK1 PE=3 SV=1	MAPK1	2.47	1	1	1	58495.6
K04371	map04022	Signal transduction	Environmental Information Processing	A0A452DK54	Mitogen-activated protein kinase OS=Capra hircus OX=9925 GN=MAPK1 PE=3 SV=1	MAPK1	2.47	1	1	1	58495.6
K04371	map04024	Signal transduction	Environmental Information Processing	A0A452DK54	Mitogen-activated protein kinase OS=Capra hircus OX=9925 GN=MAPK1 PE=3 SV=1	MAPK1	2.47	1	1	1	58495.6
K04456	map04071	Signal transduction	Environmental Information Processing	A0A452FT42	non-specific serine/threonine protein kinase OS=Capra hircus OX=9925 GN=AKT1 PE=3 SV=1	AKT1	4.01	2	2	0	30162.4
K04371	map04066	Signal transduction	Environmental Information Processing	A0A452DK54	Mitogen-activated protein kinase OS=Capra hircus OX=9925 GN=MAPK1 PE=3 SV=1	MAPK1	2.47	1	1	1	58495.6
K04371	map04068	Signal transduction	Environmental Information Processing	A0A452DK54	Mitogen-activated protein kinase OS=Capra hircus OX=9925 GN=MAPK1 PE=3 SV=1	MAPK1	2.47	1	1	1	58495.6
K04371	map04071	Signal transduction	Environmental Information Processing	A0A452DK54	Mitogen-activated protein kinase OS=Capra hircus OX=9925 GN=MAPK1 PE=3 SV=1	MAPK1	2.47	1	1	1	58495.6
K04371	map04072	Signal transduction	Environmental Information Processing	A0A452DK54	Mitogen-activated protein kinase OS=Capra hircus OX=9925 GN=MAPK1 PE=3 SV=1	MAPK1	2.47	1	1	1	58495.6
K04371	map04150	Signal transduction	Environmental Information Processing	A0A452DK54	Mitogen-activated protein kinase OS=Capra hircus OX=9925 GN=MAPK1 PE=3 SV=1	MAPK1	2.47	1	1	1	58495.6
K04371	map04151	Signal transduction	Environmental Information Processing	A0A452DK54	Mitogen-activated protein kinase OS=Capra hircus OX=9925 GN=MAPK1 PE=3 SV=1	MAPK1	2.47	1	1	1	58495.6
K04456	map04024	Signal transduction	Environmental Information Processing	A0A452FT42	non-specific serine/threonine protein kinase OS=Capra hircus OX=9925 GN=AKT1 PE=3 SV=1	AKT1	4.01	2	2	0	30162.4
K04420	map04010	Signal transduction	Environmental Information Processing	A0A452FYJ9	Mitogen-activated protein kinase kinase kinase 2 OS=Capra hircus OX=9925 GN=MAP3K2 PE=4 SV=1	MAP3K2	3.55	2	2	2	7652.13
K04371	map04350	Signal transduction	Environmental Information Processing	A0A452DK54	Mitogen-activated protein kinase OS=Capra hircus OX=9925 GN=MAPK1 PE=3 SV=1	MAPK1	2.47	1	1	1	58495.6
K04371	map04371	Signal transduction	Environmental Information Processing	A0A452DK54	Mitogen-activated protein kinase OS=Capra hircus OX=9925 GN=MAPK1 PE=3 SV=1	MAPK1	2.47	1	1	1	58495.6
K06689	map04013	Signal transduction	Environmental Information Processing	A0A452F0F4	E2 ubiquitin-conjugating enzyme OS=Capra hircus OX=9925 GN=UBE2D1 PE=3 SV=1	UBE2D1	7.48	1	1	1	22386.9
K02183	map04371	Signal transduction	Environmental Information Processing	A0A452E1U2	Calmodulin like 5 OS=Capra hircus OX=9925 GN=CALML5 PE=4 SV=1	CALML5	6.04	1	1	1	27385.2
K06856	map04151	Signal transduction	Environmental Information Processing	A0A452EE69	Ig-like domain-containing protein OS=Capra hircus OX=9925 PE=4 SV=1	--	7.63	1	1	1	22144.1
K06856	map04020	Signal transduction	Environmental Information Processing	A0A452EE69	Ig-like domain-containing protein OS=Capra hircus OX=9925 PE=4 SV=1	--	7.63	1	1	1	22144.1
K02183	map04020	Signal transduction	Environmental Information Processing	A0A452E1U2	Calmodulin like 5 OS=Capra hircus OX=9925 GN=CALML5 PE=4 SV=1	CALML5	6.04	1	1	1	27385.2
K06856	map04064	Signal transduction	Environmental Information Processing	A0A452EE69	Ig-like domain-containing protein OS=Capra hircus OX=9925 PE=4 SV=1	--	7.63	1	1	1	22144.1
K06856	map04072	Signal transduction	Environmental Information Processing	A0A452EE69	Ig-like domain-containing protein OS=Capra hircus OX=9925 PE=4 SV=1	--	7.63	1	1	1	22144.1
K02183	map04015	Signal transduction	Environmental Information Processing	A0A452E1U2	Calmodulin like 5 OS=Capra hircus OX=9925 GN=CALML5 PE=4 SV=1	CALML5	6.04	1	1	1	27385.2
K02183	map04014	Signal transduction	Environmental Information Processing	A0A452E1U2	Calmodulin like 5 OS=Capra hircus OX=9925 GN=CALML5 PE=4 SV=1	CALML5	6.04	1	1	1	27385.2
K04676	map04350	Signal transduction	Environmental Information Processing	A0A452E7E4	Mothers against decapentaplegic homolog OS=Capra hircus OX=9925 GN=SMAD1 PE=3 SV=1	SMAD1	3.01	1	1	1	10640.2
K04676	map04390	Signal transduction	Environmental Information Processing	A0A452E7E4	Mothers against decapentaplegic homolog OS=Capra hircus OX=9925 GN=SMAD1 PE=3 SV=1	SMAD1	3.01	1	1	1	10640.2
K11838	map04068	Signal transduction	Environmental Information Processing	A0A452FY23	Ubiquitin carboxyl-terminal hydrolase 7 OS=Capra hircus OX=9925 GN=USP7 PE=3 SV=1	USP7	1	1	1	1	16405.9
K05640	map04630	Signal transduction	Environmental Information Processing	A0A452FV03	Glial fibrillary acidic protein OS=Capra hircus OX=9925 GN=GFAP PE=3 SV=1	GFAP	4.91	2	1	1	15801.8
K04676	map04391	Signal transduction	Environmental Information Processing	A0A452E7E4	Mothers against decapentaplegic homolog OS=Capra hircus OX=9925 GN=SMAD1 PE=3 SV=1	SMAD1	3.01	1	1	1	10640.2
K02091	map04151	Signal transduction	Environmental Information Processing	A0A452E8F3	Cyclin dependent kinase 6 OS=Capra hircus OX=9925 GN=CDK6 PE=3 SV=1	CDK6	2.76	1	1	1	16021.3
K02183	map04022	Signal transduction	Environmental Information Processing	A0A452E1U2	Calmodulin like 5 OS=Capra hircus OX=9925 GN=CALML5 PE=4 SV=1	CALML5	6.04	1	1	1	27385.2
K04381	map04010	Signal transduction	Environmental Information Processing	A0A452E249	Stathmin OS=Capra hircus OX=9925 PE=3 SV=1	--	7.03	1	1	1	33209.9
K02183	map04070	Signal transduction	Environmental Information Processing	A0A452E1U2	Calmodulin like 5 OS=Capra hircus OX=9925 GN=CALML5 PE=4 SV=1	CALML5	6.04	1	1	1	27385.2
K04432	map04010	Signal transduction	Environmental Information Processing	A0A452EK95	mitogen-activated protein kinase kinase OS=Capra hircus OX=9925 GN=MAP2K3 PE=3 SV=1	MAP2K3	2.88	1	1	1	35640.5
K02677	map04010	Signal transduction	Environmental Information Processing	A0A452FXI9	protein kinase C OS=Capra hircus OX=9925 GN=PRKCA PE=3 SV=1	PRKCA	1.78	1	1	1	9057.18
K04429	map04010	Signal transduction	Environmental Information Processing	A0A452EZ53	non-specific serine/threonine protein kinase OS=Capra hircus OX=9925 GN=TAOK1 PE=3 SV=1	TAOK1	2	2	2	2	15684.9
K04456	map04630	Signal transduction	Environmental Information Processing	A0A452FT42	non-specific serine/threonine protein kinase OS=Capra hircus OX=9925 GN=AKT1 PE=3 SV=1	AKT1	4.01	2	2	0	30162.4
K13509	map04072	Signal transduction	Environmental Information Processing	A0A452F3L3	1-acyl-sn-glycerol-3-phosphate acyltransferase OS=Capra hircus OX=9925 GN=AGPAT1 PE=3 SV=1	AGPAT1	2.79	1	1	1	35845.7
K02183	map04024	Signal transduction	Environmental Information Processing	A0A452E1U2	Calmodulin like 5 OS=Capra hircus OX=9925 GN=CALML5 PE=4 SV=1	CALML5	6.04	1	1	1	27385.2
K04456	map04668	Signal transduction	Environmental Information Processing	A0A452FT42	non-specific serine/threonine protein kinase OS=Capra hircus OX=9925 GN=AKT1 PE=3 SV=1	AKT1	4.01	2	2	0	30162.4
K04432	map04015	Signal transduction	Environmental Information Processing	A0A452EK95	mitogen-activated protein kinase kinase OS=Capra hircus OX=9925 GN=MAP2K3 PE=3 SV=1	MAP2K3	2.88	1	1	1	35640.5
K04432	map04013	Signal transduction	Environmental Information Processing	A0A452EK95	mitogen-activated protein kinase kinase OS=Capra hircus OX=9925 GN=MAP2K3 PE=3 SV=1	MAP2K3	2.88	1	1	1	35640.5
K04432	map04668	Signal transduction	Environmental Information Processing	A0A452EK95	mitogen-activated protein kinase kinase OS=Capra hircus OX=9925 GN=MAP2K3 PE=3 SV=1	MAP2K3	2.88	1	1	1	35640.5
K10740	map03430	Replication and repair	Genetic Information Processing	A0A452FTD7	Replication protein A 14 kDa subunit OS=Capra hircus OX=9925 GN=RPA3 PE=3 SV=1	RPA3	8.26	1	1	1	52795.7
K15043	map03013	Translation	Genetic Information Processing	A0A452E8Z2	Importin subunit alpha OS=Capra hircus OX=9925 GN=LOC102172689 PE=3 SV=1	LOC102172689	1.7	1	1	1	35280.2
K10740	map03030	Replication and repair	Genetic Information Processing	A0A452FTD7	Replication protein A 14 kDa subunit OS=Capra hircus OX=9925 GN=RPA3 PE=3 SV=1	RPA3	8.26	1	1	1	52795.7
K02735	map03050	Folding, sorting and degradation	Genetic Information Processing	A0A452EB57	Proteasome subunit beta OS=Capra hircus OX=9925 GN=PSMB3 PE=3 SV=1	PSMB3	8.78	1	1	1	21400
K10740	map03440	Replication and repair	Genetic Information Processing	A0A452FTD7	Replication protein A 14 kDa subunit OS=Capra hircus OX=9925 GN=RPA3 PE=3 SV=1	RPA3	8.26	1	1	1	52795.7
K10740	map03460	Replication and repair	Genetic Information Processing	A0A452FTD7	Replication protein A 14 kDa subunit OS=Capra hircus OX=9925 GN=RPA3 PE=3 SV=1	RPA3	8.26	1	1	1	52795.7
K10740	map03420	Replication and repair	Genetic Information Processing	A0A452FTD7	Replication protein A 14 kDa subunit OS=Capra hircus OX=9925 GN=RPA3 PE=3 SV=1	RPA3	8.26	1	1	1	52795.7
K14553	map03008	Translation	Genetic Information Processing	A0A452E9K0	UTP18 small subunit processome component OS=Capra hircus OX=9925 GN=UTP18 PE=3 SV=1	UTP18	1.83	1	1	1	8812.28
K06689	map04120	Folding, sorting and degradation	Genetic Information Processing	A0A452F0F4	E2 ubiquitin-conjugating enzyme OS=Capra hircus OX=9925 GN=UBE2D1 PE=3 SV=1	UBE2D1	7.48	1	1	1	22386.9
K02984	map03010	Translation	Genetic Information Processing	A0A452DWB6	Small ribosomal subunit protein eS1 OS=Capra hircus OX=9925 GN=RPS3A PE=3 SV=1	RPS3A	16.67	4	4	2	996946
K06689	map04141	Folding, sorting and degradation	Genetic Information Processing	A0A452F0F4	E2 ubiquitin-conjugating enzyme OS=Capra hircus OX=9925 GN=UBE2D1 PE=3 SV=1	UBE2D1	7.48	1	1	1	22386.9
K02943	map03010	Translation	Genetic Information Processing	A0A452F1F7	Large ribosomal subunit protein P2 OS=Capra hircus OX=9925 GN=RPLP2 PE=3 SV=1	RPLP2	26.96	2	2	2	768848
K10589	map04120	Folding, sorting and degradation	Genetic Information Processing	A0A452EMM6	HECT-type E3 ubiquitin transferase OS=Capra hircus OX=9925 GN=UBE3C PE=4 SV=1	UBE3C	1.02	1	1	1	14356.2
K02884	map03010	Translation	Genetic Information Processing	A0A452F607	Large ribosomal subunit protein bL19m OS=Capra hircus OX=9925 GN=MRPL19 PE=3 SV=1	MRPL19	7.17	2	2	2	27762.8
K06700	map03050	Folding, sorting and degradation	Genetic Information Processing	A0A452FGR4	Proteasome inhibitor PI31 subunit OS=Capra hircus OX=9925 GN=PSMF1 PE=3 SV=1	PSMF1	5.42	1	1	1	34943.7
K12860	map03040	Transcription	Genetic Information Processing	A0A452FME0	Cell division cycle 5 like OS=Capra hircus OX=9925 GN=CDC5L PE=3 SV=1	CDC5L	1.12	1	1	1	38027.1
K02991	map03010	Translation	Genetic Information Processing	A0A452DMN7	40S ribosomal protein S6 OS=Capra hircus OX=9925 GN=LOC108637410 PE=3 SV=1	LOC108637410	14.46	3	3	2	937405
K07466	map03460	Replication and repair	Genetic Information Processing	A0A452G6Q8	Replication protein A subunit OS=Capra hircus OX=9925 GN=RPA1 PE=3 SV=1	RPA1	2.92	2	2	2	27688.1
K07466	map03440	Replication and repair	Genetic Information Processing	A0A452G6Q8	Replication protein A subunit OS=Capra hircus OX=9925 GN=RPA1 PE=3 SV=1	RPA1	2.92	2	2	2	27688.1
K07466	map03430	Replication and repair	Genetic Information Processing	A0A452G6Q8	Replication protein A subunit OS=Capra hircus OX=9925 GN=RPA1 PE=3 SV=1	RPA1	2.92	2	2	2	27688.1
K07466	map03420	Replication and repair	Genetic Information Processing	A0A452G6Q8	Replication protein A subunit OS=Capra hircus OX=9925 GN=RPA1 PE=3 SV=1	RPA1	2.92	2	2	2	27688.1
K07466	map03030	Replication and repair	Genetic Information Processing	A0A452G6Q8	Replication protein A subunit OS=Capra hircus OX=9925 GN=RPA1 PE=3 SV=1	RPA1	2.92	2	2	2	27688.1
K08490	map04130	Folding, sorting and degradation	Genetic Information Processing	A0A452G6N7	Syntaxin 5 OS=Capra hircus OX=9925 GN=STX5 PE=3 SV=1	STX5	2.82	1	1	1	18432.6
K01883	map00970	Translation	Genetic Information Processing	A0A452FSL6	Cysteine--tRNA ligase, cytoplasmic OS=Capra hircus OX=9925 GN=CARS1 PE=3 SV=1	CARS1	1.22	1	1	1	25019.8
K02915	map03010	Translation	Genetic Information Processing	A0A452EFS9	Large ribosomal subunit protein eL34 OS=Capra hircus OX=9925 GN=LOC102186381 PE=3 SV=1	LOC102186381	14.53	2	2	2	101401
K02932	map03010	Translation	Genetic Information Processing	A0A452EQ37	Large ribosomal subunit protein uL18 OS=Capra hircus OX=9925 GN=RPL5 PE=3 SV=1	RPL5	29.73	7	7	5	485080
K02963	map03010	Translation	Genetic Information Processing	A0A452DQL4	Mitochondrial ribosomal protein S18C OS=Capra hircus OX=9925 GN=MRPS18C PE=3 SV=1	MRPS18C	10.08	1	1	1	26522.2
K02726	map03050	Folding, sorting and degradation	Genetic Information Processing	A0A452ECN4	Proteasome subunit alpha type OS=Capra hircus OX=9925 GN=PSMA2 PE=3 SV=1	PSMA2	10.68	2	2	2	36225.5
K02912	map03010	Translation	Genetic Information Processing	A0A452E6T1	60S ribosomal protein L32 OS=Capra hircus OX=9925 GN=RPL32 PE=3 SV=1	RPL32	20	2	2	2	24109.2
K20724	map03013	Translation	Genetic Information Processing	A0A452G7T9	Transmembrane protein 33 OS=Capra hircus OX=9925 GN=TMEM33 PE=3 SV=1	TMEM33	4.05	1	1	1	12201.2
K09481	map03060	Folding, sorting and degradation	Genetic Information Processing	A0A452G3B2	Protein transport protein Sec61 subunit beta OS=Capra hircus OX=9925 GN=SEC61B PE=3 SV=1	SEC61B	21.88	2	2	2	118961
K14010	map04141	Folding, sorting and degradation	Genetic Information Processing	H9TKZ0	Translocating chain-associated membrane protein OS=Capra hircus OX=9925 GN=tram1 PE=2 SV=1	tram1	2.14	1	1	1	37861.4
K03868	map04141	Folding, sorting and degradation	Genetic Information Processing	A0A452G412	RING-type domain-containing protein OS=Capra hircus OX=9925 GN=RBX1 PE=3 SV=1	RBX1	7.41	1	1	1	18326
K13305	map04120	Folding, sorting and degradation	Genetic Information Processing	A0A452DUB1	HECT-type E3 ubiquitin transferase OS=Capra hircus OX=9925 GN=NEDD4L PE=4 SV=1	NEDD4L	2.08	2	1	0	20785.5
K20217	map04120	Folding, sorting and degradation	Genetic Information Processing	A0A452E059	E2 ubiquitin-conjugating enzyme OS=Capra hircus OX=9925 GN=UBE2E3 PE=3 SV=1	UBE2E3	4.21	1	1	1	17300.6
K12623	map03018	Folding, sorting and degradation	Genetic Information Processing	A0A452E616	U6 snRNA-associated Sm-like protein LSm4 OS=Capra hircus OX=9925 GN=LSM4 PE=3 SV=1	LSM4	6.62	1	1	1	15924
K03868	map04120	Folding, sorting and degradation	Genetic Information Processing	A0A452G412	RING-type domain-containing protein OS=Capra hircus OX=9925 GN=RBX1 PE=3 SV=1	RBX1	7.41	1	1	1	18326
K12623	map03040	Transcription	Genetic Information Processing	A0A452E616	U6 snRNA-associated Sm-like protein LSm4 OS=Capra hircus OX=9925 GN=LSM4 PE=3 SV=1	LSM4	6.62	1	1	1	15924
K03868	map03420	Replication and repair	Genetic Information Processing	A0A452G412	RING-type domain-containing protein OS=Capra hircus OX=9925 GN=RBX1 PE=3 SV=1	RBX1	7.41	1	1	1	18326
K02880	map03010	Translation	Genetic Information Processing	A0A452DVU7	Large ribosomal subunit protein uL22 OS=Capra hircus OX=9925 PE=3 SV=1	--	9.78	2	2	2	558611
K03283	map03040	Transcription	Genetic Information Processing	A0A452EYF6	Heat shock cognate 71 kDa protein OS=Capra hircus OX=9925 GN=HSPA8 PE=3 SV=1	HSPA8	14.31	9	9	8	586401
K12591	map03018	Folding, sorting and degradation	Genetic Information Processing	A0A452FC79	Exosome component 10 OS=Capra hircus OX=9925 GN=EXOSC10 PE=3 SV=1	EXOSC10	1.3	1	1	1	7303.03
K10739	map03460	Replication and repair	Genetic Information Processing	A0A452F752	Replication factor A protein 2 OS=Capra hircus OX=9925 GN=RPA2 PE=3 SV=1	RPA2	4.44	1	1	1	21859.1
K03097	map03008	Translation	Genetic Information Processing	A0A452FFM4	Casein kinase II subunit alpha OS=Capra hircus OX=9925 GN=CSNK2A2 PE=3 SV=1	CSNK2A2	4.86	2	2	2	22333.9
K02980	map03010	Translation	Genetic Information Processing	A0A452E4S8	40S ribosomal protein S29 OS=Capra hircus OX=9925 PE=3 SV=1	--	14.29	1	1	0	37984.7
K10739	map03440	Replication and repair	Genetic Information Processing	A0A452F752	Replication factor A protein 2 OS=Capra hircus OX=9925 GN=RPA2 PE=3 SV=1	RPA2	4.44	1	1	1	21859.1
K10739	map03430	Replication and repair	Genetic Information Processing	A0A452F752	Replication factor A protein 2 OS=Capra hircus OX=9925 GN=RPA2 PE=3 SV=1	RPA2	4.44	1	1	1	21859.1
K10739	map03420	Replication and repair	Genetic Information Processing	A0A452F752	Replication factor A protein 2 OS=Capra hircus OX=9925 GN=RPA2 PE=3 SV=1	RPA2	4.44	1	1	1	21859.1
K14403	map03015	Translation	Genetic Information Processing	A0A452EJ68	Cleavage and polyadenylation specific factor 3 OS=Capra hircus OX=9925 GN=CPSF3 PE=4 SV=1	CPSF3	2.78	2	2	2	19272
K12900	map03040	Transcription	Genetic Information Processing	A0A452F5X0	Serine and arginine rich splicing factor 10 OS=Capra hircus OX=9925 GN=SRSF10 PE=4 SV=1	SRSF10	9.24	2	2	1	79860.8
K02970	map03010	Translation	Genetic Information Processing	A0A452FIR3	Mitochondrial ribosomal protein S21 OS=Capra hircus OX=9925 GN=MRPS21 PE=3 SV=1	MRPS21	9.2	1	1	1	24457.9
K14303	map03013	Translation	Genetic Information Processing	A0A452FJN4	Nucleoporin 160 OS=Capra hircus OX=9925 GN=NUP160 PE=4 SV=1	NUP160	0.71	1	1	1	13206
K10739	map03030	Replication and repair	Genetic Information Processing	A0A452F752	Replication factor A protein 2 OS=Capra hircus OX=9925 GN=RPA2 PE=3 SV=1	RPA2	4.44	1	1	1	21859.1
K03283	map04141	Folding, sorting and degradation	Genetic Information Processing	A0A452EYF6	Heat shock cognate 71 kDa protein OS=Capra hircus OX=9925 GN=HSPA8 PE=3 SV=1	HSPA8	14.31	9	9	8	586401
K13917	map03015	Translation	Genetic Information Processing	A0A452F5W0	mRNA-capping enzyme OS=Capra hircus OX=9925 GN=RNGTT PE=3 SV=1	RNGTT	1.51	1	1	1	9973.77
K04440	map04141	Folding, sorting and degradation	Genetic Information Processing	A0A452G3A1	Stress-activated protein kinase JNK OS=Capra hircus OX=9925 GN=MAPK8 PE=3 SV=1	MAPK8	1.87	1	1	1	9493.69
K09481	map04141	Folding, sorting and degradation	Genetic Information Processing	A0A452G3B2	Protein transport protein Sec61 subunit beta OS=Capra hircus OX=9925 GN=SEC61B PE=3 SV=1	SEC61B	21.88	2	2	2	118961
K02910	map03010	Translation	Genetic Information Processing	A0A452EDX9	60S ribosomal protein L31 OS=Capra hircus OX=9925 PE=3 SV=1	--	10.39	1	1	0	295508
K00472	map00330	Amino acid metabolism	Metabolism	A0A452EJK8	Prolyl 4-hydroxylase subunit alpha-1 OS=Capra hircus OX=9925 GN=P4HA1 PE=3 SV=1	P4HA1	15.36	7	7	7	634827
K00472	map01100	Global and overview maps	Metabolism	A0A452EJK8	Prolyl 4-hydroxylase subunit alpha-1 OS=Capra hircus OX=9925 GN=P4HA1 PE=3 SV=1	P4HA1	15.36	7	7	7	634827
K15376	map00790	Metabolism of cofactors and vitamins	Metabolism	A0A452FVR5	Gephyrin OS=Capra hircus OX=9925 GN=GPHN PE=3 SV=1	GPHN	1.52	1	1	1	12341.9
K00873	map00620	Carbohydrate metabolism	Metabolism	A0A452ET82	Pyruvate kinase OS=Capra hircus OX=9925 GN=PKM PE=3 SV=1	PKM	43.88	19	1	1	39962.1
K00873	map01100	Global and overview maps	Metabolism	A0A452ET82	Pyruvate kinase OS=Capra hircus OX=9925 GN=PKM PE=3 SV=1	PKM	43.88	19	1	1	39962.1
K00873	map01200	Global and overview maps	Metabolism	A0A452ET82	Pyruvate kinase OS=Capra hircus OX=9925 GN=PKM PE=3 SV=1	PKM	43.88	19	1	1	39962.1
K05605	map00280	Amino acid metabolism	Metabolism	A0A452FTN3	3-hydroxyisobutyryl-CoA hydrolase OS=Capra hircus OX=9925 GN=HIBCH PE=3 SV=1	HIBCH	3.11	1	1	1	24323.3
K05605	map00410	Metabolism of other amino acids	Metabolism	A0A452FTN3	3-hydroxyisobutyryl-CoA hydrolase OS=Capra hircus OX=9925 GN=HIBCH PE=3 SV=1	HIBCH	3.11	1	1	1	24323.3
K05605	map00640	Carbohydrate metabolism	Metabolism	A0A452FTN3	3-hydroxyisobutyryl-CoA hydrolase OS=Capra hircus OX=9925 GN=HIBCH PE=3 SV=1	HIBCH	3.11	1	1	1	24323.3
K05605	map01100	Global and overview maps	Metabolism	A0A452FTN3	3-hydroxyisobutyryl-CoA hydrolase OS=Capra hircus OX=9925 GN=HIBCH PE=3 SV=1	HIBCH	3.11	1	1	1	24323.3
K00873	map01230	Global and overview maps	Metabolism	A0A452ET82	Pyruvate kinase OS=Capra hircus OX=9925 GN=PKM PE=3 SV=1	PKM	43.88	19	1	1	39962.1
K10712	map01100	Global and overview maps	Metabolism	A0A452G7L0	2-aminoethanethiol dioxygenase OS=Capra hircus OX=9925 GN=ADO PE=4 SV=1	ADO	3.47	1	1	1	6351.32
K00873	map00010	Carbohydrate metabolism	Metabolism	A0A452ET82	Pyruvate kinase OS=Capra hircus OX=9925 GN=PKM PE=3 SV=1	PKM	43.88	19	1	1	39962.1
K05605	map01200	Global and overview maps	Metabolism	A0A452FTN3	3-hydroxyisobutyryl-CoA hydrolase OS=Capra hircus OX=9925 GN=HIBCH PE=3 SV=1	HIBCH	3.11	1	1	1	24323.3
K00600	map01230	Global and overview maps	Metabolism	A0A452DPN1	Serine hydroxymethyltransferase OS=Capra hircus OX=9925 GN=SHMT2 PE=3 SV=1	SHMT2	1.99	1	1	1	24498.5
K00968	map00564	Lipid metabolism	Metabolism	A0A452E8Y8	choline-phosphate cytidylyltransferase OS=Capra hircus OX=9925 GN=PCYT1B PE=3 SV=1	PCYT1B	3.44	1	1	1	23121.6
K13515	map00564	Lipid metabolism	Metabolism	A0A452EN28	Lysophospholipid acyltransferase 5 OS=Capra hircus OX=9925 GN=LPCAT3 PE=3 SV=1	LPCAT3	4.54	2	2	2	47597
K13509	map00561	Lipid metabolism	Metabolism	A0A452F3L3	1-acyl-sn-glycerol-3-phosphate acyltransferase OS=Capra hircus OX=9925 GN=AGPAT1 PE=3 SV=1	AGPAT1	2.79	1	1	1	35845.7
K14735	map00860	Metabolism of cofactors and vitamins	Metabolism	A0A452EJN4	Hephaestin OS=Capra hircus OX=9925 GN=HEPH PE=3 SV=1	HEPH	1.19	1	1	1	28295.6
K08766	map01212	Global and overview maps	Metabolism	A0A452EIW9	Carnitine O-palmitoyltransferase 2, mitochondrial OS=Capra hircus OX=9925 GN=CPT2 PE=3 SV=1	CPT2	10.31	2	2	2	22404.6
K08766	map00071	Lipid metabolism	Metabolism	A0A452EIW9	Carnitine O-palmitoyltransferase 2, mitochondrial OS=Capra hircus OX=9925 GN=CPT2 PE=3 SV=1	CPT2	10.31	2	2	2	22404.6
K00416	map01100	Global and overview maps	Metabolism	A0A452EIU9	Cytochrome b-c1 complex subunit 6 OS=Capra hircus OX=9925 GN=LOC102176290 PE=3 SV=1	LOC102176290	8.79	1	1	1	13015.4
K00416	map00190	Energy metabolism	Metabolism	A0A452EIU9	Cytochrome b-c1 complex subunit 6 OS=Capra hircus OX=9925 GN=LOC102176290 PE=3 SV=1	LOC102176290	8.79	1	1	1	13015.4
K00600	map00260	Amino acid metabolism	Metabolism	A0A452DPN1	Serine hydroxymethyltransferase OS=Capra hircus OX=9925 GN=SHMT2 PE=3 SV=1	SHMT2	1.99	1	1	1	24498.5
K00011	map01100	Global and overview maps	Metabolism	A0A452E5G7	Aldo-keto reductase family 1 member B1 OS=Capra hircus OX=9925 PE=3 SV=1	--	3.89	1	1	1	39977.7
K00968	map00440	Metabolism of other amino acids	Metabolism	A0A452E8Y8	choline-phosphate cytidylyltransferase OS=Capra hircus OX=9925 GN=PCYT1B PE=3 SV=1	PCYT1B	3.44	1	1	1	23121.6
K00011	map00790	Metabolism of cofactors and vitamins	Metabolism	A0A452E5G7	Aldo-keto reductase family 1 member B1 OS=Capra hircus OX=9925 PE=3 SV=1	--	3.89	1	1	1	39977.7
K00011	map00052	Carbohydrate metabolism	Metabolism	A0A452E5G7	Aldo-keto reductase family 1 member B1 OS=Capra hircus OX=9925 PE=3 SV=1	--	3.89	1	1	1	39977.7
K00011	map00051	Carbohydrate metabolism	Metabolism	A0A452E5G7	Aldo-keto reductase family 1 member B1 OS=Capra hircus OX=9925 PE=3 SV=1	--	3.89	1	1	1	39977.7
K00011	map00040	Carbohydrate metabolism	Metabolism	A0A452E5G7	Aldo-keto reductase family 1 member B1 OS=Capra hircus OX=9925 PE=3 SV=1	--	3.89	1	1	1	39977.7
K00600	map00630	Carbohydrate metabolism	Metabolism	A0A452DPN1	Serine hydroxymethyltransferase OS=Capra hircus OX=9925 GN=SHMT2 PE=3 SV=1	SHMT2	1.99	1	1	1	24498.5
K00600	map00670	Metabolism of cofactors and vitamins	Metabolism	A0A452DPN1	Serine hydroxymethyltransferase OS=Capra hircus OX=9925 GN=SHMT2 PE=3 SV=1	SHMT2	1.99	1	1	1	24498.5
K00600	map01100	Global and overview maps	Metabolism	A0A452DPN1	Serine hydroxymethyltransferase OS=Capra hircus OX=9925 GN=SHMT2 PE=3 SV=1	SHMT2	1.99	1	1	1	24498.5
K00600	map01200	Global and overview maps	Metabolism	A0A452DPN1	Serine hydroxymethyltransferase OS=Capra hircus OX=9925 GN=SHMT2 PE=3 SV=1	SHMT2	1.99	1	1	1	24498.5
K00600	map01240	Global and overview maps	Metabolism	A0A452DPN1	Serine hydroxymethyltransferase OS=Capra hircus OX=9925 GN=SHMT2 PE=3 SV=1	SHMT2	1.99	1	1	1	24498.5
K00968	map01100	Global and overview maps	Metabolism	A0A452E8Y8	choline-phosphate cytidylyltransferase OS=Capra hircus OX=9925 GN=PCYT1B PE=3 SV=1	PCYT1B	3.44	1	1	1	23121.6
K00011	map00561	Lipid metabolism	Metabolism	A0A452E5G7	Aldo-keto reductase family 1 member B1 OS=Capra hircus OX=9925 PE=3 SV=1	--	3.89	1	1	1	39977.7
K01619	map01100	Global and overview maps	Metabolism	A0A452GAG6	deoxyribose-phosphate aldolase OS=Capra hircus OX=9925 GN=DERA PE=3 SV=1	DERA	6.6	2	2	2	75204.6
K00693	map01100	Global and overview maps	Metabolism	A0A452F0W1	Glycogen [starch] synthase OS=Capra hircus OX=9925 GN=GYS1 PE=3 SV=1	GYS1	1.36	1	1	1	10816
K00693	map00500	Carbohydrate metabolism	Metabolism	A0A452F0W1	Glycogen [starch] synthase OS=Capra hircus OX=9925 GN=GYS1 PE=3 SV=1	GYS1	1.36	1	1	1	10816
K10712	map00430	Metabolism of other amino acids	Metabolism	A0A452G7L0	2-aminoethanethiol dioxygenase OS=Capra hircus OX=9925 GN=ADO PE=4 SV=1	ADO	3.47	1	1	1	6351.32
K00995	map01100	Global and overview maps	Metabolism	A0A452G2X2	CDP-diacylglycerol--glycerol-3-phosphate 3-phosphatidyltransferase OS=Capra hircus OX=9925 GN=PGS1 PE=3 SV=1	PGS1	1.62	1	1	1	8121.96
K00995	map00564	Lipid metabolism	Metabolism	A0A452G2X2	CDP-diacylglycerol--glycerol-3-phosphate 3-phosphatidyltransferase OS=Capra hircus OX=9925 GN=PGS1 PE=3 SV=1	PGS1	1.62	1	1	1	8121.96
K15376	map01240	Global and overview maps	Metabolism	A0A452FVR5	Gephyrin OS=Capra hircus OX=9925 GN=GPHN PE=3 SV=1	GPHN	1.52	1	1	1	12341.9
K15376	map01100	Global and overview maps	Metabolism	A0A452FVR5	Gephyrin OS=Capra hircus OX=9925 GN=GPHN PE=3 SV=1	GPHN	1.52	1	1	1	12341.9
K01619	map00030	Carbohydrate metabolism	Metabolism	A0A452GAG6	deoxyribose-phosphate aldolase OS=Capra hircus OX=9925 GN=DERA PE=3 SV=1	DERA	6.6	2	2	2	75204.6
K11152	map01240	Global and overview maps	Metabolism	A0A452FCU3	Retinol dehydrogenase 11 OS=Capra hircus OX=9925 GN=RDH11 PE=3 SV=1	RDH11	3.95	1	1	1	34836.3
K11152	map01100	Global and overview maps	Metabolism	A0A452FCU3	Retinol dehydrogenase 11 OS=Capra hircus OX=9925 GN=RDH11 PE=3 SV=1	RDH11	3.95	1	1	1	34836.3
K11152	map00830	Metabolism of cofactors and vitamins	Metabolism	A0A452FCU3	Retinol dehydrogenase 11 OS=Capra hircus OX=9925 GN=RDH11 PE=3 SV=1	RDH11	3.95	1	1	1	34836.3
K01251	map01100	Global and overview maps	Metabolism	A0A452F7N2	Adenosylhomocysteinase like 2 OS=Capra hircus OX=9925 GN=AHCYL2 PE=3 SV=1	AHCYL2	5.9	3	3	3	24265.9
K01251	map00270	Amino acid metabolism	Metabolism	A0A452F7N2	Adenosylhomocysteinase like 2 OS=Capra hircus OX=9925 GN=AHCYL2 PE=3 SV=1	AHCYL2	5.9	3	3	3	24265.9
K12409	map00520	Carbohydrate metabolism	Metabolism	A0A452G8I9	Glucosamine (UDP-N-acetyl)-2-epimerase/N-acetylmannosamine kinase OS=Capra hircus OX=9925 GN=GNE PE=4 SV=1	GNE	1.8	1	1	1	20080.6
K12409	map01100	Global and overview maps	Metabolism	A0A452G8I9	Glucosamine (UDP-N-acetyl)-2-epimerase/N-acetylmannosamine kinase OS=Capra hircus OX=9925 GN=GNE PE=4 SV=1	GNE	1.8	1	1	1	20080.6
K13509	map00564	Lipid metabolism	Metabolism	A0A452F3L3	1-acyl-sn-glycerol-3-phosphate acyltransferase OS=Capra hircus OX=9925 GN=AGPAT1 PE=3 SV=1	AGPAT1	2.79	1	1	1	35845.7
K05290	map01100	Global and overview maps	Metabolism	A0A452DNS3	GPI-anchor transamidase OS=Capra hircus OX=9925 GN=PIGK PE=3 SV=1	PIGK	5.82	2	2	2	26902.4
K13509	map01100	Global and overview maps	Metabolism	A0A452F3L3	1-acyl-sn-glycerol-3-phosphate acyltransferase OS=Capra hircus OX=9925 GN=AGPAT1 PE=3 SV=1	AGPAT1	2.79	1	1	1	35845.7
K03331	map01100	Global and overview maps	Metabolism	A0A452G9S5	L-xylulose reductase OS=Capra hircus OX=9925 GN=DCXR PE=3 SV=1	DCXR	4.51	1	1	0	55995.4
K03331	map00040	Carbohydrate metabolism	Metabolism	A0A452G9S5	L-xylulose reductase OS=Capra hircus OX=9925 GN=DCXR PE=3 SV=1	DCXR	4.51	1	1	0	55995.4
K05290	map00563	Glycan biosynthesis and metabolism	Metabolism	A0A452DNS3	GPI-anchor transamidase OS=Capra hircus OX=9925 GN=PIGK PE=3 SV=1	PIGK	5.82	2	2	2	26902.4
K01698	map01100	Global and overview maps	Metabolism	A0A452FCW4	Delta-aminolevulinic acid dehydratase OS=Capra hircus OX=9925 GN=ALAD PE=3 SV=1	ALAD	3.01	1	1	0	11143.6
K00888	map01100	Global and overview maps	Metabolism	A0A452DY68	1-phosphatidylinositol 4-kinase OS=Capra hircus OX=9925 GN=PI4KA PE=3 SV=1	PI4KA	1.04	2	2	2	17986.7
K00888	map00562	Carbohydrate metabolism	Metabolism	A0A452DY68	1-phosphatidylinositol 4-kinase OS=Capra hircus OX=9925 GN=PI4KA PE=3 SV=1	PI4KA	1.04	2	2	2	17986.7
K01698	map01240	Global and overview maps	Metabolism	A0A452FCW4	Delta-aminolevulinic acid dehydratase OS=Capra hircus OX=9925 GN=ALAD PE=3 SV=1	ALAD	3.01	1	1	0	11143.6
K01698	map00860	Metabolism of cofactors and vitamins	Metabolism	A0A452FCW4	Delta-aminolevulinic acid dehydratase OS=Capra hircus OX=9925 GN=ALAD PE=3 SV=1	ALAD	3.01	1	1	0	11143.6
K01507	map00190	Energy metabolism	Metabolism	A0A452DW40	inorganic diphosphatase OS=Capra hircus OX=9925 GN=PPA2 PE=3 SV=1	PPA2	3.8	1	1	1	43693.2
K12409	map01250	Global and overview maps	Metabolism	A0A452G8I9	Glucosamine (UDP-N-acetyl)-2-epimerase/N-acetylmannosamine kinase OS=Capra hircus OX=9925 GN=GNE PE=4 SV=1	GNE	1.8	1	1	1	20080.6
K02183	map04970	Digestive system	Organismal Systems	A0A452E1U2	Calmodulin like 5 OS=Capra hircus OX=9925 GN=CALML5 PE=4 SV=1	CALML5	6.04	1	1	1	27385.2
K02183	map04261	Circulatory system	Organismal Systems	A0A452E1U2	Calmodulin like 5 OS=Capra hircus OX=9925 GN=CALML5 PE=4 SV=1	CALML5	6.04	1	1	1	27385.2
K02183	map04971	Digestive system	Organismal Systems	A0A452E1U2	Calmodulin like 5 OS=Capra hircus OX=9925 GN=CALML5 PE=4 SV=1	CALML5	6.04	1	1	1	27385.2
K04456	map04611	Immune system	Organismal Systems	A0A452FT42	non-specific serine/threonine protein kinase OS=Capra hircus OX=9925 GN=AKT1 PE=3 SV=1	AKT1	4.01	2	2	0	30162.4
K20254	map03320	Endocrine system	Organismal Systems	A0A452E3D3	Perilipin 4 OS=Capra hircus OX=9925 GN=PLIN4 PE=3 SV=1	PLIN4	7.01	1	1	1	10381.2
K07604	map04915	Endocrine system	Organismal Systems	A0A452EF71	Keratin 23 OS=Capra hircus OX=9925 GN=KRT23 PE=3 SV=1	KRT23	2.41	1	1	1	24583.2
K06086	map03320	Endocrine system	Organismal Systems	A0A452EH97	Sorbin and SH3 domain containing 1 OS=Capra hircus OX=9925 GN=SORBS1 PE=4 SV=1	SORBS1	0.86	1	1	1	9457.14
K04456	map04212	Aging	Organismal Systems	A0A452FT42	non-specific serine/threonine protein kinase OS=Capra hircus OX=9925 GN=AKT1 PE=3 SV=1	AKT1	4.01	2	2	0	30162.4
K04456	map04613	Immune system	Organismal Systems	A0A452FT42	non-specific serine/threonine protein kinase OS=Capra hircus OX=9925 GN=AKT1 PE=3 SV=1	AKT1	4.01	2	2	0	30162.4
K04420	map04912	Endocrine system	Organismal Systems	A0A452FYJ9	Mitogen-activated protein kinase kinase kinase 2 OS=Capra hircus OX=9925 GN=MAP3K2 PE=4 SV=1	MAP3K2	3.55	2	2	2	7652.13
K02183	map04728	Nervous system	Organismal Systems	A0A452E1U2	Calmodulin like 5 OS=Capra hircus OX=9925 GN=CALML5 PE=4 SV=1	CALML5	6.04	1	1	1	27385.2
K02183	map04722	Nervous system	Organismal Systems	A0A452E1U2	Calmodulin like 5 OS=Capra hircus OX=9925 GN=CALML5 PE=4 SV=1	CALML5	6.04	1	1	1	27385.2
K04456	map04620	Immune system	Organismal Systems	A0A452FT42	non-specific serine/threonine protein kinase OS=Capra hircus OX=9925 GN=AKT1 PE=3 SV=1	AKT1	4.01	2	2	0	30162.4
K04456	map04625	Immune system	Organismal Systems	A0A452FT42	non-specific serine/threonine protein kinase OS=Capra hircus OX=9925 GN=AKT1 PE=3 SV=1	AKT1	4.01	2	2	0	30162.4
K02183	map04925	Endocrine system	Organismal Systems	A0A452E1U2	Calmodulin like 5 OS=Capra hircus OX=9925 GN=CALML5 PE=4 SV=1	CALML5	6.04	1	1	1	27385.2
K06086	map04910	Endocrine system	Organismal Systems	A0A452EH97	Sorbin and SH3 domain containing 1 OS=Capra hircus OX=9925 GN=SORBS1 PE=4 SV=1	SORBS1	0.86	1	1	1	9457.14
K02183	map04924	Endocrine system	Organismal Systems	A0A452E1U2	Calmodulin like 5 OS=Capra hircus OX=9925 GN=CALML5 PE=4 SV=1	CALML5	6.04	1	1	1	27385.2
K02183	map04921	Endocrine system	Organismal Systems	A0A452E1U2	Calmodulin like 5 OS=Capra hircus OX=9925 GN=CALML5 PE=4 SV=1	CALML5	6.04	1	1	1	27385.2
K04456	map04261	Circulatory system	Organismal Systems	A0A452FT42	non-specific serine/threonine protein kinase OS=Capra hircus OX=9925 GN=AKT1 PE=3 SV=1	AKT1	4.01	2	2	0	30162.4
K04456	map04213	Aging	Organismal Systems	A0A452FT42	non-specific serine/threonine protein kinase OS=Capra hircus OX=9925 GN=AKT1 PE=3 SV=1	AKT1	4.01	2	2	0	30162.4
K02183	map04270	Circulatory system	Organismal Systems	A0A452E1U2	Calmodulin like 5 OS=Capra hircus OX=9925 GN=CALML5 PE=4 SV=1	CALML5	6.04	1	1	1	27385.2
K02183	map04740	Sensory system	Organismal Systems	A0A452E1U2	Calmodulin like 5 OS=Capra hircus OX=9925 GN=CALML5 PE=4 SV=1	CALML5	6.04	1	1	1	27385.2
K02183	map04713	Environmental adaptation	Organismal Systems	A0A452E1U2	Calmodulin like 5 OS=Capra hircus OX=9925 GN=CALML5 PE=4 SV=1	CALML5	6.04	1	1	1	27385.2
K02183	map04745	Sensory system	Organismal Systems	A0A452E1U2	Calmodulin like 5 OS=Capra hircus OX=9925 GN=CALML5 PE=4 SV=1	CALML5	6.04	1	1	1	27385.2
K02183	map04750	Sensory system	Organismal Systems	A0A452E1U2	Calmodulin like 5 OS=Capra hircus OX=9925 GN=CALML5 PE=4 SV=1	CALML5	6.04	1	1	1	27385.2
K02183	map04910	Endocrine system	Organismal Systems	A0A452E1U2	Calmodulin like 5 OS=Capra hircus OX=9925 GN=CALML5 PE=4 SV=1	CALML5	6.04	1	1	1	27385.2
K04456	map04211	Aging	Organismal Systems	A0A452FT42	non-specific serine/threonine protein kinase OS=Capra hircus OX=9925 GN=AKT1 PE=3 SV=1	AKT1	4.01	2	2	0	30162.4
K02183	map04912	Endocrine system	Organismal Systems	A0A452E1U2	Calmodulin like 5 OS=Capra hircus OX=9925 GN=CALML5 PE=4 SV=1	CALML5	6.04	1	1	1	27385.2
K02183	map04915	Endocrine system	Organismal Systems	A0A452E1U2	Calmodulin like 5 OS=Capra hircus OX=9925 GN=CALML5 PE=4 SV=1	CALML5	6.04	1	1	1	27385.2
K02183	map04720	Nervous system	Organismal Systems	A0A452E1U2	Calmodulin like 5 OS=Capra hircus OX=9925 GN=CALML5 PE=4 SV=1	CALML5	6.04	1	1	1	27385.2
K02183	map04625	Immune system	Organismal Systems	A0A452E1U2	Calmodulin like 5 OS=Capra hircus OX=9925 GN=CALML5 PE=4 SV=1	CALML5	6.04	1	1	1	27385.2
K02183	map04916	Endocrine system	Organismal Systems	A0A452E1U2	Calmodulin like 5 OS=Capra hircus OX=9925 GN=CALML5 PE=4 SV=1	CALML5	6.04	1	1	1	27385.2
K04456	map04380	Development and regeneration	Organismal Systems	A0A452FT42	non-specific serine/threonine protein kinase OS=Capra hircus OX=9925 GN=AKT1 PE=3 SV=1	AKT1	4.01	2	2	0	30162.4
K02183	map04922	Endocrine system	Organismal Systems	A0A452E1U2	Calmodulin like 5 OS=Capra hircus OX=9925 GN=CALML5 PE=4 SV=1	CALML5	6.04	1	1	1	27385.2
K02183	map04744	Sensory system	Organismal Systems	A0A452E1U2	Calmodulin like 5 OS=Capra hircus OX=9925 GN=CALML5 PE=4 SV=1	CALML5	6.04	1	1	1	27385.2
K02677	map04916	Endocrine system	Organismal Systems	A0A452FXI9	protein kinase C OS=Capra hircus OX=9925 GN=PRKCA PE=3 SV=1	PRKCA	1.78	1	1	1	9057.18
K04456	map04662	Immune system	Organismal Systems	A0A452FT42	non-specific serine/threonine protein kinase OS=Capra hircus OX=9925 GN=AKT1 PE=3 SV=1	AKT1	4.01	2	2	0	30162.4
K02677	map04929	Endocrine system	Organismal Systems	A0A452FXI9	protein kinase C OS=Capra hircus OX=9925 GN=PRKCA PE=3 SV=1	PRKCA	1.78	1	1	1	9057.18
K02677	map04928	Endocrine system	Organismal Systems	A0A452FXI9	protein kinase C OS=Capra hircus OX=9925 GN=PRKCA PE=3 SV=1	PRKCA	1.78	1	1	1	9057.18
K02677	map04926	Endocrine system	Organismal Systems	A0A452FXI9	protein kinase C OS=Capra hircus OX=9925 GN=PRKCA PE=3 SV=1	PRKCA	1.78	1	1	1	9057.18
K02677	map04925	Endocrine system	Organismal Systems	A0A452FXI9	protein kinase C OS=Capra hircus OX=9925 GN=PRKCA PE=3 SV=1	PRKCA	1.78	1	1	1	9057.18
K02677	map04360	Development and regeneration	Organismal Systems	A0A452FXI9	protein kinase C OS=Capra hircus OX=9925 GN=PRKCA PE=3 SV=1	PRKCA	1.78	1	1	1	9057.18
K02677	map04921	Endocrine system	Organismal Systems	A0A452FXI9	protein kinase C OS=Capra hircus OX=9925 GN=PRKCA PE=3 SV=1	PRKCA	1.78	1	1	1	9057.18
K02677	map04613	Immune system	Organismal Systems	A0A452FXI9	protein kinase C OS=Capra hircus OX=9925 GN=PRKCA PE=3 SV=1	PRKCA	1.78	1	1	1	9057.18
K02677	map04650	Immune system	Organismal Systems	A0A452FXI9	protein kinase C OS=Capra hircus OX=9925 GN=PRKCA PE=3 SV=1	PRKCA	1.78	1	1	1	9057.18
K02677	map04664	Immune system	Organismal Systems	A0A452FXI9	protein kinase C OS=Capra hircus OX=9925 GN=PRKCA PE=3 SV=1	PRKCA	1.78	1	1	1	9057.18
K02677	map04666	Immune system	Organismal Systems	A0A452FXI9	protein kinase C OS=Capra hircus OX=9925 GN=PRKCA PE=3 SV=1	PRKCA	1.78	1	1	1	9057.18
K02677	map04670	Immune system	Organismal Systems	A0A452FXI9	protein kinase C OS=Capra hircus OX=9925 GN=PRKCA PE=3 SV=1	PRKCA	1.78	1	1	1	9057.18
K02677	map04713	Environmental adaptation	Organismal Systems	A0A452FXI9	protein kinase C OS=Capra hircus OX=9925 GN=PRKCA PE=3 SV=1	PRKCA	1.78	1	1	1	9057.18
K02677	map04720	Nervous system	Organismal Systems	A0A452FXI9	protein kinase C OS=Capra hircus OX=9925 GN=PRKCA PE=3 SV=1	PRKCA	1.78	1	1	1	9057.18
K02677	map04919	Endocrine system	Organismal Systems	A0A452FXI9	protein kinase C OS=Capra hircus OX=9925 GN=PRKCA PE=3 SV=1	PRKCA	1.78	1	1	1	9057.18
K02677	map04723	Nervous system	Organismal Systems	A0A452FXI9	protein kinase C OS=Capra hircus OX=9925 GN=PRKCA PE=3 SV=1	PRKCA	1.78	1	1	1	9057.18
K02677	map04724	Nervous system	Organismal Systems	A0A452FXI9	protein kinase C OS=Capra hircus OX=9925 GN=PRKCA PE=3 SV=1	PRKCA	1.78	1	1	1	9057.18
K02677	map04725	Nervous system	Organismal Systems	A0A452FXI9	protein kinase C OS=Capra hircus OX=9925 GN=PRKCA PE=3 SV=1	PRKCA	1.78	1	1	1	9057.18
K02677	map04726	Nervous system	Organismal Systems	A0A452FXI9	protein kinase C OS=Capra hircus OX=9925 GN=PRKCA PE=3 SV=1	PRKCA	1.78	1	1	1	9057.18
K02677	map04727	Nervous system	Organismal Systems	A0A452FXI9	protein kinase C OS=Capra hircus OX=9925 GN=PRKCA PE=3 SV=1	PRKCA	1.78	1	1	1	9057.18
K02677	map04728	Nervous system	Organismal Systems	A0A452FXI9	protein kinase C OS=Capra hircus OX=9925 GN=PRKCA PE=3 SV=1	PRKCA	1.78	1	1	1	9057.18
K02677	map04730	Nervous system	Organismal Systems	A0A452FXI9	protein kinase C OS=Capra hircus OX=9925 GN=PRKCA PE=3 SV=1	PRKCA	1.78	1	1	1	9057.18
K02677	map04745	Sensory system	Organismal Systems	A0A452FXI9	protein kinase C OS=Capra hircus OX=9925 GN=PRKCA PE=3 SV=1	PRKCA	1.78	1	1	1	9057.18
K02677	map04750	Sensory system	Organismal Systems	A0A452FXI9	protein kinase C OS=Capra hircus OX=9925 GN=PRKCA PE=3 SV=1	PRKCA	1.78	1	1	1	9057.18
K02677	map04911	Endocrine system	Organismal Systems	A0A452FXI9	protein kinase C OS=Capra hircus OX=9925 GN=PRKCA PE=3 SV=1	PRKCA	1.78	1	1	1	9057.18
K02677	map04912	Endocrine system	Organismal Systems	A0A452FXI9	protein kinase C OS=Capra hircus OX=9925 GN=PRKCA PE=3 SV=1	PRKCA	1.78	1	1	1	9057.18
K02677	map04270	Circulatory system	Organismal Systems	A0A452FXI9	protein kinase C OS=Capra hircus OX=9925 GN=PRKCA PE=3 SV=1	PRKCA	1.78	1	1	1	9057.18
K02677	map04261	Circulatory system	Organismal Systems	A0A452FXI9	protein kinase C OS=Capra hircus OX=9925 GN=PRKCA PE=3 SV=1	PRKCA	1.78	1	1	1	9057.18
K02677	map04935	Endocrine system	Organismal Systems	A0A452FXI9	protein kinase C OS=Capra hircus OX=9925 GN=PRKCA PE=3 SV=1	PRKCA	1.78	1	1	1	9057.18
K02677	map04960	Excretory system	Organismal Systems	A0A452FXI9	protein kinase C OS=Capra hircus OX=9925 GN=PRKCA PE=3 SV=1	PRKCA	1.78	1	1	1	9057.18
K04456	map04664	Immune system	Organismal Systems	A0A452FT42	non-specific serine/threonine protein kinase OS=Capra hircus OX=9925 GN=AKT1 PE=3 SV=1	AKT1	4.01	2	2	0	30162.4
K04456	map04666	Immune system	Organismal Systems	A0A452FT42	non-specific serine/threonine protein kinase OS=Capra hircus OX=9925 GN=AKT1 PE=3 SV=1	AKT1	4.01	2	2	0	30162.4
K04456	map04722	Nervous system	Organismal Systems	A0A452FT42	non-specific serine/threonine protein kinase OS=Capra hircus OX=9925 GN=AKT1 PE=3 SV=1	AKT1	4.01	2	2	0	30162.4
K04456	map04725	Nervous system	Organismal Systems	A0A452FT42	non-specific serine/threonine protein kinase OS=Capra hircus OX=9925 GN=AKT1 PE=3 SV=1	AKT1	4.01	2	2	0	30162.4
K04456	map04728	Nervous system	Organismal Systems	A0A452FT42	non-specific serine/threonine protein kinase OS=Capra hircus OX=9925 GN=AKT1 PE=3 SV=1	AKT1	4.01	2	2	0	30162.4
K04456	map04910	Endocrine system	Organismal Systems	A0A452FT42	non-specific serine/threonine protein kinase OS=Capra hircus OX=9925 GN=AKT1 PE=3 SV=1	AKT1	4.01	2	2	0	30162.4
K04456	map04914	Endocrine system	Organismal Systems	A0A452FT42	non-specific serine/threonine protein kinase OS=Capra hircus OX=9925 GN=AKT1 PE=3 SV=1	AKT1	4.01	2	2	0	30162.4
K04456	map04915	Endocrine system	Organismal Systems	A0A452FT42	non-specific serine/threonine protein kinase OS=Capra hircus OX=9925 GN=AKT1 PE=3 SV=1	AKT1	4.01	2	2	0	30162.4
K04456	map04917	Endocrine system	Organismal Systems	A0A452FT42	non-specific serine/threonine protein kinase OS=Capra hircus OX=9925 GN=AKT1 PE=3 SV=1	AKT1	4.01	2	2	0	30162.4
K04456	map04919	Endocrine system	Organismal Systems	A0A452FT42	non-specific serine/threonine protein kinase OS=Capra hircus OX=9925 GN=AKT1 PE=3 SV=1	AKT1	4.01	2	2	0	30162.4
K04456	map04920	Endocrine system	Organismal Systems	A0A452FT42	non-specific serine/threonine protein kinase OS=Capra hircus OX=9925 GN=AKT1 PE=3 SV=1	AKT1	4.01	2	2	0	30162.4
K04456	map04922	Endocrine system	Organismal Systems	A0A452FT42	non-specific serine/threonine protein kinase OS=Capra hircus OX=9925 GN=AKT1 PE=3 SV=1	AKT1	4.01	2	2	0	30162.4
K04456	map04660	Immune system	Organismal Systems	A0A452FT42	non-specific serine/threonine protein kinase OS=Capra hircus OX=9925 GN=AKT1 PE=3 SV=1	AKT1	4.01	2	2	0	30162.4
K04456	map04923	Endocrine system	Organismal Systems	A0A452FT42	non-specific serine/threonine protein kinase OS=Capra hircus OX=9925 GN=AKT1 PE=3 SV=1	AKT1	4.01	2	2	0	30162.4
K04456	map04929	Endocrine system	Organismal Systems	A0A452FT42	non-specific serine/threonine protein kinase OS=Capra hircus OX=9925 GN=AKT1 PE=3 SV=1	AKT1	4.01	2	2	0	30162.4
K02677	map04918	Endocrine system	Organismal Systems	A0A452FXI9	protein kinase C OS=Capra hircus OX=9925 GN=PRKCA PE=3 SV=1	PRKCA	1.78	1	1	1	9057.18
K04456	map04973	Digestive system	Organismal Systems	A0A452FT42	non-specific serine/threonine protein kinase OS=Capra hircus OX=9925 GN=AKT1 PE=3 SV=1	AKT1	4.01	2	2	0	30162.4
K04257	map04740	Sensory system	Organismal Systems	A0A452G9M5	G-protein coupled receptors family 1 profile domain-containing protein OS=Capra hircus OX=9925 GN=LOC102182709 PE=4 SV=1	LOC102182709	2.2	1	1	1	21371.5
K12460	map04722	Nervous system	Organismal Systems	A0A452G8K3	Kinase D interacting substrate 220 OS=Capra hircus OX=9925 GN=KIDINS220 PE=4 SV=1	KIDINS220	4.48	8	8	8	55224.2
K03868	map04710	Environmental adaptation	Organismal Systems	A0A452G412	RING-type domain-containing protein OS=Capra hircus OX=9925 GN=RBX1 PE=3 SV=1	RBX1	7.41	1	1	1	18326
K18164	map04714	Environmental adaptation	Organismal Systems	A0A452FZM5	Protein arginine methyltransferase NDUFAF7 OS=Capra hircus OX=9925 GN=NDUFAF7 PE=3 SV=1	NDUFAF7	2.73	1	1	1	19922.9
K03986	map04610	Immune system	Organismal Systems	A0A452FZ76	Complement C1q subcomponent subunit A OS=Capra hircus OX=9925 GN=C1QA PE=4 SV=1	C1QA	4.51	1	1	1	214490
K02677	map04972	Digestive system	Organismal Systems	A0A452FXI9	protein kinase C OS=Capra hircus OX=9925 GN=PRKCA PE=3 SV=1	PRKCA	1.78	1	1	1	9057.18
K02677	map04971	Digestive system	Organismal Systems	A0A452FXI9	protein kinase C OS=Capra hircus OX=9925 GN=PRKCA PE=3 SV=1	PRKCA	1.78	1	1	1	9057.18
K02677	map04970	Digestive system	Organismal Systems	A0A452FXI9	protein kinase C OS=Capra hircus OX=9925 GN=PRKCA PE=3 SV=1	PRKCA	1.78	1	1	1	9057.18
K02677	map04961	Excretory system	Organismal Systems	A0A452FXI9	protein kinase C OS=Capra hircus OX=9925 GN=PRKCA PE=3 SV=1	PRKCA	1.78	1	1	1	9057.18
K04456	map04926	Endocrine system	Organismal Systems	A0A452FT42	non-specific serine/threonine protein kinase OS=Capra hircus OX=9925 GN=AKT1 PE=3 SV=1	AKT1	4.01	2	2	0	30162.4
K04456	map04935	Endocrine system	Organismal Systems	A0A452FT42	non-specific serine/threonine protein kinase OS=Capra hircus OX=9925 GN=AKT1 PE=3 SV=1	AKT1	4.01	2	2	0	30162.4
K11593	map04361	Development and regeneration	Organismal Systems	A0A452E3F5	Protein argonaute-2 OS=Capra hircus OX=9925 GN=AGO2 PE=3 SV=1	AGO2	1.51	1	1	1	7584.21
K11827	map04961	Excretory system	Organismal Systems	A0A452FQY9	AP complex subunit sigma OS=Capra hircus OX=9925 GN=AP2S1 PE=3 SV=1	AP2S1	5.67	1	1	1	89872.5
K05850	map04972	Digestive system	Organismal Systems	A0A452FK33	Calcium-transporting ATPase OS=Capra hircus OX=9925 GN=ATP2B4 PE=3 SV=1	ATP2B4	1.16	1	1	0	14205.5
K05850	map04970	Digestive system	Organismal Systems	A0A452FK33	Calcium-transporting ATPase OS=Capra hircus OX=9925 GN=ATP2B4 PE=3 SV=1	ATP2B4	1.16	1	1	0	14205.5
K05850	map04961	Excretory system	Organismal Systems	A0A452FK33	Calcium-transporting ATPase OS=Capra hircus OX=9925 GN=ATP2B4 PE=3 SV=1	ATP2B4	1.16	1	1	0	14205.5
K05850	map04925	Endocrine system	Organismal Systems	A0A452FK33	Calcium-transporting ATPase OS=Capra hircus OX=9925 GN=ATP2B4 PE=3 SV=1	ATP2B4	1.16	1	1	0	14205.5
K05850	map04261	Circulatory system	Organismal Systems	A0A452FK33	Calcium-transporting ATPase OS=Capra hircus OX=9925 GN=ATP2B4 PE=3 SV=1	ATP2B4	1.16	1	1	0	14205.5
K06067	map04919	Endocrine system	Organismal Systems	A0A452FEA7	Histone deacetylase 1 OS=Capra hircus OX=9925 GN=HDAC1 PE=3 SV=1	HDAC1	4.55	2	2	2	148284
K06067	map04613	Immune system	Organismal Systems	A0A452FEA7	Histone deacetylase 1 OS=Capra hircus OX=9925 GN=HDAC1 PE=3 SV=1	HDAC1	4.55	2	2	2	148284
K06067	map04213	Aging	Organismal Systems	A0A452FEA7	Histone deacetylase 1 OS=Capra hircus OX=9925 GN=HDAC1 PE=3 SV=1	HDAC1	4.55	2	2	2	148284
K05850	map04978	Digestive system	Organismal Systems	A0A452FK33	Calcium-transporting ATPase OS=Capra hircus OX=9925 GN=ATP2B4 PE=3 SV=1	ATP2B4	1.16	1	1	0	14205.5
K00693	map04922	Endocrine system	Organismal Systems	A0A452F0W1	Glycogen [starch] synthase OS=Capra hircus OX=9925 GN=GYS1 PE=3 SV=1	GYS1	1.36	1	1	1	10816
K05754	map04666	Immune system	Organismal Systems	A0A452EYY1	Actin-related protein 2/3 complex subunit 5 OS=Capra hircus OX=9925 GN=ARPC5 PE=3 SV=1	ARPC5	16.56	2	2	2	149387
K03283	map04915	Endocrine system	Organismal Systems	A0A452EYF6	Heat shock cognate 71 kDa protein OS=Capra hircus OX=9925 GN=HSPA8 PE=3 SV=1	HSPA8	14.31	9	9	8	586401
K03283	map04612	Immune system	Organismal Systems	A0A452EYF6	Heat shock cognate 71 kDa protein OS=Capra hircus OX=9925 GN=HSPA8 PE=3 SV=1	HSPA8	14.31	9	9	8	586401
K03283	map04213	Aging	Organismal Systems	A0A452EYF6	Heat shock cognate 71 kDa protein OS=Capra hircus OX=9925 GN=HSPA8 PE=3 SV=1	HSPA8	14.31	9	9	8	586401
K00873	map04922	Endocrine system	Organismal Systems	A0A452ET82	Pyruvate kinase OS=Capra hircus OX=9925 GN=PKM PE=3 SV=1	PKM	43.88	19	1	1	39962.1
K13305	map04960	Excretory system	Organismal Systems	A0A452DUB1	HECT-type E3 ubiquitin transferase OS=Capra hircus OX=9925 GN=NEDD4L PE=4 SV=1	NEDD4L	2.08	2	1	0	20785.5
K04967	map04929	Endocrine system	Organismal Systems	A0A452DT91	Transient receptor potential cation channel subfamily C member 4 OS=Capra hircus OX=9925 GN=TRPC4 PE=4 SV=1	TRPC4	1.12	1	1	1	9020.52
K04967	map04745	Sensory system	Organismal Systems	A0A452DT91	Transient receptor potential cation channel subfamily C member 4 OS=Capra hircus OX=9925 GN=TRPC4 PE=4 SV=1	TRPC4	1.12	1	1	1	9020.52
K00693	map04910	Endocrine system	Organismal Systems	A0A452F0W1	Glycogen [starch] synthase OS=Capra hircus OX=9925 GN=GYS1 PE=3 SV=1	GYS1	1.36	1	1	1	10816
K01330	map04610	Immune system	Organismal Systems	A0A452FTE2	complement subcomponent C1r OS=Capra hircus OX=9925 GN=C1R PE=4 SV=1	C1R	1.12	1	1	1	431426
K04630	map04062	Immune system	Organismal Systems	A0A452FTE9	Guanine nucleotide-binding protein G(i) subunit alpha-1 OS=Capra hircus OX=9925 GN=GNAI1 PE=4 SV=1	GNAI1	8.47	3	1	1	14861.7
K04630	map04261	Circulatory system	Organismal Systems	A0A452FTE9	Guanine nucleotide-binding protein G(i) subunit alpha-1 OS=Capra hircus OX=9925 GN=GNAI1 PE=4 SV=1	GNAI1	8.47	3	1	1	14861.7
K04630	map04928	Endocrine system	Organismal Systems	A0A452FTE9	Guanine nucleotide-binding protein G(i) subunit alpha-1 OS=Capra hircus OX=9925 GN=GNAI1 PE=4 SV=1	GNAI1	8.47	3	1	1	14861.7
K04630	map04926	Endocrine system	Organismal Systems	A0A452FTE9	Guanine nucleotide-binding protein G(i) subunit alpha-1 OS=Capra hircus OX=9925 GN=GNAI1 PE=4 SV=1	GNAI1	8.47	3	1	1	14861.7
K04630	map04924	Endocrine system	Organismal Systems	A0A452FTE9	Guanine nucleotide-binding protein G(i) subunit alpha-1 OS=Capra hircus OX=9925 GN=GNAI1 PE=4 SV=1	GNAI1	8.47	3	1	1	14861.7
K04630	map04923	Endocrine system	Organismal Systems	A0A452FTE9	Guanine nucleotide-binding protein G(i) subunit alpha-1 OS=Capra hircus OX=9925 GN=GNAI1 PE=4 SV=1	GNAI1	8.47	3	1	1	14861.7
K04630	map04921	Endocrine system	Organismal Systems	A0A452FTE9	Guanine nucleotide-binding protein G(i) subunit alpha-1 OS=Capra hircus OX=9925 GN=GNAI1 PE=4 SV=1	GNAI1	8.47	3	1	1	14861.7
K04630	map04916	Endocrine system	Organismal Systems	A0A452FTE9	Guanine nucleotide-binding protein G(i) subunit alpha-1 OS=Capra hircus OX=9925 GN=GNAI1 PE=4 SV=1	GNAI1	8.47	3	1	1	14861.7
K04630	map04915	Endocrine system	Organismal Systems	A0A452FTE9	Guanine nucleotide-binding protein G(i) subunit alpha-1 OS=Capra hircus OX=9925 GN=GNAI1 PE=4 SV=1	GNAI1	8.47	3	1	1	14861.7
K04630	map04914	Endocrine system	Organismal Systems	A0A452FTE9	Guanine nucleotide-binding protein G(i) subunit alpha-1 OS=Capra hircus OX=9925 GN=GNAI1 PE=4 SV=1	GNAI1	8.47	3	1	1	14861.7
K04630	map04730	Nervous system	Organismal Systems	A0A452FTE9	Guanine nucleotide-binding protein G(i) subunit alpha-1 OS=Capra hircus OX=9925 GN=GNAI1 PE=4 SV=1	GNAI1	8.47	3	1	1	14861.7
K04630	map04728	Nervous system	Organismal Systems	A0A452FTE9	Guanine nucleotide-binding protein G(i) subunit alpha-1 OS=Capra hircus OX=9925 GN=GNAI1 PE=4 SV=1	GNAI1	8.47	3	1	1	14861.7
K04630	map04727	Nervous system	Organismal Systems	A0A452FTE9	Guanine nucleotide-binding protein G(i) subunit alpha-1 OS=Capra hircus OX=9925 GN=GNAI1 PE=4 SV=1	GNAI1	8.47	3	1	1	14861.7
K04630	map04726	Nervous system	Organismal Systems	A0A452FTE9	Guanine nucleotide-binding protein G(i) subunit alpha-1 OS=Capra hircus OX=9925 GN=GNAI1 PE=4 SV=1	GNAI1	8.47	3	1	1	14861.7
K04630	map04725	Nervous system	Organismal Systems	A0A452FTE9	Guanine nucleotide-binding protein G(i) subunit alpha-1 OS=Capra hircus OX=9925 GN=GNAI1 PE=4 SV=1	GNAI1	8.47	3	1	1	14861.7
K04630	map04724	Nervous system	Organismal Systems	A0A452FTE9	Guanine nucleotide-binding protein G(i) subunit alpha-1 OS=Capra hircus OX=9925 GN=GNAI1 PE=4 SV=1	GNAI1	8.47	3	1	1	14861.7
K04630	map04723	Nervous system	Organismal Systems	A0A452FTE9	Guanine nucleotide-binding protein G(i) subunit alpha-1 OS=Capra hircus OX=9925 GN=GNAI1 PE=4 SV=1	GNAI1	8.47	3	1	1	14861.7
K04630	map04713	Environmental adaptation	Organismal Systems	A0A452FTE9	Guanine nucleotide-binding protein G(i) subunit alpha-1 OS=Capra hircus OX=9925 GN=GNAI1 PE=4 SV=1	GNAI1	8.47	3	1	1	14861.7
K04630	map04670	Immune system	Organismal Systems	A0A452FTE9	Guanine nucleotide-binding protein G(i) subunit alpha-1 OS=Capra hircus OX=9925 GN=GNAI1 PE=4 SV=1	GNAI1	8.47	3	1	1	14861.7
K04630	map04611	Immune system	Organismal Systems	A0A452FTE9	Guanine nucleotide-binding protein G(i) subunit alpha-1 OS=Capra hircus OX=9925 GN=GNAI1 PE=4 SV=1	GNAI1	8.47	3	1	1	14861.7
K04630	map04360	Development and regeneration	Organismal Systems	A0A452FTE9	Guanine nucleotide-binding protein G(i) subunit alpha-1 OS=Capra hircus OX=9925 GN=GNAI1 PE=4 SV=1	GNAI1	8.47	3	1	1	14861.7
K04967	map04360	Development and regeneration	Organismal Systems	A0A452DT91	Transient receptor potential cation channel subfamily C member 4 OS=Capra hircus OX=9925 GN=TRPC4 PE=4 SV=1	TRPC4	1.12	1	1	1	9020.52
K11253	map04613	Immune system	Organismal Systems	A0A452DRQ7	Histone H3 OS=Capra hircus OX=9925 GN=LOC102185882 PE=3 SV=1	LOC102185882	13.97	2	2	2	2211580
K11141	map04614	Endocrine system	Organismal Systems	A0A452FFI8	Aminopeptidase OS=Capra hircus OX=9925 GN=ENPEP PE=3 SV=1	ENPEP	1.26	1	1	1	133803
K13509	map04975	Digestive system	Organismal Systems	A0A452F3L3	1-acyl-sn-glycerol-3-phosphate acyltransferase OS=Capra hircus OX=9925 GN=AGPAT1 PE=3 SV=1	AGPAT1	2.79	1	1	1	35845.7
K04371	map04666	Immune system	Organismal Systems	A0A452DK54	Mitogen-activated protein kinase OS=Capra hircus OX=9925 GN=MAPK1 PE=3 SV=1	MAPK1	2.47	1	1	1	58495.6
K04371	map04664	Immune system	Organismal Systems	A0A452DK54	Mitogen-activated protein kinase OS=Capra hircus OX=9925 GN=MAPK1 PE=3 SV=1	MAPK1	2.47	1	1	1	58495.6
K04371	map04662	Immune system	Organismal Systems	A0A452DK54	Mitogen-activated protein kinase OS=Capra hircus OX=9925 GN=MAPK1 PE=3 SV=1	MAPK1	2.47	1	1	1	58495.6
K04371	map04660	Immune system	Organismal Systems	A0A452DK54	Mitogen-activated protein kinase OS=Capra hircus OX=9925 GN=MAPK1 PE=3 SV=1	MAPK1	2.47	1	1	1	58495.6
K04371	map04659	Immune system	Organismal Systems	A0A452DK54	Mitogen-activated protein kinase OS=Capra hircus OX=9925 GN=MAPK1 PE=3 SV=1	MAPK1	2.47	1	1	1	58495.6
K04371	map04658	Immune system	Organismal Systems	A0A452DK54	Mitogen-activated protein kinase OS=Capra hircus OX=9925 GN=MAPK1 PE=3 SV=1	MAPK1	2.47	1	1	1	58495.6
K04371	map04657	Immune system	Organismal Systems	A0A452DK54	Mitogen-activated protein kinase OS=Capra hircus OX=9925 GN=MAPK1 PE=3 SV=1	MAPK1	2.47	1	1	1	58495.6
K04371	map04650	Immune system	Organismal Systems	A0A452DK54	Mitogen-activated protein kinase OS=Capra hircus OX=9925 GN=MAPK1 PE=3 SV=1	MAPK1	2.47	1	1	1	58495.6
K04371	map04625	Immune system	Organismal Systems	A0A452DK54	Mitogen-activated protein kinase OS=Capra hircus OX=9925 GN=MAPK1 PE=3 SV=1	MAPK1	2.47	1	1	1	58495.6
K04371	map04621	Immune system	Organismal Systems	A0A452DK54	Mitogen-activated protein kinase OS=Capra hircus OX=9925 GN=MAPK1 PE=3 SV=1	MAPK1	2.47	1	1	1	58495.6
K04371	map04620	Immune system	Organismal Systems	A0A452DK54	Mitogen-activated protein kinase OS=Capra hircus OX=9925 GN=MAPK1 PE=3 SV=1	MAPK1	2.47	1	1	1	58495.6
K04371	map04613	Immune system	Organismal Systems	A0A452DK54	Mitogen-activated protein kinase OS=Capra hircus OX=9925 GN=MAPK1 PE=3 SV=1	MAPK1	2.47	1	1	1	58495.6
K04371	map04611	Immune system	Organismal Systems	A0A452DK54	Mitogen-activated protein kinase OS=Capra hircus OX=9925 GN=MAPK1 PE=3 SV=1	MAPK1	2.47	1	1	1	58495.6
K04371	map04380	Development and regeneration	Organismal Systems	A0A452DK54	Mitogen-activated protein kinase OS=Capra hircus OX=9925 GN=MAPK1 PE=3 SV=1	MAPK1	2.47	1	1	1	58495.6
K04371	map04360	Development and regeneration	Organismal Systems	A0A452DK54	Mitogen-activated protein kinase OS=Capra hircus OX=9925 GN=MAPK1 PE=3 SV=1	MAPK1	2.47	1	1	1	58495.6
K04371	map04320	Development and regeneration	Organismal Systems	A0A452DK54	Mitogen-activated protein kinase OS=Capra hircus OX=9925 GN=MAPK1 PE=3 SV=1	MAPK1	2.47	1	1	1	58495.6
K04371	map04270	Circulatory system	Organismal Systems	A0A452DK54	Mitogen-activated protein kinase OS=Capra hircus OX=9925 GN=MAPK1 PE=3 SV=1	MAPK1	2.47	1	1	1	58495.6
K04371	map04261	Circulatory system	Organismal Systems	A0A452DK54	Mitogen-activated protein kinase OS=Capra hircus OX=9925 GN=MAPK1 PE=3 SV=1	MAPK1	2.47	1	1	1	58495.6
K04371	map04062	Immune system	Organismal Systems	A0A452DK54	Mitogen-activated protein kinase OS=Capra hircus OX=9925 GN=MAPK1 PE=3 SV=1	MAPK1	2.47	1	1	1	58495.6
K04371	map04713	Environmental adaptation	Organismal Systems	A0A452DK54	Mitogen-activated protein kinase OS=Capra hircus OX=9925 GN=MAPK1 PE=3 SV=1	MAPK1	2.47	1	1	1	58495.6
K04630	map04935	Endocrine system	Organismal Systems	A0A452FTE9	Guanine nucleotide-binding protein G(i) subunit alpha-1 OS=Capra hircus OX=9925 GN=GNAI1 PE=4 SV=1	GNAI1	8.47	3	1	1	14861.7
K04371	map04720	Nervous system	Organismal Systems	A0A452DK54	Mitogen-activated protein kinase OS=Capra hircus OX=9925 GN=MAPK1 PE=3 SV=1	MAPK1	2.47	1	1	1	58495.6
K04371	map04723	Nervous system	Organismal Systems	A0A452DK54	Mitogen-activated protein kinase OS=Capra hircus OX=9925 GN=MAPK1 PE=3 SV=1	MAPK1	2.47	1	1	1	58495.6
K08766	map04714	Environmental adaptation	Organismal Systems	A0A452EIW9	Carnitine O-palmitoyltransferase 2, mitochondrial OS=Capra hircus OX=9925 GN=CPT2 PE=3 SV=1	CPT2	10.31	2	2	2	22404.6
K08766	map03320	Endocrine system	Organismal Systems	A0A452EIW9	Carnitine O-palmitoyltransferase 2, mitochondrial OS=Capra hircus OX=9925 GN=CPT2 PE=3 SV=1	CPT2	10.31	2	2	2	22404.6
K04371	map04960	Excretory system	Organismal Systems	A0A452DK54	Mitogen-activated protein kinase OS=Capra hircus OX=9925 GN=MAPK1 PE=3 SV=1	MAPK1	2.47	1	1	1	58495.6
K04371	map04935	Endocrine system	Organismal Systems	A0A452DK54	Mitogen-activated protein kinase OS=Capra hircus OX=9925 GN=MAPK1 PE=3 SV=1	MAPK1	2.47	1	1	1	58495.6
K04371	map04929	Endocrine system	Organismal Systems	A0A452DK54	Mitogen-activated protein kinase OS=Capra hircus OX=9925 GN=MAPK1 PE=3 SV=1	MAPK1	2.47	1	1	1	58495.6
K04371	map04928	Endocrine system	Organismal Systems	A0A452DK54	Mitogen-activated protein kinase OS=Capra hircus OX=9925 GN=MAPK1 PE=3 SV=1	MAPK1	2.47	1	1	1	58495.6
K04371	map04926	Endocrine system	Organismal Systems	A0A452DK54	Mitogen-activated protein kinase OS=Capra hircus OX=9925 GN=MAPK1 PE=3 SV=1	MAPK1	2.47	1	1	1	58495.6
K04371	map04921	Endocrine system	Organismal Systems	A0A452DK54	Mitogen-activated protein kinase OS=Capra hircus OX=9925 GN=MAPK1 PE=3 SV=1	MAPK1	2.47	1	1	1	58495.6
K04371	map04919	Endocrine system	Organismal Systems	A0A452DK54	Mitogen-activated protein kinase OS=Capra hircus OX=9925 GN=MAPK1 PE=3 SV=1	MAPK1	2.47	1	1	1	58495.6
K04371	map04917	Endocrine system	Organismal Systems	A0A452DK54	Mitogen-activated protein kinase OS=Capra hircus OX=9925 GN=MAPK1 PE=3 SV=1	MAPK1	2.47	1	1	1	58495.6
K04371	map04916	Endocrine system	Organismal Systems	A0A452DK54	Mitogen-activated protein kinase OS=Capra hircus OX=9925 GN=MAPK1 PE=3 SV=1	MAPK1	2.47	1	1	1	58495.6
K04371	map04915	Endocrine system	Organismal Systems	A0A452DK54	Mitogen-activated protein kinase OS=Capra hircus OX=9925 GN=MAPK1 PE=3 SV=1	MAPK1	2.47	1	1	1	58495.6
K04371	map04914	Endocrine system	Organismal Systems	A0A452DK54	Mitogen-activated protein kinase OS=Capra hircus OX=9925 GN=MAPK1 PE=3 SV=1	MAPK1	2.47	1	1	1	58495.6
K04371	map04912	Endocrine system	Organismal Systems	A0A452DK54	Mitogen-activated protein kinase OS=Capra hircus OX=9925 GN=MAPK1 PE=3 SV=1	MAPK1	2.47	1	1	1	58495.6
K04371	map04910	Endocrine system	Organismal Systems	A0A452DK54	Mitogen-activated protein kinase OS=Capra hircus OX=9925 GN=MAPK1 PE=3 SV=1	MAPK1	2.47	1	1	1	58495.6
K04371	map04730	Nervous system	Organismal Systems	A0A452DK54	Mitogen-activated protein kinase OS=Capra hircus OX=9925 GN=MAPK1 PE=3 SV=1	MAPK1	2.47	1	1	1	58495.6
K04371	map04726	Nervous system	Organismal Systems	A0A452DK54	Mitogen-activated protein kinase OS=Capra hircus OX=9925 GN=MAPK1 PE=3 SV=1	MAPK1	2.47	1	1	1	58495.6
K04371	map04725	Nervous system	Organismal Systems	A0A452DK54	Mitogen-activated protein kinase OS=Capra hircus OX=9925 GN=MAPK1 PE=3 SV=1	MAPK1	2.47	1	1	1	58495.6
K04371	map04724	Nervous system	Organismal Systems	A0A452DK54	Mitogen-activated protein kinase OS=Capra hircus OX=9925 GN=MAPK1 PE=3 SV=1	MAPK1	2.47	1	1	1	58495.6
K04371	map04722	Nervous system	Organismal Systems	A0A452DK54	Mitogen-activated protein kinase OS=Capra hircus OX=9925 GN=MAPK1 PE=3 SV=1	MAPK1	2.47	1	1	1	58495.6
K04456	map04062	Immune system	Organismal Systems	A0A452FT42	non-specific serine/threonine protein kinase OS=Capra hircus OX=9925 GN=AKT1 PE=3 SV=1	AKT1	4.01	2	2	0	30162.4
K04630	map04971	Digestive system	Organismal Systems	A0A452FTE9	Guanine nucleotide-binding protein G(i) subunit alpha-1 OS=Capra hircus OX=9925 GN=GNAI1 PE=4 SV=1	GNAI1	8.47	3	1	1	14861.7
K04440	map04212	Aging	Organismal Systems	A0A452G3A1	Stress-activated protein kinase JNK OS=Capra hircus OX=9925 GN=MAPK8 PE=3 SV=1	MAPK8	1.87	1	1	1	9493.69
K04432	map04664	Immune system	Organismal Systems	A0A452EK95	mitogen-activated protein kinase kinase OS=Capra hircus OX=9925 GN=MAP2K3 PE=3 SV=1	MAP2K3	2.88	1	1	1	35640.5
K04432	map04624	Immune system	Organismal Systems	A0A452EK95	mitogen-activated protein kinase kinase OS=Capra hircus OX=9925 GN=MAP2K3 PE=3 SV=1	MAP2K3	2.88	1	1	1	35640.5
K04432	map04620	Immune system	Organismal Systems	A0A452EK95	mitogen-activated protein kinase kinase OS=Capra hircus OX=9925 GN=MAP2K3 PE=3 SV=1	MAP2K3	2.88	1	1	1	35640.5
K14735	map04978	Digestive system	Organismal Systems	A0A452EJN4	Hephaestin OS=Capra hircus OX=9925 GN=HEPH PE=3 SV=1	HEPH	1.19	1	1	1	28295.6
K01392	map04614	Endocrine system	Organismal Systems	A0A452EIW8	Thimet oligopeptidase OS=Capra hircus OX=9925 GN=THOP1 PE=3 SV=1	THOP1	1.37	1	1	1	13829.3
K00416	map04714	Environmental adaptation	Organismal Systems	A0A452EIU9	Cytochrome b-c1 complex subunit 6 OS=Capra hircus OX=9925 GN=LOC102176290 PE=3 SV=1	LOC102176290	8.79	1	1	1	13015.4
K00416	map04260	Circulatory system	Organismal Systems	A0A452EIU9	Cytochrome b-c1 complex subunit 6 OS=Capra hircus OX=9925 GN=LOC102176290 PE=3 SV=1	LOC102176290	8.79	1	1	1	13015.4
K06856	map04672	Immune system	Organismal Systems	A0A452EE69	Ig-like domain-containing protein OS=Capra hircus OX=9925 PE=4 SV=1	--	7.63	1	1	1	22144.1
K04432	map04714	Environmental adaptation	Organismal Systems	A0A452EK95	mitogen-activated protein kinase kinase OS=Capra hircus OX=9925 GN=MAP2K3 PE=3 SV=1	MAP2K3	2.88	1	1	1	35640.5
K06856	map04666	Immune system	Organismal Systems	A0A452EE69	Ig-like domain-containing protein OS=Capra hircus OX=9925 PE=4 SV=1	--	7.63	1	1	1	22144.1
K06856	map04662	Immune system	Organismal Systems	A0A452EE69	Ig-like domain-containing protein OS=Capra hircus OX=9925 PE=4 SV=1	--	7.63	1	1	1	22144.1
K06856	map04650	Immune system	Organismal Systems	A0A452EE69	Ig-like domain-containing protein OS=Capra hircus OX=9925 PE=4 SV=1	--	7.63	1	1	1	22144.1
K06856	map04640	Immune system	Organismal Systems	A0A452EE69	Ig-like domain-containing protein OS=Capra hircus OX=9925 PE=4 SV=1	--	7.63	1	1	1	22144.1
K06856	map04613	Immune system	Organismal Systems	A0A452EE69	Ig-like domain-containing protein OS=Capra hircus OX=9925 PE=4 SV=1	--	7.63	1	1	1	22144.1
K01331	map04610	Immune system	Organismal Systems	A0A452ECU4	Complement C1s OS=Capra hircus OX=9925 GN=C1S PE=4 SV=1	C1S	1.43	1	1	1	44233.5
K01257	map04614	Endocrine system	Organismal Systems	A0A452ECJ6	Leucyl and cystinyl aminopeptidase OS=Capra hircus OX=9925 GN=LNPEP PE=3 SV=1	LNPEP	1.18	1	1	1	16142.3
K03988	map04610	Immune system	Organismal Systems	A0A452E724	Complement C1q C chain OS=Capra hircus OX=9925 GN=C1QC PE=4 SV=1	C1QC	4.1	1	1	1	286321
K04515	map04971	Digestive system	Organismal Systems	A0A452E1P3	Calcium/calmodulin-dependent protein kinase type II subunit delta OS=Capra hircus OX=9925 GN=CAMK2D PE=3 SV=1	CAMK2D	2.01	1	1	1	21395.2
K06856	map04664	Immune system	Organismal Systems	A0A452EE69	Ig-like domain-containing protein OS=Capra hircus OX=9925 PE=4 SV=1	--	7.63	1	1	1	22144.1
K04432	map04750	Sensory system	Organismal Systems	A0A452EK95	mitogen-activated protein kinase kinase OS=Capra hircus OX=9925 GN=MAP2K3 PE=3 SV=1	MAP2K3	2.88	1	1	1	35640.5
K04432	map04912	Endocrine system	Organismal Systems	A0A452EK95	mitogen-activated protein kinase kinase OS=Capra hircus OX=9925 GN=MAP2K3 PE=3 SV=1	MAP2K3	2.88	1	1	1	35640.5
K04432	map04935	Endocrine system	Organismal Systems	A0A452EK95	mitogen-activated protein kinase kinase OS=Capra hircus OX=9925 GN=MAP2K3 PE=3 SV=1	MAP2K3	2.88	1	1	1	35640.5
K11827	map04721	Nervous system	Organismal Systems	A0A452FQY9	AP complex subunit sigma OS=Capra hircus OX=9925 GN=AP2S1 PE=3 SV=1	AP2S1	5.67	1	1	1	89872.5
K07526	map04360	Development and regeneration	Organismal Systems	A0A452FN58	SLIT-ROBO Rho GTPase-activating protein 2 OS=Capra hircus OX=9925 GN=SRGAP2 PE=4 SV=1	SRGAP2	0.82	1	1	1	215826
K06751	map04612	Immune system	Organismal Systems	A0A452FKQ5	Ig-like domain-containing protein OS=Capra hircus OX=9925 PE=3 SV=1	--	4.86	2	2	2	15064.8
K15041	map04979	Digestive system	Organismal Systems	A0A452FFW1	Voltage-dependent anion-selective channel protein 3 OS=Capra hircus OX=9925 GN=VDAC3 PE=3 SV=1	VDAC3	25.44	5	5	5	132295
K15041	map04621	Immune system	Organismal Systems	A0A452FFW1	Voltage-dependent anion-selective channel protein 3 OS=Capra hircus OX=9925 GN=VDAC3 PE=3 SV=1	VDAC3	25.44	5	5	5	132295
K15041	map04613	Immune system	Organismal Systems	A0A452FFW1	Voltage-dependent anion-selective channel protein 3 OS=Capra hircus OX=9925 GN=VDAC3 PE=3 SV=1	VDAC3	25.44	5	5	5	132295
K14216	map04621	Immune system	Organismal Systems	A0A452FBB1	2'-5'-oligoadenylate synthetase 1 OS=Capra hircus OX=9925 GN=OAS1 PE=3 SV=1	OAS1	5.18	2	1	1	20168.1
K03899	map04610	Immune system	Organismal Systems	A0A452F9T8	Coagulation factor VIII OS=Capra hircus OX=9925 GN=F8 PE=3 SV=1	F8	1.11	2	2	2	21182.7
K07604	map04915	Endocrine system	Organismal Systems	A0A452F6J7	Keratin 15 OS=Capra hircus OX=9925 GN=KRT15 PE=3 SV=1	KRT15	14.35	8	1	1	58937.7
K12313	map04926	Endocrine system	Organismal Systems	A0A452F296	Actin, aortic smooth muscle OS=Capra hircus OX=9925 GN=ACTA2 PE=3 SV=1	ACTA2	25.2	9	4	3	2371310
K12313	map04270	Circulatory system	Organismal Systems	A0A452F296	Actin, aortic smooth muscle OS=Capra hircus OX=9925 GN=ACTA2 PE=3 SV=1	ACTA2	25.2	9	4	3	2371310
K06689	map04624	Immune system	Organismal Systems	A0A452F0F4	E2 ubiquitin-conjugating enzyme OS=Capra hircus OX=9925 GN=UBE2D1 PE=3 SV=1	UBE2D1	7.48	1	1	1	22386.9
K03902	map04610	Immune system	Organismal Systems	A0A452EQY7	Coagulation factor V OS=Capra hircus OX=9925 GN=F5 PE=3 SV=1	F5	0.38	1	1	1	42922.7
K07604	map04915	Endocrine system	Organismal Systems	A0A452EQ71	Keratin, type I cytoskeletal 25 OS=Capra hircus OX=9925 GN=KRT25 PE=4 SV=1	KRT25	6.07	3	1	1	59920
K03904	map04613	Immune system	Organismal Systems	A0A452EN63	Fibrinogen beta chain OS=Capra hircus OX=9925 GN=FGB PE=4 SV=1	FGB	2.1	1	1	1	16479.3
K03904	map04611	Immune system	Organismal Systems	A0A452EN63	Fibrinogen beta chain OS=Capra hircus OX=9925 GN=FGB PE=4 SV=1	FGB	2.1	1	1	1	16479.3
K03904	map04610	Immune system	Organismal Systems	A0A452EN63	Fibrinogen beta chain OS=Capra hircus OX=9925 GN=FGB PE=4 SV=1	FGB	2.1	1	1	1	16479.3
K10374	map04261	Circulatory system	Organismal Systems	A0A452EMX2	Tropomyosin beta chain OS=Capra hircus OX=9925 GN=TPM2 PE=3 SV=1	TPM2	29.93	9	9	7	2496860
K10374	map04260	Circulatory system	Organismal Systems	A0A452EMX2	Tropomyosin beta chain OS=Capra hircus OX=9925 GN=TPM2 PE=3 SV=1	TPM2	29.93	9	9	7	2496860
K04515	map04925	Endocrine system	Organismal Systems	A0A452E1P3	Calcium/calmodulin-dependent protein kinase type II subunit delta OS=Capra hircus OX=9925 GN=CAMK2D PE=3 SV=1	CAMK2D	2.01	1	1	1	21395.2
K04515	map04922	Endocrine system	Organismal Systems	A0A452E1P3	Calcium/calmodulin-dependent protein kinase type II subunit delta OS=Capra hircus OX=9925 GN=CAMK2D PE=3 SV=1	CAMK2D	2.01	1	1	1	21395.2
K04515	map04921	Endocrine system	Organismal Systems	A0A452E1P3	Calcium/calmodulin-dependent protein kinase type II subunit delta OS=Capra hircus OX=9925 GN=CAMK2D PE=3 SV=1	CAMK2D	2.01	1	1	1	21395.2
K04515	map04916	Endocrine system	Organismal Systems	A0A452E1P3	Calcium/calmodulin-dependent protein kinase type II subunit delta OS=Capra hircus OX=9925 GN=CAMK2D PE=3 SV=1	CAMK2D	2.01	1	1	1	21395.2
K04440	map04914	Endocrine system	Organismal Systems	A0A452G3A1	Stress-activated protein kinase JNK OS=Capra hircus OX=9925 GN=MAPK8 PE=3 SV=1	MAPK8	1.87	1	1	1	9493.69
K04440	map04912	Endocrine system	Organismal Systems	A0A452G3A1	Stress-activated protein kinase JNK OS=Capra hircus OX=9925 GN=MAPK8 PE=3 SV=1	MAPK8	1.87	1	1	1	9493.69
K04440	map04910	Endocrine system	Organismal Systems	A0A452G3A1	Stress-activated protein kinase JNK OS=Capra hircus OX=9925 GN=MAPK8 PE=3 SV=1	MAPK8	1.87	1	1	1	9493.69
K04440	map04750	Sensory system	Organismal Systems	A0A452G3A1	Stress-activated protein kinase JNK OS=Capra hircus OX=9925 GN=MAPK8 PE=3 SV=1	MAPK8	1.87	1	1	1	9493.69
K04440	map04728	Nervous system	Organismal Systems	A0A452G3A1	Stress-activated protein kinase JNK OS=Capra hircus OX=9925 GN=MAPK8 PE=3 SV=1	MAPK8	1.87	1	1	1	9493.69
K04440	map04723	Nervous system	Organismal Systems	A0A452G3A1	Stress-activated protein kinase JNK OS=Capra hircus OX=9925 GN=MAPK8 PE=3 SV=1	MAPK8	1.87	1	1	1	9493.69
K04440	map04722	Nervous system	Organismal Systems	A0A452G3A1	Stress-activated protein kinase JNK OS=Capra hircus OX=9925 GN=MAPK8 PE=3 SV=1	MAPK8	1.87	1	1	1	9493.69
K04440	map04664	Immune system	Organismal Systems	A0A452G3A1	Stress-activated protein kinase JNK OS=Capra hircus OX=9925 GN=MAPK8 PE=3 SV=1	MAPK8	1.87	1	1	1	9493.69
K04440	map04660	Immune system	Organismal Systems	A0A452G3A1	Stress-activated protein kinase JNK OS=Capra hircus OX=9925 GN=MAPK8 PE=3 SV=1	MAPK8	1.87	1	1	1	9493.69
K04440	map04659	Immune system	Organismal Systems	A0A452G3A1	Stress-activated protein kinase JNK OS=Capra hircus OX=9925 GN=MAPK8 PE=3 SV=1	MAPK8	1.87	1	1	1	9493.69
K04440	map04658	Immune system	Organismal Systems	A0A452G3A1	Stress-activated protein kinase JNK OS=Capra hircus OX=9925 GN=MAPK8 PE=3 SV=1	MAPK8	1.87	1	1	1	9493.69
K04440	map04657	Immune system	Organismal Systems	A0A452G3A1	Stress-activated protein kinase JNK OS=Capra hircus OX=9925 GN=MAPK8 PE=3 SV=1	MAPK8	1.87	1	1	1	9493.69
K04440	map04625	Immune system	Organismal Systems	A0A452G3A1	Stress-activated protein kinase JNK OS=Capra hircus OX=9925 GN=MAPK8 PE=3 SV=1	MAPK8	1.87	1	1	1	9493.69
K04440	map04624	Immune system	Organismal Systems	A0A452G3A1	Stress-activated protein kinase JNK OS=Capra hircus OX=9925 GN=MAPK8 PE=3 SV=1	MAPK8	1.87	1	1	1	9493.69
K04440	map04622	Immune system	Organismal Systems	A0A452G3A1	Stress-activated protein kinase JNK OS=Capra hircus OX=9925 GN=MAPK8 PE=3 SV=1	MAPK8	1.87	1	1	1	9493.69
K04440	map04621	Immune system	Organismal Systems	A0A452G3A1	Stress-activated protein kinase JNK OS=Capra hircus OX=9925 GN=MAPK8 PE=3 SV=1	MAPK8	1.87	1	1	1	9493.69
K04440	map04620	Immune system	Organismal Systems	A0A452G3A1	Stress-activated protein kinase JNK OS=Capra hircus OX=9925 GN=MAPK8 PE=3 SV=1	MAPK8	1.87	1	1	1	9493.69
K04440	map04380	Development and regeneration	Organismal Systems	A0A452G3A1	Stress-activated protein kinase JNK OS=Capra hircus OX=9925 GN=MAPK8 PE=3 SV=1	MAPK8	1.87	1	1	1	9493.69
K04440	map04361	Development and regeneration	Organismal Systems	A0A452G3A1	Stress-activated protein kinase JNK OS=Capra hircus OX=9925 GN=MAPK8 PE=3 SV=1	MAPK8	1.87	1	1	1	9493.69
K04440	map04917	Endocrine system	Organismal Systems	A0A452G3A1	Stress-activated protein kinase JNK OS=Capra hircus OX=9925 GN=MAPK8 PE=3 SV=1	MAPK8	1.87	1	1	1	9493.69
K15376	map04727	Nervous system	Organismal Systems	A0A452FVR5	Gephyrin OS=Capra hircus OX=9925 GN=GPHN PE=3 SV=1	GPHN	1.52	1	1	1	12341.9
K04440	map04920	Endocrine system	Organismal Systems	A0A452G3A1	Stress-activated protein kinase JNK OS=Capra hircus OX=9925 GN=MAPK8 PE=3 SV=1	MAPK8	1.87	1	1	1	9493.69
K04440	map04935	Endocrine system	Organismal Systems	A0A452G3A1	Stress-activated protein kinase JNK OS=Capra hircus OX=9925 GN=MAPK8 PE=3 SV=1	MAPK8	1.87	1	1	1	9493.69
K04515	map04912	Endocrine system	Organismal Systems	A0A452E1P3	Calcium/calmodulin-dependent protein kinase type II subunit delta OS=Capra hircus OX=9925 GN=CAMK2D PE=3 SV=1	CAMK2D	2.01	1	1	1	21395.2
K04515	map04911	Endocrine system	Organismal Systems	A0A452E1P3	Calcium/calmodulin-dependent protein kinase type II subunit delta OS=Capra hircus OX=9925 GN=CAMK2D PE=3 SV=1	CAMK2D	2.01	1	1	1	21395.2
K04515	map04750	Sensory system	Organismal Systems	A0A452E1P3	Calcium/calmodulin-dependent protein kinase type II subunit delta OS=Capra hircus OX=9925 GN=CAMK2D PE=3 SV=1	CAMK2D	2.01	1	1	1	21395.2
K04515	map04745	Sensory system	Organismal Systems	A0A452E1P3	Calcium/calmodulin-dependent protein kinase type II subunit delta OS=Capra hircus OX=9925 GN=CAMK2D PE=3 SV=1	CAMK2D	2.01	1	1	1	21395.2
K04515	map04740	Sensory system	Organismal Systems	A0A452E1P3	Calcium/calmodulin-dependent protein kinase type II subunit delta OS=Capra hircus OX=9925 GN=CAMK2D PE=3 SV=1	CAMK2D	2.01	1	1	1	21395.2
K04515	map04728	Nervous system	Organismal Systems	A0A452E1P3	Calcium/calmodulin-dependent protein kinase type II subunit delta OS=Capra hircus OX=9925 GN=CAMK2D PE=3 SV=1	CAMK2D	2.01	1	1	1	21395.2
K04515	map04725	Nervous system	Organismal Systems	A0A452E1P3	Calcium/calmodulin-dependent protein kinase type II subunit delta OS=Capra hircus OX=9925 GN=CAMK2D PE=3 SV=1	CAMK2D	2.01	1	1	1	21395.2
K04515	map04722	Nervous system	Organismal Systems	A0A452E1P3	Calcium/calmodulin-dependent protein kinase type II subunit delta OS=Capra hircus OX=9925 GN=CAMK2D PE=3 SV=1	CAMK2D	2.01	1	1	1	21395.2
K04515	map04720	Nervous system	Organismal Systems	A0A452E1P3	Calcium/calmodulin-dependent protein kinase type II subunit delta OS=Capra hircus OX=9925 GN=CAMK2D PE=3 SV=1	CAMK2D	2.01	1	1	1	21395.2
K04515	map04360	Development and regeneration	Organismal Systems	A0A452E1P3	Calcium/calmodulin-dependent protein kinase type II subunit delta OS=Capra hircus OX=9925 GN=CAMK2D PE=3 SV=1	CAMK2D	2.01	1	1	1	21395.2
K04515	map04261	Circulatory system	Organismal Systems	A0A452E1P3	Calcium/calmodulin-dependent protein kinase type II subunit delta OS=Capra hircus OX=9925 GN=CAMK2D PE=3 SV=1	CAMK2D	2.01	1	1	1	21395.2
K02991	map04910	Endocrine system	Organismal Systems	A0A452DMN7	40S ribosomal protein S6 OS=Capra hircus OX=9925 GN=LOC108637410 PE=3 SV=1	LOC108637410	14.46	3	3	2	937405
K02991	map04714	Environmental adaptation	Organismal Systems	A0A452DMN7	40S ribosomal protein S6 OS=Capra hircus OX=9925 GN=LOC108637410 PE=3 SV=1	LOC108637410	14.46	3	3	2	937405
K04430	map04935	Endocrine system	Organismal Systems	A0A452G3K6	mitogen-activated protein kinase kinase OS=Capra hircus OX=9925 GN=MAP2K4 PE=3 SV=1	MAP2K4	2.43	1	1	1	9497.74
K04430	map04926	Endocrine system	Organismal Systems	A0A452G3K6	mitogen-activated protein kinase kinase OS=Capra hircus OX=9925 GN=MAP2K4 PE=3 SV=1	MAP2K4	2.43	1	1	1	9497.74
K04430	map04912	Endocrine system	Organismal Systems	A0A452G3K6	mitogen-activated protein kinase kinase OS=Capra hircus OX=9925 GN=MAP2K4 PE=3 SV=1	MAP2K4	2.43	1	1	1	9497.74
K04430	map04664	Immune system	Organismal Systems	A0A452G3K6	mitogen-activated protein kinase kinase OS=Capra hircus OX=9925 GN=MAP2K4 PE=3 SV=1	MAP2K4	2.43	1	1	1	9497.74
K04430	map04620	Immune system	Organismal Systems	A0A452G3K6	mitogen-activated protein kinase kinase OS=Capra hircus OX=9925 GN=MAP2K4 PE=3 SV=1	MAP2K4	2.43	1	1	1	9497.74
K04430	map04361	Development and regeneration	Organismal Systems	A0A452G3K6	mitogen-activated protein kinase kinase OS=Capra hircus OX=9925 GN=MAP2K4 PE=3 SV=1	MAP2K4	2.43	1	1	1	9497.74
K04440	map04926	Endocrine system	Organismal Systems	A0A452G3A1	Stress-activated protein kinase JNK OS=Capra hircus OX=9925 GN=MAPK8 PE=3 SV=1	MAPK8	1.87	1	1	1	9493.69
K04515	map04713	Environmental adaptation	Organismal Systems	A0A452E1P3	Calcium/calmodulin-dependent protein kinase type II subunit delta OS=Capra hircus OX=9925 GN=CAMK2D PE=3 SV=1	CAMK2D	2.01	1	1	1	21395.2
