# Supplementary material for: SIRT3 mediates CPT2 delactylation to enhance mitochondrial function and proliferation in goat granulosa cells
Source: J Anim Sci Biotechnol. 2025 Jul 17;16:101. doi: 10.1186/s40104-025-01231-8 (PMC12269156; doi:10.1186/s40104-025-01231-8)
Supplement: Supplementary file 5 — Additional file 5. Table S5. Subcellular localization results of 242 proteins identified by IP-SIRT3. [file 40104_2025_1231_MOESM5_ESM.xlsx]

## Sheet: ident Classification
Subcellular localization	Number of proteins
cytoplasm	78
nucleus	58
mitochondria	30
extracellular	29
plasma membrane	29
cytoplasm,nucleus	10
other	8

## Sheet: ident list
Subcellular localization	Protein accession	Protein description	Gene name	Coverage [%]	Peptides	Razor + unique peptides	Unique peptides	Intensity SIRT3
cytoplasm	A0A452E3F5	Protein argonaute-2 OS=Capra hircus OX=9925 GN=AGO2 PE=3 SV=1	AGO2	1.51	1	1	1	7584.21
	A0A452G8I9	Glucosamine (UDP-N-acetyl)-2-epimerase/N-acetylmannosamine kinase OS=Capra hircus OX=9925 GN=GNE PE=4 SV=1	GNE	1.8	1	1	1	20080.6
	A0A452FZM5	Protein arginine methyltransferase NDUFAF7 OS=Capra hircus OX=9925 GN=NDUFAF7 PE=3 SV=1	NDUFAF7	2.73	1	1	1	19922.9
	A0A452FXI9	protein kinase C OS=Capra hircus OX=9925 GN=PRKCA PE=3 SV=1	PRKCA	1.78	1	1	1	9057.18
	A0A452FTD7	Replication protein A 14 kDa subunit OS=Capra hircus OX=9925 GN=RPA3 PE=3 SV=1	RPA3	8.26	1	1	1	52795.7
	A0A452FT42	non-specific serine/threonine protein kinase OS=Capra hircus OX=9925 GN=AKT1 PE=3 SV=1	AKT1	4.01	2	2	0	30162.4
	A0A452FLU9	Glia maturation factor OS=Capra hircus OX=9925 GN=GMFB PE=3 SV=1	GMFB	7.46	1	1	1	11901
	A0A452FFW1	Voltage-dependent anion-selective channel protein 3 OS=Capra hircus OX=9925 GN=VDAC3 PE=3 SV=1	VDAC3	25.44	5	5	5	132295
	A0A452GAG6	deoxyribose-phosphate aldolase OS=Capra hircus OX=9925 GN=DERA PE=3 SV=1	DERA	6.6	2	2	2	75204.6
	A0A452FBB1	2'-5'-oligoadenylate synthetase 1 OS=Capra hircus OX=9925 GN=OAS1 PE=3 SV=1	OAS1	5.18	2	1	1	20168.1
	A0A452F7N2	Adenosylhomocysteinase like 2 OS=Capra hircus OX=9925 GN=AHCYL2 PE=3 SV=1	AHCYL2	5.9	3	3	3	24265.9
	A0A452F7H2	RNA helicase OS=Capra hircus OX=9925 GN=DDX39A PE=4 SV=1	DDX39A	11.11	5	1	1	10652.6
	A0A452F607	Large ribosomal subunit protein bL19m OS=Capra hircus OX=9925 GN=MRPL19 PE=3 SV=1	MRPL19	7.17	2	2	2	27762.8
	A0A452F2U1	Death associated protein kinase 3 OS=Capra hircus OX=9925 GN=DAPK3 PE=3 SV=1	DAPK3	2.47	1	1	1	13683.8
	A0A452F0F4	E2 ubiquitin-conjugating enzyme OS=Capra hircus OX=9925 GN=UBE2D1 PE=3 SV=1	UBE2D1	7.48	1	1	1	22386.9
	A0A452F078	Collapsin response mediator protein 1 OS=Capra hircus OX=9925 GN=CRMP1 PE=3 SV=1	CRMP1	4.97	2	1	0	68720.4
	A0A452EWX8	Uracil phosphoribosyltransferase homolog OS=Capra hircus OX=9925 GN=UPRT PE=3 SV=1	UPRT	3.59	1	1	1	20061.6
	A0A452FAG3	NEDD4-binding protein 1 OS=Capra hircus OX=9925 GN=N4BP1 PE=3 SV=1	N4BP1	1.11	1	1	1	219931
	A0A452ETJ6	Poly(ADP-ribose) polymerase family member 9 OS=Capra hircus OX=9925 GN=PARP9 PE=3 SV=1	PARP9	1.05	1	1	1	8659.76
	A0A452DK19	Protein phosphatase, Mg2+/Mn2+ dependent 1F OS=Capra hircus OX=9925 GN=PPM1F PE=3 SV=1	PPM1F	3.11	1	1	1	15958.9
	A0A452DQW1	RUN and FYVE domain containing 3 OS=Capra hircus OX=9925 GN=RUFY3 PE=4 SV=1	RUFY3	1.25	1	1	1	22307.5
	A0A452G965	Short chain dehydrogenase/reductase family 9C member 7 OS=Capra hircus OX=9925 GN=SDR9C7 PE=3 SV=1	SDR9C7	3.83	1	1	1	15910.3
	A0A452G1A2	Zinc finger MYM-type containing 1 OS=Capra hircus OX=9925 GN=ZMYM1 PE=4 SV=1	ZMYM1	9.41	9	9	9	68996.6
	A0A452FSW8	Glomulin, FKBP associated protein OS=Capra hircus OX=9925 GN=GLMN PE=4 SV=1	GLMN	1.92	1	1	1	7311.75
	A0A452FRE6	Distal membrane arm assembly component 2 like OS=Capra hircus OX=9925 GN=DMAC2L PE=4 SV=1	DMAC2L	5.5	1	1	1	12511.8
	A0A452FLX4	Myelin expression factor 2 OS=Capra hircus OX=9925 GN=MYEF2 PE=4 SV=1	MYEF2	10.58	2	2	2	26451.3
	A0A452FKS1	Sacsin molecular chaperone OS=Capra hircus OX=9925 GN=SACS PE=4 SV=1	SACS	0.48	2	2	2	22299.4
	A0A452F4C5	IKBKB interacting protein OS=Capra hircus OX=9925 GN=IKBIP PE=4 SV=1	IKBIP	3.15	1	1	1	19789.8
	A0A452DM25	Transcription factor BTF3 OS=Capra hircus OX=9925 PE=3 SV=1	--	10.08	1	1	1	14636
	A0A452EPX6	AHNAK nucleoprotein OS=Capra hircus OX=9925 GN=AHNAK PE=4 SV=1	AHNAK	13.41	21	21	21	362579
	A0A452EJ68	Cleavage and polyadenylation specific factor 3 OS=Capra hircus OX=9925 GN=CPSF3 PE=4 SV=1	CPSF3	2.78	2	2	2	19272
	A0A452EHC3	RAS like proto-oncogene A OS=Capra hircus OX=9925 GN=RALA PE=4 SV=1	RALA	5.34	1	1	0	103071
	A0A452EFB2	Exocyst complex component 3 OS=Capra hircus OX=9925 GN=EXOC3 PE=3 SV=1	EXOC3	1.46	1	1	1	19937.4
	A0A452E1Y0	Pyridoxal dependent decarboxylase domain containing 1 OS=Capra hircus OX=9925 GN=PDXDC1 PE=4 SV=1	PDXDC1	1.39	1	1	1	22297.5
	A0A452E1U2	Calmodulin like 5 OS=Capra hircus OX=9925 GN=CALML5 PE=4 SV=1	CALML5	6.04	1	1	1	27385.2
	A0A452E088	UTP20 small subunit processome component OS=Capra hircus OX=9925 GN=UTP20 PE=4 SV=1	UTP20	0.4	1	1	1	13177.6
	A0A452DUH6	PX domain-containing protein OS=Capra hircus OX=9925 GN=SNX24 PE=3 SV=1	SNX24	5.33	1	1	1	38037.3
	A0A452ENV1	FAM86 N-terminal domain-containing protein OS=Capra hircus OX=9925 GN=EEF2KMT PE=3 SV=1	EEF2KMT	2.94	1	1	1	9960.1
	A0A452EMX2	Tropomyosin beta chain OS=Capra hircus OX=9925 GN=TPM2 PE=3 SV=1	TPM2	29.93	9	9	7	2496860
	A0A452FME2	Rho GTPase activating protein 1 OS=Capra hircus OX=9925 GN=ARHGAP1 PE=4 SV=1	ARHGAP1	13.27	5	5	5	150513
	A0A452EJN4	Hephaestin OS=Capra hircus OX=9925 GN=HEPH PE=3 SV=1	HEPH	1.19	1	1	1	28295.6
	A0A452F9L1	Ras-related protein Rab-8B OS=Capra hircus OX=9925 GN=RAB8B PE=3 SV=1	RAB8B	23.19	4	3	2	1191440
	A0A452EZQ4	Vacuolar protein sorting-associated protein 33A OS=Capra hircus OX=9925 GN=VPS33A PE=3 SV=1	VPS33A	1.51	1	1	1	22980.8
	A0A452EYY1	Actin-related protein 2/3 complex subunit 5 OS=Capra hircus OX=9925 GN=ARPC5 PE=3 SV=1	ARPC5	16.56	2	2	2	149387
	A0A452EYF6	Heat shock cognate 71 kDa protein OS=Capra hircus OX=9925 GN=HSPA8 PE=3 SV=1	HSPA8	14.31	9	9	8	586401
	A0A452ET82	Pyruvate kinase OS=Capra hircus OX=9925 GN=PKM PE=3 SV=1	PKM	43.88	19	1	1	39962.1
	A0A452ELC1	Protein 4.1 OS=Capra hircus OX=9925 GN=EPB41 PE=4 SV=1	EPB41	0.95	1	1	0	7776.83
	A0A452E6C7	Coatomer subunit gamma OS=Capra hircus OX=9925 GN=COPG1 PE=3 SV=1	COPG1	10.33	8	8	8	172338
	A0A452FC79	Exosome component 10 OS=Capra hircus OX=9925 GN=EXOSC10 PE=3 SV=1	EXOSC10	1.3	1	1	1	7303.03
	A0A452E059	E2 ubiquitin-conjugating enzyme OS=Capra hircus OX=9925 GN=UBE2E3 PE=3 SV=1	UBE2E3	4.21	1	1	1	17300.6
	P02102	Hemoglobin subunit epsilon-1 OS=Capra hircus OX=9925 GN=HBE1 PE=2 SV=2	HBE1	11.56	2	1	1	83122.1
	A0A452EK95	mitogen-activated protein kinase kinase OS=Capra hircus OX=9925 GN=MAP2K3 PE=3 SV=1	MAP2K3	2.88	1	1	1	35640.5
	A0A452F752	Replication factor A protein 2 OS=Capra hircus OX=9925 GN=RPA2 PE=3 SV=1	RPA2	4.44	1	1	1	21859.1
	A0A452F5W0	mRNA-capping enzyme OS=Capra hircus OX=9925 GN=RNGTT PE=3 SV=1	RNGTT	1.51	1	1	1	9973.77
	A0A452E5G7	Aldo-keto reductase family 1 member B1 OS=Capra hircus OX=9925 PE=3 SV=1	--	3.89	1	1	1	39977.7
	A0A452DKB2	Fragile X messenger ribonucleoprotein 1 OS=Capra hircus OX=9925 GN=FMR1 PE=3 SV=1	FMR1	1.37	1	1	0	38967.3
	A0A452DK54	Mitogen-activated protein kinase OS=Capra hircus OX=9925 GN=MAPK1 PE=3 SV=1	MAPK1	2.47	1	1	1	58495.6
	A0A452DS06	Septin OS=Capra hircus OX=9925 GN=SEPTIN6 PE=3 SV=1	SEPTIN6	2.32	1	1	1	18284.6
	A0A452FEA7	Histone deacetylase 1 OS=Capra hircus OX=9925 GN=HDAC1 PE=3 SV=1	HDAC1	4.55	2	2	2	148284
	P02082	Hemoglobin fetal subunit beta OS=Capra hircus OX=9925 PE=1 SV=1	--	23.45	3	2	0	141827
	A0A452FTY8	Arachidonate lipoxygenase 3 OS=Capra hircus OX=9925 GN=ALOXE3 PE=3 SV=1	ALOXE3	1.97	1	1	1	30429.7
	A0A452EIW8	Thimet oligopeptidase OS=Capra hircus OX=9925 GN=THOP1 PE=3 SV=1	THOP1	1.37	1	1	1	13829.3
	A0A452EIL7	2,4-dienoyl-CoA reductase [(3E)-enoyl-CoA-producing] OS=Capra hircus OX=9925 GN=DECR1 PE=3 SV=1	DECR1	4.05	1	1	1	6039.36
	A0A452ECN4	Proteasome subunit alpha type OS=Capra hircus OX=9925 GN=PSMA2 PE=3 SV=1	PSMA2	10.68	2	2	2	36225.5
	A0A452ECJ6	Leucyl and cystinyl aminopeptidase OS=Capra hircus OX=9925 GN=LNPEP PE=3 SV=1	LNPEP	1.18	1	1	1	16142.3
	A0A452EB57	Proteasome subunit beta OS=Capra hircus OX=9925 GN=PSMB3 PE=3 SV=1	PSMB3	8.78	1	1	1	21400
	A0A452EB00	Eukaryotic translation initiation factor 3 subunit M OS=Capra hircus OX=9925 GN=EIF3M PE=3 SV=1	EIF3M	2.41	1	1	1	27555
	A0A452E9E7	Ras-related protein Rap-2 OS=Capra hircus OX=9925 GN=RAP2B PE=3 SV=1	RAP2B	12.02	2	2	2	31668
	A0A452E6T1	60S ribosomal protein L32 OS=Capra hircus OX=9925 GN=RPL32 PE=3 SV=1	RPL32	20	2	2	2	24109.2
	A0A452EA28	ADP-ribosylation factor-like protein 3 OS=Capra hircus OX=9925 GN=ARL3 PE=3 SV=1	ARL3	5.62	1	1	1	51021.1
	A0A452E1P3	Calcium/calmodulin-dependent protein kinase type II subunit delta OS=Capra hircus OX=9925 GN=CAMK2D PE=3 SV=1	CAMK2D	2.01	1	1	1	21395.2
	A0A452DZN6	Pleckstrin homology domain interacting protein OS=Capra hircus OX=9925 GN=PHIP PE=4 SV=1	PHIP	0.49	1	1	0	16552.3
	A0A452DXJ0	Striatin interacting protein 2 OS=Capra hircus OX=9925 GN=STRIP2 PE=3 SV=1	STRIP2	1.19	1	1	0	11069.6
	A0A452DQI1	Ribosome biogenesis protein NSA2 homolog OS=Capra hircus OX=9925 PE=3 SV=1	--	8.17	2	2	2	137378
	A0A452DMN7	40S ribosomal protein S6 OS=Capra hircus OX=9925 GN=LOC108637410 PE=3 SV=1	LOC108637410	14.46	3	3	2	937405
	A0A452G3A1	Stress-activated protein kinase JNK OS=Capra hircus OX=9925 GN=MAPK8 PE=3 SV=1	MAPK8	1.87	1	1	1	9493.69
	A0A452E397	FLII actin remodeling protein OS=Capra hircus OX=9925 GN=FLII PE=4 SV=1	FLII	5.62	7	7	7	149521
	A0A452FTE9	Guanine nucleotide-binding protein G(i) subunit alpha-1 OS=Capra hircus OX=9925 GN=GNAI1 PE=4 SV=1	GNAI1	8.47	3	1	1	14861.7
cytoplasm,nucleus	A0A452EUH7	Golgin A4 OS=Capra hircus OX=9925 GN=GOLGA4 PE=4 SV=1	GOLGA4	4.77	11	11	11	852303
	A0A452FYL9	RNA binding motif protein 12 OS=Capra hircus OX=9925 GN=RBM12 PE=4 SV=1	RBM12	0.98	1	1	1	7989.17
	A0A452FJN4	Nucleoporin 160 OS=Capra hircus OX=9925 GN=NUP160 PE=4 SV=1	NUP160	0.71	1	1	1	13206
	A0A452FU94	Protein Hikeshi OS=Capra hircus OX=9925 GN=HIKESHI PE=3 SV=1	HIKESHI	4.57	1	1	1	5201.57
	A0A452FJG6	COP9 signalosome complex subunit 2 OS=Capra hircus OX=9925 GN=COPS2 PE=3 SV=1	COPS2	1.81	1	1	1	15417.8
	A0A452E8Z2	Importin subunit alpha OS=Capra hircus OX=9925 GN=LOC102172689 PE=3 SV=1	LOC102172689	1.7	1	1	1	35280.2
	A0A452G6Q8	Replication protein A subunit OS=Capra hircus OX=9925 GN=RPA1 PE=3 SV=1	RPA1	2.92	2	2	2	27688.1
	A0A452E8F3	Cyclin dependent kinase 6 OS=Capra hircus OX=9925 GN=CDK6 PE=3 SV=1	CDK6	2.76	1	1	1	16021.3
	A0A452DUB1	HECT-type E3 ubiquitin transferase OS=Capra hircus OX=9925 GN=NEDD4L PE=4 SV=1	NEDD4L	2.08	2	1	0	20785.5
	A0A452E8Y3	Exocyst complex component OS=Capra hircus OX=9925 GN=EXOC6 PE=3 SV=1	EXOC6	1.37	1	1	1	5956.42
extracellular	A0A452EN63	Fibrinogen beta chain OS=Capra hircus OX=9925 GN=FGB PE=4 SV=1	FGB	2.1	1	1	1	16479.3
	A0A452ENT7	Bone marrow stromal antigen 2 OS=Capra hircus OX=9925 GN=BST2 PE=4 SV=1	BST2	6.41	1	1	1	381701
	A0A452ESQ6	Alpha-2-macroglobulin domain-containing protein OS=Capra hircus OX=9925 GN=LOC102175560 PE=3 SV=1	LOC102175560	1.3	2	2	0	181546
	A0A452FCU3	Retinol dehydrogenase 11 OS=Capra hircus OX=9925 GN=RDH11 PE=3 SV=1	RDH11	3.95	1	1	1	34836.3
	A0A452FQX7	Neural EGFL like 1 OS=Capra hircus OX=9925 GN=NELL1 PE=4 SV=1	NELL1	2.24	1	1	1	7591.08
	A0A452FQZ4	Sulfhydryl oxidase OS=Capra hircus OX=9925 GN=QSOX1 PE=3 SV=1	QSOX1	2.17	1	1	1	30530.1
	A0A452FZ76	Complement C1q subcomponent subunit A OS=Capra hircus OX=9925 GN=C1QA PE=4 SV=1	C1QA	4.51	1	1	1	214490
	A0A452G5R1	Haptoglobin OS=Capra hircus OX=9925 GN=LOC102176354 PE=4 SV=1	LOC102176354	4.99	2	2	2	195810
	A0A452E4K0	Cystatin E/M OS=Capra hircus OX=9925 GN=CST6 PE=3 SV=1	CST6	6.71	1	1	1	18787.1
	A0A452E4S8	40S ribosomal protein S29 OS=Capra hircus OX=9925 PE=3 SV=1	--	14.29	1	1	0	37984.7
	A0A452E989	Stomatin OS=Capra hircus OX=9925 GN=STOM PE=3 SV=1	STOM	7.77	2	2	2	53214.5
	A0A452ECU0	Alpha-2-macroglobulin like 1 OS=Capra hircus OX=9925 GN=A2ML1 PE=3 SV=1	A2ML1	0.62	1	1	1	17009.3
	A0A452FF90	Ig-like domain-containing protein OS=Capra hircus OX=9925 PE=4 SV=1	--	5.56	1	1	1	138428
	A0A452FIR3	Mitochondrial ribosomal protein S21 OS=Capra hircus OX=9925 GN=MRPS21 PE=3 SV=1	MRPS21	9.2	1	1	1	24457.9
	A0A452EIU9	Cytochrome b-c1 complex subunit 6 OS=Capra hircus OX=9925 GN=LOC102176290 PE=3 SV=1	LOC102176290	8.79	1	1	1	13015.4
	A0A452G412	RING-type domain-containing protein OS=Capra hircus OX=9925 GN=RBX1 PE=3 SV=1	RBX1	7.41	1	1	1	18326
	A0A452EE69	Ig-like domain-containing protein OS=Capra hircus OX=9925 PE=4 SV=1	--	7.63	1	1	1	22144.1
	A0A452FCQ8	POF1B actin binding protein OS=Capra hircus OX=9925 GN=POF1B PE=4 SV=1	POF1B	1.8	1	1	1	26785.5
	A0A452E724	Complement C1q C chain OS=Capra hircus OX=9925 GN=C1QC PE=4 SV=1	C1QC	4.1	1	1	1	286321
	A0A452ECU4	Complement C1s OS=Capra hircus OX=9925 GN=C1S PE=4 SV=1	C1S	1.43	1	1	1	44233.5
	A0A452FSJ4	E3 ubiquitin-protein ligase RNF168 OS=Capra hircus OX=9925 GN=RNF168 PE=3 SV=1	RNF168	1.75	1	1	1	669192
	A0A452E616	U6 snRNA-associated Sm-like protein LSm4 OS=Capra hircus OX=9925 GN=LSM4 PE=3 SV=1	LSM4	6.62	1	1	1	15924
	A0A452EJK8	Prolyl 4-hydroxylase subunit alpha-1 OS=Capra hircus OX=9925 GN=P4HA1 PE=3 SV=1	P4HA1	15.36	7	7	7	634827
	P33049	Alpha-S2-casein OS=Capra hircus OX=9925 GN=CSN1S2 PE=2 SV=1	CSN1S2	4.93	1	1	1	19279.5
	A0A452FJJ6	Fibronectin OS=Capra hircus OX=9925 GN=FN1 PE=4 SV=1	FN1	4.37	9	9	9	432971
	A0A452FTE2	complement subcomponent C1r OS=Capra hircus OX=9925 GN=C1R PE=4 SV=1	C1R	1.12	1	1	1	431426
	A0A452FUD2	Latent transforming growth factor beta binding protein 3 OS=Capra hircus OX=9925 GN=LTBP3 PE=4 SV=1	LTBP3	0.7	1	1	1	19447.8
	A0A452DZD8	Mitochondrial import inner membrane translocase subunit OS=Capra hircus OX=9925 GN=TIMM8B PE=3 SV=1	TIMM8B	13.25	1	1	1	8814.84
	A0A452FI11	Erlin OS=Capra hircus OX=9925 GN=ERLIN1 PE=3 SV=1	ERLIN1	3.47	1	1	1	18531.3
mitochondria	A0A452FQY9	AP complex subunit sigma OS=Capra hircus OX=9925 GN=AP2S1 PE=3 SV=1	AP2S1	5.67	1	1	1	89872.5
	A0A452F1F7	Large ribosomal subunit protein P2 OS=Capra hircus OX=9925 GN=RPLP2 PE=3 SV=1	RPLP2	26.96	2	2	2	768848
	A0A452F738	ADP-ribosylation factor OS=Capra hircus OX=9925 GN=ARF5 PE=3 SV=1	ARF5	27.22	4	4	4	1905840
	A0A452F9T8	Coagulation factor VIII OS=Capra hircus OX=9925 GN=F8 PE=3 SV=1	F8	1.11	2	2	2	21182.7
	A0A452FBN8	Transmembrane protein 70 OS=Capra hircus OX=9925 GN=TMEM70 PE=3 SV=1	TMEM70	3.54	1	1	1	162970
	A0A452FFQ6	Acyl-CoA dehydrogenase family member 9 OS=Capra hircus OX=9925 GN=ACAD9 PE=3 SV=1	ACAD9	3.23	2	2	2	44298.4
	A0A452FTN3	3-hydroxyisobutyryl-CoA hydrolase OS=Capra hircus OX=9925 GN=HIBCH PE=3 SV=1	HIBCH	3.11	1	1	1	24323.3
	A0A452F8C8	Prostaglandin reductase 3 OS=Capra hircus OX=9925 GN=PTGR3 PE=3 SV=1	PTGR3	5.57	2	2	2	16932
	A0A452G3B2	Protein transport protein Sec61 subunit beta OS=Capra hircus OX=9925 GN=SEC61B PE=3 SV=1	SEC61B	21.88	2	2	2	118961
	A0A452G9S5	L-xylulose reductase OS=Capra hircus OX=9925 GN=DCXR PE=3 SV=1	DCXR	4.51	1	1	0	55995.4
	A0A452E3D3	Perilipin 4 OS=Capra hircus OX=9925 GN=PLIN4 PE=3 SV=1	PLIN4	7.01	1	1	1	10381.2
	A0A452EF41	Ribosomal protein 63, mitochondrial OS=Capra hircus OX=9925 GN=MRPL57 PE=4 SV=1	MRPL57	8.82	1	1	0	130540
	A0A452ER52	Electron transfer flavoprotein subunit alpha OS=Capra hircus OX=9925 GN=ETFA PE=3 SV=1	ETFA	12.91	4	4	4	68622.3
	A0A452G3D2	Ig-like domain-containing protein OS=Capra hircus OX=9925 PE=4 SV=1	--	13.68	1	1	1	13340.1
	A0A452G7L0	2-aminoethanethiol dioxygenase OS=Capra hircus OX=9925 GN=ADO PE=4 SV=1	ADO	3.47	1	1	1	6351.32
	A0A452FVW2	CDGSH iron-sulfur domain-containing protein 2 OS=Capra hircus OX=9925 GN=CISD2 PE=3 SV=1	CISD2	8.89	1	1	1	36765.6
	A0A452EQ71	Keratin, type I cytoskeletal 25 OS=Capra hircus OX=9925 GN=KRT25 PE=4 SV=1	KRT25	6.07	3	1	1	59920
	A0A452FGR4	Proteasome inhibitor PI31 subunit OS=Capra hircus OX=9925 GN=PSMF1 PE=3 SV=1	PSMF1	5.42	1	1	1	34943.7
	A0A452ENV4	Keratin 79 OS=Capra hircus OX=9925 GN=KRT79 PE=3 SV=1	KRT79	10.65	6	1	1	43758.6
	A0A452EP69	Keratin 71 OS=Capra hircus OX=9925 GN=KRT71 PE=3 SV=1	KRT71	10.1	6	3	3	127516
	A0A452EIW9	Carnitine O-palmitoyltransferase 2, mitochondrial OS=Capra hircus OX=9925 GN=CPT2 PE=3 SV=1	CPT2	10.31	2	2	2	22404.6
	A0A452FV03	Glial fibrillary acidic protein OS=Capra hircus OX=9925 GN=GFAP PE=3 SV=1	GFAP	4.91	2	1	1	15801.8
	A0A452GBK7	Complement component 1 Q subcomponent-binding protein, mitochondrial OS=Capra hircus OX=9925 GN=C1QBP PE=3 SV=1	C1QBP	5.04	1	1	1	14607.8
	A0A452FCW4	Delta-aminolevulinic acid dehydratase OS=Capra hircus OX=9925 GN=ALAD PE=3 SV=1	ALAD	3.01	1	1	0	11143.6
	A0A452DPN1	Serine hydroxymethyltransferase OS=Capra hircus OX=9925 GN=SHMT2 PE=3 SV=1	SHMT2	1.99	1	1	1	24498.5
	A0A452G2X2	CDP-diacylglycerol--glycerol-3-phosphate 3-phosphatidyltransferase OS=Capra hircus OX=9925 GN=PGS1 PE=3 SV=1	PGS1	1.62	1	1	1	8121.96
	A0A452DQL4	Mitochondrial ribosomal protein S18C OS=Capra hircus OX=9925 GN=MRPS18C PE=3 SV=1	MRPS18C	10.08	1	1	1	26522.2
	A0A452DW40	inorganic diphosphatase OS=Capra hircus OX=9925 GN=PPA2 PE=3 SV=1	PPA2	3.8	1	1	1	43693.2
	A0A452E5Y3	Interferon regulatory factor 2 binding protein like OS=Capra hircus OX=9925 GN=IRF2BPL PE=3 SV=1	IRF2BPL	2.98	2	2	2	25319.3
	A0A452FHU0	Mitochondrial amidoxime reducing component 2 OS=Capra hircus OX=9925 GN=MTARC2 PE=4 SV=1	MTARC2	2.68	1	1	1	22797.4
nucleus	A0A452G8U1	Oxysterol-binding protein OS=Capra hircus OX=9925 GN=OSBPL9 PE=3 SV=1	OSBPL9	1.38	1	1	1	16942.8
	A0A452FN58	SLIT-ROBO Rho GTPase-activating protein 2 OS=Capra hircus OX=9925 GN=SRGAP2 PE=4 SV=1	SRGAP2	0.82	1	1	1	215826
	A0A452G2K7	WD repeat domain phosphoinositide-interacting protein 2 OS=Capra hircus OX=9925 GN=WIPI2 PE=3 SV=1	WIPI2	2.06	1	1	1	16162.1
	A0A452FUQ2	Perilipin OS=Capra hircus OX=9925 GN=PLIN3 PE=3 SV=1	PLIN3	2.51	1	1	1	18069.3
	A0A452FSL6	Cysteine--tRNA ligase, cytoplasmic OS=Capra hircus OX=9925 GN=CARS1 PE=3 SV=1	CARS1	1.22	1	1	1	25019.8
	A0A452FME0	Cell division cycle 5 like OS=Capra hircus OX=9925 GN=CDC5L PE=3 SV=1	CDC5L	1.12	1	1	1	38027.1
	A0A452ERU4	Formin like 3 OS=Capra hircus OX=9925 GN=FMNL3 PE=3 SV=1	FMNL3	2.24	2	2	2	15133.3
	A0A452F0H1	Coronin OS=Capra hircus OX=9925 GN=CORO1B PE=3 SV=1	CORO1B	2.06	1	1	1	16257.2
	A0A452EVS3	Supervillin OS=Capra hircus OX=9925 GN=SVIL PE=3 SV=1	SVIL	0.61	1	1	1	17617.3
	A0A452G0N6	Zinc finger and BTB domain containing 11 OS=Capra hircus OX=9925 GN=ZBTB11 PE=4 SV=1	ZBTB11	0.86	1	1	1	15905.7
	I7BWT2	Myogenic factor OS=Capra hircus OX=9925 GN=MYOD1 PE=2 SV=1	MYOD1	2.82	1	1	1	60768.8
	A0A452EQ37	Large ribosomal subunit protein uL18 OS=Capra hircus OX=9925 GN=RPL5 PE=3 SV=1	RPL5	29.73	7	7	5	485080
	A0A452EMM6	HECT-type E3 ubiquitin transferase OS=Capra hircus OX=9925 GN=UBE3C PE=4 SV=1	UBE3C	1.02	1	1	1	14356.2
	A0A452F6J7	Keratin 15 OS=Capra hircus OX=9925 GN=KRT15 PE=3 SV=1	KRT15	14.35	8	1	1	58937.7
	A0A452DVU7	Large ribosomal subunit protein uL22 OS=Capra hircus OX=9925 PE=3 SV=1	--	9.78	2	2	2	558611
	A0A452EF71	Keratin 23 OS=Capra hircus OX=9925 GN=KRT23 PE=3 SV=1	KRT23	2.41	1	1	1	24583.2
	A0A452E5G8	Apoptosis and caspase activation inhibitor OS=Capra hircus OX=9925 PE=4 SV=1	--	4.59	1	1	1	17547.4
	A0A452E850	TAR (HIV-1) RNA binding protein 1 OS=Capra hircus OX=9925 GN=TARBP1 PE=4 SV=1	TARBP1	0.93	1	1	1	30551
	A0A452EDQ2	LIM and cysteine rich domains 1 OS=Capra hircus OX=9925 GN=LMCD1 PE=4 SV=1	LMCD1	5.21	2	2	2	86212.1
	A0A452EDX9	60S ribosomal protein L31 OS=Capra hircus OX=9925 PE=3 SV=1	--	10.39	1	1	0	295508
	A0A452EH97	Sorbin and SH3 domain containing 1 OS=Capra hircus OX=9925 GN=SORBS1 PE=4 SV=1	SORBS1	0.86	1	1	1	9457.14
	A0A452EK36	Pre-mRNA processing factor 4B OS=Capra hircus OX=9925 GN=PRPF4B PE=4 SV=1	PRPF4B	2.9	2	2	0	343962
	A0A452EYG3	Heparin binding growth factor OS=Capra hircus OX=9925 GN=HDGF PE=4 SV=1	HDGF	10.23	1	1	1	17004.7
	A0A452FYJ9	Mitogen-activated protein kinase kinase kinase 2 OS=Capra hircus OX=9925 GN=MAP3K2 PE=4 SV=1	MAP3K2	3.55	2	2	2	7652.13
	A0A452FJU7	Heterogeneous nuclear ribonucleoprotein A/B OS=Capra hircus OX=9925 GN=HNRNPAB PE=4 SV=1	HNRNPAB	4.21	1	1	1	152436
	A0A452FJR4	Rho GTPase activating protein 17 OS=Capra hircus OX=9925 GN=ARHGAP17 PE=4 SV=1	ARHGAP17	1.1	1	1	1	21964
	A0A452FE37	Ly1 antibody reactive OS=Capra hircus OX=9925 GN=LYAR PE=4 SV=1	LYAR	3.12	1	1	1	22051
	A0A452FDC9	Heterogeneous nuclear ribonucleoprotein U like 2 OS=Capra hircus OX=9925 GN=HNRNPUL2 PE=4 SV=1	HNRNPUL2	19.09	12	12	12	1454090
	A0A452F5X0	Serine and arginine rich splicing factor 10 OS=Capra hircus OX=9925 GN=SRSF10 PE=4 SV=1	SRSF10	9.24	2	2	1	79860.8
	A0A452EFS9	Large ribosomal subunit protein eL34 OS=Capra hircus OX=9925 GN=LOC102186381 PE=3 SV=1	LOC102186381	14.53	2	2	2	101401
	A0A452E1L2	Ribosomal L1 domain containing 1 OS=Capra hircus OX=9925 GN=LOC102176764 PE=4 SV=1	LOC102176764	9.95	5	5	5	191701
	A0A452E9K0	UTP18 small subunit processome component OS=Capra hircus OX=9925 GN=UTP18 PE=3 SV=1	UTP18	1.83	1	1	1	8812.28
	A0A452DWB6	Small ribosomal subunit protein eS1 OS=Capra hircus OX=9925 GN=RPS3A PE=3 SV=1	RPS3A	16.67	4	4	2	996946
	A0A452E249	Stathmin OS=Capra hircus OX=9925 PE=3 SV=1	--	7.03	1	1	1	33209.9
	A0A452E8Y8	choline-phosphate cytidylyltransferase OS=Capra hircus OX=9925 GN=PCYT1B PE=3 SV=1	PCYT1B	3.44	1	1	1	23121.6
	A0A452EZ53	non-specific serine/threonine protein kinase OS=Capra hircus OX=9925 GN=TAOK1 PE=3 SV=1	TAOK1	2	2	2	2	15684.9
	A0A452FY23	Ubiquitin carboxyl-terminal hydrolase 7 OS=Capra hircus OX=9925 GN=USP7 PE=3 SV=1	USP7	1	1	1	1	16405.9
	W8E7I1	RNA-binding protein 3 OS=Capra hircus OX=9925 GN=RBM3 PE=2 SV=2	RBM3	13.12	2	1	1	13742.4
	A0A452DNT0	non-specific serine/threonine protein kinase OS=Capra hircus OX=9925 GN=SRPK3 PE=4 SV=1	SRPK3	1.59	1	1	1	13149.8
	A0A452DRQ7	Histone H3 OS=Capra hircus OX=9925 GN=LOC102185882 PE=3 SV=1	LOC102185882	13.97	2	2	2	2211580
	A0A452DX22	U3 small nucleolar RNA-associated protein 11 OS=Capra hircus OX=9925 GN=UTP11 PE=3 SV=1	UTP11	4.35	1	1	1	22005.9
	A0A452E7E4	Mothers against decapentaplegic homolog OS=Capra hircus OX=9925 GN=SMAD1 PE=3 SV=1	SMAD1	3.01	1	1	1	10640.2
	A0A452EBV7	Nucleophosmin OS=Capra hircus OX=9925 GN=LOC102176453 PE=3 SV=1	LOC102176453	4.81	1	1	1	66093
	A0A452F0W1	Glycogen [starch] synthase OS=Capra hircus OX=9925 GN=GYS1 PE=3 SV=1	GYS1	1.36	1	1	1	10816
	A0A452F1A2	ATP-dependent RNA helicase DHX30 OS=Capra hircus OX=9925 GN=DHX30 PE=3 SV=1	DHX30	0.8	1	1	1	9501.08
	A0A452F118	non-specific serine/threonine protein kinase OS=Capra hircus OX=9925 GN=TNIK PE=3 SV=1	TNIK	5	6	6	6	91260.9
	A0A452FF96	Protein-glutamine gamma-glutamyltransferase K OS=Capra hircus OX=9925 GN=TGM1 PE=3 SV=1	TGM1	2.45	2	2	2	43979.2
	A0A452FFM4	Casein kinase II subunit alpha OS=Capra hircus OX=9925 GN=CSNK2A2 PE=3 SV=1	CSNK2A2	4.86	2	2	2	22333.9
	A0A452FYB0	F-actin monooxygenase OS=Capra hircus OX=9925 GN=MICAL3 PE=3 SV=1	MICAL3	2.35	4	4	4	26698.3
	A0A452G3K6	mitogen-activated protein kinase kinase OS=Capra hircus OX=9925 GN=MAP2K4 PE=3 SV=1	MAP2K4	2.43	1	1	1	9497.74
	A0A452DMX8	DRBM domain-containing protein OS=Capra hircus OX=9925 GN=STAU1 PE=4 SV=1	STAU1	4.33	2	2	2	21459.8
	A0A452DNY6	Y-box-binding protein 1 OS=Capra hircus OX=9925 GN=LOC102186417 PE=3 SV=1	LOC102186417	3.53	1	1	0	47264.8
	A0A452DQL0	vesicle-fusing ATPase OS=Capra hircus OX=9925 GN=VPS4B PE=3 SV=1	VPS4B	2.25	1	1	1	31018.3
	A0A452DVH7	Zinc finger protein 622 OS=Capra hircus OX=9925 GN=ZNF622 PE=3 SV=1	ZNF622	2.77	1	1	1	20045.6
	A0A452DX35	Kinesin motor domain-containing protein OS=Capra hircus OX=9925 GN=STARD9 PE=3 SV=1	STARD9	0.26	1	1	0	15064.1
	A0A452DXD9	RNA methyltransferase OS=Capra hircus OX=9925 GN=MEPCE PE=3 SV=1	MEPCE	1.16	1	1	1	27157.1
	A0A452DY68	1-phosphatidylinositol 4-kinase OS=Capra hircus OX=9925 GN=PI4KA PE=3 SV=1	PI4KA	1.04	2	2	2	17986.7
	A0A452FB72	Capping protein regulator and myosin 1 linker 1 OS=Capra hircus OX=9925 GN=CARMIL1 PE=3 SV=1	CARMIL1	0.84	1	1	1	11907.6
other | cytoskeleton	A0A452F296	Actin, aortic smooth muscle OS=Capra hircus OX=9925 GN=ACTA2 PE=3 SV=1	ACTA2	25.2	9	4	3	2371310
	A0A452DNE3	Tubulin alpha chain OS=Capra hircus OX=9925 GN=TUBA4A PE=3 SV=1	TUBA4A	25.89	8	1	1	54132.6
	A0A452FVR5	Gephyrin OS=Capra hircus OX=9925 GN=GPHN PE=3 SV=1	GPHN	1.52	1	1	1	12341.9
other | endoplasmic reticulum	A0A452E7R8	Rab GDP dissociation inhibitor OS=Capra hircus OX=9925 GN=GDI1 PE=3 SV=1	GDI1	6.9	3	1	1	12855.7
	A0A452EKG8	Glycosyltransferase 8 domain-containing protein 1 OS=Capra hircus OX=9925 GN=GLT8D1 PE=3 SV=1	GLT8D1	2.43	1	1	1	16336.4
	A0A452FFI8	Aminopeptidase OS=Capra hircus OX=9925 GN=ENPEP PE=3 SV=1	ENPEP	1.26	1	1	1	133803
other | peroxisome	A0A452FKN9	Transmembrane protein 97 OS=Capra hircus OX=9925 GN=TMEM97 PE=3 SV=1	TMEM97	4.55	1	1	1	27649.3
	A0A452FNC0	Saccharopine dehydrogenase-like oxidoreductase OS=Capra hircus OX=9925 GN=SCCPDH PE=3 SV=1	SCCPDH	3.03	1	1	1	29822.2
plasma membrane	A0A452EP11	Transmembrane 4 L six family member 1 OS=Capra hircus OX=9925 GN=TM4SF1 PE=3 SV=1	TM4SF1	4.46	1	1	1	47666.8
	A0A452F3U1	EI24 autophagy associated transmembrane protein OS=Capra hircus OX=9925 GN=LOC102176530 PE=3 SV=1	LOC102176530	3.72	1	1	1	12268.7
	A0A452FC18	Multidrug and toxin extrusion protein OS=Capra hircus OX=9925 GN=SLC47A2 PE=3 SV=1	SLC47A2	2.46	1	1	1	31705
	A0A452FHX7	Cytochrome P450 family 4 subfamily V member 2 OS=Capra hircus OX=9925 GN=CYP4V2 PE=3 SV=1	CYP4V2	2.28	1	1	1	11642.9
	A0A452FKQ5	Ig-like domain-containing protein OS=Capra hircus OX=9925 PE=3 SV=1	--	4.86	2	2	2	15064.8
	A0A452G092	Secretory carrier-associated membrane protein OS=Capra hircus OX=9925 GN=SCAMP1 PE=3 SV=1	SCAMP1	2.58	1	1	1	11385.6
	A0A452G8K3	Kinase D interacting substrate 220 OS=Capra hircus OX=9925 GN=KIDINS220 PE=4 SV=1	KIDINS220	4.48	8	8	8	55224.2
	A0A452G9M5	G-protein coupled receptors family 1 profile domain-containing protein OS=Capra hircus OX=9925 GN=LOC102182709 PE=4 SV=1	LOC102182709	2.2	1	1	1	21371.5
	H9TKZ0	Translocating chain-associated membrane protein OS=Capra hircus OX=9925 GN=tram1 PE=2 SV=1	tram1	2.14	1	1	1	37861.4
	A0A452DTX9	Disco interacting protein 2 homolog A OS=Capra hircus OX=9925 GN=DIP2A PE=3 SV=1	DIP2A	0.6	1	1	1	10748.5
	A0A452DX07	Protein MON2 homolog OS=Capra hircus OX=9925 GN=MON2 PE=3 SV=1	MON2	2.98	5	5	5	57506
	A0A452E8U9	Integrator complex subunit 1 OS=Capra hircus OX=9925 GN=INTS1 PE=4 SV=1	INTS1	3.32	1	1	1	60255
	A0A452G2X7	Myelin proteolipid protein OS=Capra hircus OX=9925 GN=PLP1 PE=3 SV=1	PLP1	3.97	1	1	1	25594.2
	A0A452EQY7	Coagulation factor V OS=Capra hircus OX=9925 GN=F5 PE=3 SV=1	F5	0.38	1	1	1	42922.7
	A0A452E2V7	Transmembrane protein 65 OS=Capra hircus OX=9925 GN=TMEM65 PE=4 SV=1	TMEM65	4.74	1	1	1	25249.5
	A0A452E1Y6	Transmembrane 9 superfamily member OS=Capra hircus OX=9925 GN=TM9SF2 PE=3 SV=1	TM9SF2	1.36	1	1	1	40254.3
	A0A452DWG5	Synaptogyrin OS=Capra hircus OX=9925 GN=SYNGR2 PE=3 SV=1	SYNGR2	5.36	1	1	1	30709.2
	A0A452DVN5	Protein RER1 OS=Capra hircus OX=9925 GN=RER1 PE=3 SV=1	RER1	6.63	1	1	1	17218.5
	A0A452DTV6	Reticulon OS=Capra hircus OX=9925 GN=RTN4 PE=4 SV=1	RTN4	12.06	2	2	2	15551.1
	A0A452DNS3	GPI-anchor transamidase OS=Capra hircus OX=9925 GN=PIGK PE=3 SV=1	PIGK	5.82	2	2	2	26902.4
	A0A452G6N7	Syntaxin 5 OS=Capra hircus OX=9925 GN=STX5 PE=3 SV=1	STX5	2.82	1	1	1	18432.6
	A0A452FK33	Calcium-transporting ATPase OS=Capra hircus OX=9925 GN=ATP2B4 PE=3 SV=1	ATP2B4	1.16	1	1	0	14205.5
	A0A452FIR8	Lysophosphatidylserine lipase ABHD12 OS=Capra hircus OX=9925 GN=ABHD12 PE=3 SV=1	ABHD12	2.01	1	1	0	27979.9
	A0A452FFG9	Desmocollin 2 OS=Capra hircus OX=9925 GN=DSC2 PE=4 SV=1	DSC2	1.98	2	2	2	13203.5
	A0A452ERM7	Anion exchange protein OS=Capra hircus OX=9925 GN=SLC4A7 PE=3 SV=1	SLC4A7	2.03	2	2	2	10132.9
	A0A452DT91	Transient receptor potential cation channel subfamily C member 4 OS=Capra hircus OX=9925 GN=TRPC4 PE=4 SV=1	TRPC4	1.12	1	1	1	9020.52
	A0A452F3L3	1-acyl-sn-glycerol-3-phosphate acyltransferase OS=Capra hircus OX=9925 GN=AGPAT1 PE=3 SV=1	AGPAT1	2.79	1	1	1	35845.7
	A0A452EN28	Lysophospholipid acyltransferase 5 OS=Capra hircus OX=9925 GN=LPCAT3 PE=3 SV=1	LPCAT3	4.54	2	2	2	47597
	A0A452G7T9	Transmembrane protein 33 OS=Capra hircus OX=9925 GN=TMEM33 PE=3 SV=1	TMEM33	4.05	1	1	1	12201.2
